# Supplementary material for: The citron homology domain as a scaffold for Rho1 signaling
Source: Proc Natl Acad Sci U S A. 2021 Sep 20;118(39):e2110298118. doi: 10.1073/pnas.2110298118 (PMC8488606; doi:10.1073/pnas.2110298118)
Supplement: Supplementary File [file pnas.2110298118.sd01.xlsx]

## Sheet: F269737
Header	--------------------------------------------------------
Search title	GFP-CNH
Timestamp	2020-10-14T15:27:48Z
User	Veronica
Email	m.v.pravata@dundee.ac.uk
Report URI	http://mascot.proteomics.dundee.ac.uk/cgi/master_results.pl?file=../data/20201014/F269737.dat
Peak list data path	D:\Hela MS-convert\ERG10-CNH.mgf
Peak list format	Mascot generic
Search type	MIS
Mascot version	2.6.2
Database	1::Afumigatus_MYA4609_Uniprot_man_FP 2::MRC_contaminants
Fasta file	1::Afumigatus_MYA4609_Uniprot_man_FP_20191216.fasta 2::MRC_contaminants_20181001.fasta
Total sequences	10008
Total residues	4908557
Sequences after taxonomy filter	10008
Number of queries	34564
Fixed modifications	--------------------------------------------------------
Identifier	Name	Delta	Neutral loss
1	Carbamidomethyl (C)	57.0215
Variable modifications	--------------------------------------------------------
Identifier	Name	Delta	Neutral loss(es)
1	Acetyl (N-term)	42.0106
2	Deamidated (NQ)	0.984016
3	Dioxidation (M)	31.9898
4	Oxidation (M)	15.9949	0	63.9983
Search Parameters	--------------------------------------------------------
Taxonomy filter	All entries
Enzyme	Trypsin/P
Maximum Missed Cleavages	2
Fixed modifications	Carbamidomethyl (C)
Quantitation method	None
Variable modifications	Acetyl (N-term),Deamidated (NQ),Dioxidation (M),Oxidation (M)
Peptide Mass Tolerance	10
Peptide Mass Tolerance Units	ppm
Fragment Mass Tolerance	0.6
Fragment Mass Tolerance Units	Da
Mass values	Monoisotopic
Instrument type	ESI-TRAP
Isotope error mode	2
Format parameters	--------------------------------------------------------
Significance threshold	0.05
Max. number of hits	0
Use MudPIT protein scoring	1
Ions score cut-off	0
Include same-set proteins	0
Include sub-set proteins	1
Include unassigned	1
Require bold red	0
Use homology threshold	1
Group protein families	1
Show duplicate peptides	1
Protein hits	--------------------------------------------------------
prot_hit_num	prot_family_member	prot_acc	prot_desc	prot_score	prot_mass	prot_matches	prot_matches_sig	prot_sequences	prot_sequences_sig	prot_cover	pep_query	pep_rank	pep_isbold	pep_isunique	pep_exp_mz	pep_exp_mr	pep_exp_z	pep_calc_mr	pep_delta	pep_miss	pep_score	pep_expect	pep_res_before	pep_seq	pep_res_after	pep_var_mod	pep_var_mod_pos	pep_summed_mod_pos	pep_local_mod_pos	pep_num_match	pep_scan_title
1	1	1::tr|Q4WV25|Q4WV25_ASPFU	ATP synthase subunit beta OS=Neosartorya fumigata (strain ATCC MYA-4609 / Af293 / CBS 101355 / FGSC A1100) OX=330879 GN=AFUA_5G10550 PE=3 SV=1	1100	55586	76	49	26	16	55.1	124	6	1	1	342.706	683.397	2	683.397	0	0	1.15	13	R	AIQPVR	Y	Deamidated (NQ)	0.002000.0			3	ERG10-CNH.7099.7099.2 File:~ERG10-CNH.raw~, NativeID:~controllerType=0 controllerNumber=1 scan=7099~
1	1	1::tr|Q4WV25|Q4WV25_ASPFU	ATP synthase subunit beta OS=Neosartorya fumigata (strain ATCC MYA-4609 / Af293 / CBS 101355 / FGSC A1100) OX=330879 GN=AFUA_5G10550 PE=3 SV=1	1100	55586	76	49	26	16	55.1	302	1	1	1	351.195	700.376	2	700.375	0.0009	0	20.37	0.14	R	DTGAPIK	I					4	ERG10-CNH.3336.3336.2 File:~ERG10-CNH.raw~, NativeID:~controllerType=0 controllerNumber=1 scan=3336~
1	1	1::tr|Q4WV25|Q4WV25_ASPFU	ATP synthase subunit beta OS=Neosartorya fumigata (strain ATCC MYA-4609 / Af293 / CBS 101355 / FGSC A1100) OX=330879 GN=AFUA_5G10550 PE=3 SV=1	1100	55586	76	49	26	16	55.1	743	9	1	1	373.203	744.392	2	742.386	2.0061	0	0.62	2.3	R	DTGAPIK	I	Acetyl (N-term)	1.0000000.0			2	ERG10-CNH.14009.14009.2 File:~ERG10-CNH.raw~, NativeID:~controllerType=0 controllerNumber=1 scan=14009~
1	1	1::tr|Q4WV25|Q4WV25_ASPFU	ATP synthase subunit beta OS=Neosartorya fumigata (strain ATCC MYA-4609 / Af293 / CBS 101355 / FGSC A1100) OX=330879 GN=AFUA_5G10550 PE=3 SV=1	1100	55586	76	49	26	16	55.1	2830	1	1	1	436.756	871.497	2	871.501	-0.0049	0	15.92	0.14	K	ILAELEGK	A					11	ERG10-CNH.13156.13156.2 File:~ERG10-CNH.raw~, NativeID:~controllerType=0 controllerNumber=1 scan=13156~
1	1	1::tr|Q4WV25|Q4WV25_ASPFU	ATP synthase subunit beta OS=Neosartorya fumigata (strain ATCC MYA-4609 / Af293 / CBS 101355 / FGSC A1100) OX=330879 GN=AFUA_5G10550 PE=3 SV=1	1100	55586	76	49	26	16	55.1	2831	1	1	1	436.757	871.5	2	871.501	-0.0009	0	12.44	0.21	K	ILAELEGK	A					4	ERG10-CNH.13648.13648.2 File:~ERG10-CNH.raw~, NativeID:~controllerType=0 controllerNumber=1 scan=13648~
1	1	1::tr|Q4WV25|Q4WV25_ASPFU	ATP synthase subunit beta OS=Neosartorya fumigata (strain ATCC MYA-4609 / Af293 / CBS 101355 / FGSC A1100) OX=330879 GN=AFUA_5G10550 PE=3 SV=1	1100	55586	76	49	26	16	55.1	2832	1	1	1	436.758	871.501	2	871.501	-0.0009	0	32.93	0.02	K	ILAELEGK	A					5	ERG10-CNH.12650.12650.2 File:~ERG10-CNH.raw~, NativeID:~controllerType=0 controllerNumber=1 scan=12650~
1	1	1::tr|Q4WV25|Q4WV25_ASPFU	ATP synthase subunit beta OS=Neosartorya fumigata (strain ATCC MYA-4609 / Af293 / CBS 101355 / FGSC A1100) OX=330879 GN=AFUA_5G10550 PE=3 SV=1	1100	55586	76	49	26	16	55.1	2834	1	1	1	436.758	871.501	2	871.501	-0.0004	0	33.59	0.018	K	ILAELEGK	A					6	ERG10-CNH.12895.12895.2 File:~ERG10-CNH.raw~, NativeID:~controllerType=0 controllerNumber=1 scan=12895~
1	1	1::tr|Q4WV25|Q4WV25_ASPFU	ATP synthase subunit beta OS=Neosartorya fumigata (strain ATCC MYA-4609 / Af293 / CBS 101355 / FGSC A1100) OX=330879 GN=AFUA_5G10550 PE=3 SV=1	1100	55586	76	49	26	16	55.1	4267	1	1	1	472.276	942.538	2	942.539	-0.0002	1	31.95	0.0049	K	ILAELEGKA	-					12	ERG10-CNH.14454.14454.2 File:~ERG10-CNH.raw~, NativeID:~controllerType=0 controllerNumber=1 scan=14454~
1	1	1::tr|Q4WV25|Q4WV25_ASPFU	ATP synthase subunit beta OS=Neosartorya fumigata (strain ATCC MYA-4609 / Af293 / CBS 101355 / FGSC A1100) OX=330879 GN=AFUA_5G10550 PE=3 SV=1	1100	55586	76	49	26	16	55.1	4268	2	1	1	472.278	942.541	2	942.539	0.0021	1	6.59	1.1	K	ILAELEGKA	-					8	ERG10-CNH.14851.14851.2 File:~ERG10-CNH.raw~, NativeID:~controllerType=0 controllerNumber=1 scan=14851~
1	1	1::tr|Q4WV25|Q4WV25_ASPFU	ATP synthase subunit beta OS=Neosartorya fumigata (strain ATCC MYA-4609 / Af293 / CBS 101355 / FGSC A1100) OX=330879 GN=AFUA_5G10550 PE=3 SV=1	1100	55586	76	49	26	16	55.1	4811	1	1	1	483.789	965.563	2	965.566	-0.0026	0	26.64	0.0033	K	IPVGPGTLGR	I					4	ERG10-CNH.14135.14135.2 File:~ERG10-CNH.raw~, NativeID:~controllerType=0 controllerNumber=1 scan=14135~
1	1	1::tr|Q4WV25|Q4WV25_ASPFU	ATP synthase subunit beta OS=Neosartorya fumigata (strain ATCC MYA-4609 / Af293 / CBS 101355 / FGSC A1100) OX=330879 GN=AFUA_5G10550 PE=3 SV=1	1100	55586	76	49	26	16	55.1	4812	1	1	1	483.79	965.565	2	965.566	-0.0007	0	46.08	8.4e-05	K	IPVGPGTLGR	I					5	ERG10-CNH.13891.13891.2 File:~ERG10-CNH.raw~, NativeID:~controllerType=0 controllerNumber=1 scan=13891~
1	1	1::tr|Q4WV25|Q4WV25_ASPFU	ATP synthase subunit beta OS=Neosartorya fumigata (strain ATCC MYA-4609 / Af293 / CBS 101355 / FGSC A1100) OX=330879 GN=AFUA_5G10550 PE=3 SV=1	1100	55586	76	49	26	16	55.1	4813	1	1	1	483.79	965.565	2	965.566	-0.0004	0	33.74	0.0007	K	IPVGPGTLGR	I					5	ERG10-CNH.14375.14375.2 File:~ERG10-CNH.raw~, NativeID:~controllerType=0 controllerNumber=1 scan=14375~
1	1	1::tr|Q4WV25|Q4WV25_ASPFU	ATP synthase subunit beta OS=Neosartorya fumigata (strain ATCC MYA-4609 / Af293 / CBS 101355 / FGSC A1100) OX=330879 GN=AFUA_5G10550 PE=3 SV=1	1100	55586	76	49	26	16	55.1	4814	1	1	1	483.79	965.566	2	965.566	0.0004	0	54.65	1.4e-05	K	IPVGPGTLGR	I					9	ERG10-CNH.13637.13637.2 File:~ERG10-CNH.raw~, NativeID:~controllerType=0 controllerNumber=1 scan=13637~
1	1	1::tr|Q4WV25|Q4WV25_ASPFU	ATP synthase subunit beta OS=Neosartorya fumigata (strain ATCC MYA-4609 / Af293 / CBS 101355 / FGSC A1100) OX=330879 GN=AFUA_5G10550 PE=3 SV=1	1100	55586	76	49	26	16	55.1	4859	4	1	1	484.796	967.577	2	965.566	2.0106	0	0.7	2	K	IPVGPGTLGR	I					5	ERG10-CNH.21809.21809.2 File:~ERG10-CNH.raw~, NativeID:~controllerType=0 controllerNumber=1 scan=21809~
1	1	1::tr|Q4WV25|Q4WV25_ASPFU	ATP synthase subunit beta OS=Neosartorya fumigata (strain ATCC MYA-4609 / Af293 / CBS 101355 / FGSC A1100) OX=330879 GN=AFUA_5G10550 PE=3 SV=1	1100	55586	76	49	26	16	55.1	5035	1	1	1	488.288	974.561	2	974.555	0.0058	0	18.62	0.44	K	IGLFGGAGVGK	T					13	ERG10-CNH.19050.19050.2 File:~ERG10-CNH.raw~, NativeID:~controllerType=0 controllerNumber=1 scan=19050~
1	1	1::tr|Q4WV25|Q4WV25_ASPFU	ATP synthase subunit beta OS=Neosartorya fumigata (strain ATCC MYA-4609 / Af293 / CBS 101355 / FGSC A1100) OX=330879 GN=AFUA_5G10550 PE=3 SV=1	1100	55586	76	49	26	16	55.1	7559	1	1	1	536.82	1071.62	2	1071.63	-0.0041	1	26.67	0.015	K	LVDLKDTIR	S					6	ERG10-CNH.13447.13447.2 File:~ERG10-CNH.raw~, NativeID:~controllerType=0 controllerNumber=1 scan=13447~
1	1	1::tr|Q4WV25|Q4WV25_ASPFU	ATP synthase subunit beta OS=Neosartorya fumigata (strain ATCC MYA-4609 / Af293 / CBS 101355 / FGSC A1100) OX=330879 GN=AFUA_5G10550 PE=3 SV=1	1100	55586	76	49	26	16	55.1	7560	1	1	1	358.216	1071.63	3	1071.63	-0.0011	1	18.58	0.16	K	LVDLKDTIR	S					9	ERG10-CNH.13405.13405.3 File:~ERG10-CNH.raw~, NativeID:~controllerType=0 controllerNumber=1 scan=13405~
1	1	1::tr|Q4WV25|Q4WV25_ASPFU	ATP synthase subunit beta OS=Neosartorya fumigata (strain ATCC MYA-4609 / Af293 / CBS 101355 / FGSC A1100) OX=330879 GN=AFUA_5G10550 PE=3 SV=1	1100	55586	76	49	26	16	55.1	8844	1	1	1	558.825	1115.63	2	1115.63	0.0007	0	55.75	5.9e-06	K	VVDLLAPYAR	G					6	ERG10-CNH.23205.23205.2 File:~ERG10-CNH.raw~, NativeID:~controllerType=0 controllerNumber=1 scan=23205~
1	1	1::tr|Q4WV25|Q4WV25_ASPFU	ATP synthase subunit beta OS=Neosartorya fumigata (strain ATCC MYA-4609 / Af293 / CBS 101355 / FGSC A1100) OX=330879 GN=AFUA_5G10550 PE=3 SV=1	1100	55586	76	49	26	16	55.1	10298	1	1	1	583.798	1165.58	2	1165.58	0.0004	0	61.46	4.4e-05	R	VQQMLQEYK	S					9	ERG10-CNH.10661.10661.2 File:~ERG10-CNH.raw~, NativeID:~controllerType=0 controllerNumber=1 scan=10661~
1	1	1::tr|Q4WV25|Q4WV25_ASPFU	ATP synthase subunit beta OS=Neosartorya fumigata (strain ATCC MYA-4609 / Af293 / CBS 101355 / FGSC A1100) OX=330879 GN=AFUA_5G10550 PE=3 SV=1	1100	55586	76	49	26	16	55.1	10728	1	1	1	591.794	1181.57	2	1181.58	-0.001	0	20.56	0.065	R	VQQMLQEYK	S	Oxidation (M)	0.000400000.0			6	ERG10-CNH.6265.6265.2 File:~ERG10-CNH.raw~, NativeID:~controllerType=0 controllerNumber=1 scan=6265~
1	1	1::tr|Q4WV25|Q4WV25_ASPFU	ATP synthase subunit beta OS=Neosartorya fumigata (strain ATCC MYA-4609 / Af293 / CBS 101355 / FGSC A1100) OX=330879 GN=AFUA_5G10550 PE=3 SV=1	1100	55586	76	49	26	16	55.1	10749	1	1	1	592.292	1182.57	2	1182.56	0.0104	0	9.99	0.54	R	VQQMLQEYK	S	Deamidated (NQ); Oxidation (M)	0.020400000.0			9	ERG10-CNH.19159.19159.2 File:~ERG10-CNH.raw~, NativeID:~controllerType=0 controllerNumber=1 scan=19159~
1	1	1::tr|Q4WV25|Q4WV25_ASPFU	ATP synthase subunit beta OS=Neosartorya fumigata (strain ATCC MYA-4609 / Af293 / CBS 101355 / FGSC A1100) OX=330879 GN=AFUA_5G10550 PE=3 SV=1	1100	55586	76	49	26	16	55.1	10777	1	1	1	592.792	1183.57	2	1182.56	1.0095	0	0.29	0.94	R	VQQMLQEYK	S	Deamidated (NQ); Oxidation (M)	0.002400000.0			4	ERG10-CNH.12339.12339.2 File:~ERG10-CNH.raw~, NativeID:~controllerType=0 controllerNumber=1 scan=12339~
1	1	1::tr|Q4WV25|Q4WV25_ASPFU	ATP synthase subunit beta OS=Neosartorya fumigata (strain ATCC MYA-4609 / Af293 / CBS 101355 / FGSC A1100) OX=330879 GN=AFUA_5G10550 PE=3 SV=1	1100	55586	76	49	26	16	55.1	13138	1	1	1	632.813	1263.61	2	1263.61	-0.0012	0	20.25	0.024	R	TIAMDGTEGLTR	G					13	ERG10-CNH.15658.15658.2 File:~ERG10-CNH.raw~, NativeID:~controllerType=0 controllerNumber=1 scan=15658~
1	1	1::tr|Q4WV25|Q4WV25_ASPFU	ATP synthase subunit beta OS=Neosartorya fumigata (strain ATCC MYA-4609 / Af293 / CBS 101355 / FGSC A1100) OX=330879 GN=AFUA_5G10550 PE=3 SV=1	1100	55586	76	49	26	16	55.1	13139	1	1	1	632.814	1263.61	2	1263.61	-0.0003	0	52.59	0.00036	R	TIAMDGTEGLTR	G					9	ERG10-CNH.15014.15014.2 File:~ERG10-CNH.raw~, NativeID:~controllerType=0 controllerNumber=1 scan=15014~
1	1	1::tr|Q4WV25|Q4WV25_ASPFU	ATP synthase subunit beta OS=Neosartorya fumigata (strain ATCC MYA-4609 / Af293 / CBS 101355 / FGSC A1100) OX=330879 GN=AFUA_5G10550 PE=3 SV=1	1100	55586	76	49	26	16	55.1	13140	1	1	1	632.814	1263.61	2	1263.61	0	0	27.37	0.0087	R	TIAMDGTEGLTR	G					9	ERG10-CNH.15349.15349.2 File:~ERG10-CNH.raw~, NativeID:~controllerType=0 controllerNumber=1 scan=15349~
1	1	1::tr|Q4WV25|Q4WV25_ASPFU	ATP synthase subunit beta OS=Neosartorya fumigata (strain ATCC MYA-4609 / Af293 / CBS 101355 / FGSC A1100) OX=330879 GN=AFUA_5G10550 PE=3 SV=1	1100	55586	76	49	26	16	55.1	13142	1	1	1	632.815	1263.61	2	1263.61	0.0017	0	61.69	4.4e-05	R	TIAMDGTEGLTR	G					9	ERG10-CNH.14786.14786.2 File:~ERG10-CNH.raw~, NativeID:~controllerType=0 controllerNumber=1 scan=14786~
1	1	1::tr|Q4WV25|Q4WV25_ASPFU	ATP synthase subunit beta OS=Neosartorya fumigata (strain ATCC MYA-4609 / Af293 / CBS 101355 / FGSC A1100) OX=330879 GN=AFUA_5G10550 PE=3 SV=1	1100	55586	76	49	26	16	55.1	13170	2	1	1	633.319	1264.62	2	1263.61	1.0107	0	36.09	0.016	R	TIAMDGTEGLTR	G					9	ERG10-CNH.15171.15171.2 File:~ERG10-CNH.raw~, NativeID:~controllerType=0 controllerNumber=1 scan=15171~
1	1	1::tr|Q4WV25|Q4WV25_ASPFU	ATP synthase subunit beta OS=Neosartorya fumigata (strain ATCC MYA-4609 / Af293 / CBS 101355 / FGSC A1100) OX=330879 GN=AFUA_5G10550 PE=3 SV=1	1100	55586	76	49	26	16	55.1	13514	1	1	1	639.381	1276.75	2	1276.75	-0.0019	0	33.9	0.00066	K	IHQVIGAVVDVK	F					9	ERG10-CNH.13690.13690.2 File:~ERG10-CNH.raw~, NativeID:~controllerType=0 controllerNumber=1 scan=13690~
1	1	1::tr|Q4WV25|Q4WV25_ASPFU	ATP synthase subunit beta OS=Neosartorya fumigata (strain ATCC MYA-4609 / Af293 / CBS 101355 / FGSC A1100) OX=330879 GN=AFUA_5G10550 PE=3 SV=1	1100	55586	76	49	26	16	55.1	13577	1	1	1	640.809	1279.6	2	1279.61	-0.0048	0	30.34	0.0042	R	TIAMDGTEGLTR	G	Oxidation (M)	0.000400000000.0			7	ERG10-CNH.11206.11206.2 File:~ERG10-CNH.raw~, NativeID:~controllerType=0 controllerNumber=1 scan=11206~
1	1	1::tr|Q4WV25|Q4WV25_ASPFU	ATP synthase subunit beta OS=Neosartorya fumigata (strain ATCC MYA-4609 / Af293 / CBS 101355 / FGSC A1100) OX=330879 GN=AFUA_5G10550 PE=3 SV=1	1100	55586	76	49	26	16	55.1	13578	1	1	1	640.809	1279.6	2	1279.61	-0.0043	0	11	0.4	R	TIAMDGTEGLTR	G	Oxidation (M)	0.000400000000.0			7	ERG10-CNH.11452.11452.2 File:~ERG10-CNH.raw~, NativeID:~controllerType=0 controllerNumber=1 scan=11452~
1	1	1::tr|Q4WV25|Q4WV25_ASPFU	ATP synthase subunit beta OS=Neosartorya fumigata (strain ATCC MYA-4609 / Af293 / CBS 101355 / FGSC A1100) OX=330879 GN=AFUA_5G10550 PE=3 SV=1	1100	55586	76	49	26	16	55.1	13579	1	1	1	640.81	1279.61	2	1279.61	-0.0015	0	43.56	0.00036	R	TIAMDGTEGLTR	G	Oxidation (M)	0.000400000000.0			9	ERG10-CNH.10949.10949.2 File:~ERG10-CNH.raw~, NativeID:~controllerType=0 controllerNumber=1 scan=10949~
1	1	1::tr|Q4WV25|Q4WV25_ASPFU	ATP synthase subunit beta OS=Neosartorya fumigata (strain ATCC MYA-4609 / Af293 / CBS 101355 / FGSC A1100) OX=330879 GN=AFUA_5G10550 PE=3 SV=1	1100	55586	76	49	26	16	55.1	13580	1	1	1	640.811	1279.61	2	1279.61	-0.0012	0	69.8	2.4e-06	R	TIAMDGTEGLTR	G	Oxidation (M)	0.000400000000.0			10	ERG10-CNH.10024.10024.2 File:~ERG10-CNH.raw~, NativeID:~controllerType=0 controllerNumber=1 scan=10024~
1	1	1::tr|Q4WV25|Q4WV25_ASPFU	ATP synthase subunit beta OS=Neosartorya fumigata (strain ATCC MYA-4609 / Af293 / CBS 101355 / FGSC A1100) OX=330879 GN=AFUA_5G10550 PE=3 SV=1	1100	55586	76	49	26	16	55.1	13581	1	1	1	640.811	1279.61	2	1279.61	-0.001	0	44.83	0.0015	R	TIAMDGTEGLTR	G	Oxidation (M)	0.000400000000.0			10	ERG10-CNH.10446.10446.2 File:~ERG10-CNH.raw~, NativeID:~controllerType=0 controllerNumber=1 scan=10446~
1	1	1::tr|Q4WV25|Q4WV25_ASPFU	ATP synthase subunit beta OS=Neosartorya fumigata (strain ATCC MYA-4609 / Af293 / CBS 101355 / FGSC A1100) OX=330879 GN=AFUA_5G10550 PE=3 SV=1	1100	55586	76	49	26	16	55.1	13582	1	1	1	640.811	1279.61	2	1279.61	-0.0007	0	29.43	0.0097	R	TIAMDGTEGLTR	G	Oxidation (M)	0.000400000000.0			7	ERG10-CNH.13707.13707.2 File:~ERG10-CNH.raw~, NativeID:~controllerType=0 controllerNumber=1 scan=13707~
1	1	1::tr|Q4WV25|Q4WV25_ASPFU	ATP synthase subunit beta OS=Neosartorya fumigata (strain ATCC MYA-4609 / Af293 / CBS 101355 / FGSC A1100) OX=330879 GN=AFUA_5G10550 PE=3 SV=1	1100	55586	76	49	26	16	55.1	13583	1	1	1	640.811	1279.61	2	1279.61	-0.0004	0	57.28	5.5e-05	R	TIAMDGTEGLTR	G	Oxidation (M)	0.000400000000.0			14	ERG10-CNH.9775.9775.2 File:~ERG10-CNH.raw~, NativeID:~controllerType=0 controllerNumber=1 scan=9775~
1	1	1::tr|Q4WV25|Q4WV25_ASPFU	ATP synthase subunit beta OS=Neosartorya fumigata (strain ATCC MYA-4609 / Af293 / CBS 101355 / FGSC A1100) OX=330879 GN=AFUA_5G10550 PE=3 SV=1	1100	55586	76	49	26	16	55.1	13584	1	1	1	640.811	1279.61	2	1279.61	-0.0002	0	47.64	0.00011	R	TIAMDGTEGLTR	G	Oxidation (M)	0.000400000000.0			9	ERG10-CNH.13960.13960.2 File:~ERG10-CNH.raw~, NativeID:~controllerType=0 controllerNumber=1 scan=13960~
1	1	1::tr|Q4WV25|Q4WV25_ASPFU	ATP synthase subunit beta OS=Neosartorya fumigata (strain ATCC MYA-4609 / Af293 / CBS 101355 / FGSC A1100) OX=330879 GN=AFUA_5G10550 PE=3 SV=1	1100	55586	76	49	26	16	55.1	13585	1	1	1	640.812	1279.61	2	1279.61	0.0007	0	33.46	0.0023	R	TIAMDGTEGLTR	G	Oxidation (M)	0.000400000000.0			7	ERG10-CNH.15098.15098.2 File:~ERG10-CNH.raw~, NativeID:~controllerType=0 controllerNumber=1 scan=15098~
1	1	1::tr|Q4WV25|Q4WV25_ASPFU	ATP synthase subunit beta OS=Neosartorya fumigata (strain ATCC MYA-4609 / Af293 / CBS 101355 / FGSC A1100) OX=330879 GN=AFUA_5G10550 PE=3 SV=1	1100	55586	76	49	26	16	55.1	13586	1	1	1	640.812	1279.61	2	1279.61	0.0007	0	37	0.0011	R	TIAMDGTEGLTR	G	Oxidation (M)	0.000400000000.0			7	ERG10-CNH.14867.14867.2 File:~ERG10-CNH.raw~, NativeID:~controllerType=0 controllerNumber=1 scan=14867~
1	1	1::tr|Q4WV25|Q4WV25_ASPFU	ATP synthase subunit beta OS=Neosartorya fumigata (strain ATCC MYA-4609 / Af293 / CBS 101355 / FGSC A1100) OX=330879 GN=AFUA_5G10550 PE=3 SV=1	1100	55586	76	49	26	16	55.1	13620	1	1	1	641.313	1280.61	2	1279.61	1.0043	0	26.29	0.059	R	TIAMDGTEGLTR	G	Oxidation (M)	0.000400000000.0			7	ERG10-CNH.11156.11156.2 File:~ERG10-CNH.raw~, NativeID:~controllerType=0 controllerNumber=1 scan=11156~
1	1	1::tr|Q4WV25|Q4WV25_ASPFU	ATP synthase subunit beta OS=Neosartorya fumigata (strain ATCC MYA-4609 / Af293 / CBS 101355 / FGSC A1100) OX=330879 GN=AFUA_5G10550 PE=3 SV=1	1100	55586	76	49	26	16	55.1	13621	1	1	1	641.316	1280.62	2	1279.61	1.0091	0	8.83	0.77	R	TIAMDGTEGLTR	G	Oxidation (M)	0.000400000000.0			7	ERG10-CNH.11926.11926.2 File:~ERG10-CNH.raw~, NativeID:~controllerType=0 controllerNumber=1 scan=11926~
1	1	1::tr|Q4WV25|Q4WV25_ASPFU	ATP synthase subunit beta OS=Neosartorya fumigata (strain ATCC MYA-4609 / Af293 / CBS 101355 / FGSC A1100) OX=330879 GN=AFUA_5G10550 PE=3 SV=1	1100	55586	76	49	26	16	55.1	14875	1	1	1	664.346	1326.68	2	1326.68	-0.0001	0	62.3	1.5e-05	R	IVNVTGDPIDER	G					8	ERG10-CNH.15971.15971.2 File:~ERG10-CNH.raw~, NativeID:~controllerType=0 controllerNumber=1 scan=15971~
1	1	1::tr|Q4WV25|Q4WV25_ASPFU	ATP synthase subunit beta OS=Neosartorya fumigata (strain ATCC MYA-4609 / Af293 / CBS 101355 / FGSC A1100) OX=330879 GN=AFUA_5G10550 PE=3 SV=1	1100	55586	76	49	26	16	55.1	14876	1	1	1	664.346	1326.68	2	1326.68	0.0003	0	46.64	0.00019	R	IVNVTGDPIDER	G					6	ERG10-CNH.16209.16209.2 File:~ERG10-CNH.raw~, NativeID:~controllerType=0 controllerNumber=1 scan=16209~
1	1	1::tr|Q4WV25|Q4WV25_ASPFU	ATP synthase subunit beta OS=Neosartorya fumigata (strain ATCC MYA-4609 / Af293 / CBS 101355 / FGSC A1100) OX=330879 GN=AFUA_5G10550 PE=3 SV=1	1100	55586	76	49	26	16	55.1	14877	1	1	1	664.347	1326.68	2	1326.68	0.0011	0	52.92	4.8e-05	R	IVNVTGDPIDER	G					9	ERG10-CNH.15667.15667.2 File:~ERG10-CNH.raw~, NativeID:~controllerType=0 controllerNumber=1 scan=15667~
1	1	1::tr|Q4WV25|Q4WV25_ASPFU	ATP synthase subunit beta OS=Neosartorya fumigata (strain ATCC MYA-4609 / Af293 / CBS 101355 / FGSC A1100) OX=330879 GN=AFUA_5G10550 PE=3 SV=1	1100	55586	76	49	26	16	55.1	14878	1	1	1	664.348	1326.68	2	1326.68	0.0039	0	48.21	4.7e-05	R	IVNVTGDPIDER	G					8	ERG10-CNH.16688.16688.2 File:~ERG10-CNH.raw~, NativeID:~controllerType=0 controllerNumber=1 scan=16688~
1	1	1::tr|Q4WV25|Q4WV25_ASPFU	ATP synthase subunit beta OS=Neosartorya fumigata (strain ATCC MYA-4609 / Af293 / CBS 101355 / FGSC A1100) OX=330879 GN=AFUA_5G10550 PE=3 SV=1	1100	55586	76	49	26	16	55.1	14880	1	1	1	664.349	1326.68	2	1326.68	0.0062	0	19.57	0.034	R	IVNVTGDPIDER	G					7	ERG10-CNH.17280.17280.2 File:~ERG10-CNH.raw~, NativeID:~controllerType=0 controllerNumber=1 scan=17280~
1	1	1::tr|Q4WV25|Q4WV25_ASPFU	ATP synthase subunit beta OS=Neosartorya fumigata (strain ATCC MYA-4609 / Af293 / CBS 101355 / FGSC A1100) OX=330879 GN=AFUA_5G10550 PE=3 SV=1	1100	55586	76	49	26	16	55.1	14927	1	1	1	665.348	1328.68	2	1326.68	2.0035	0	9.59	0.37	R	IVNVTGDPIDER	G					7	ERG10-CNH.16888.16888.2 File:~ERG10-CNH.raw~, NativeID:~controllerType=0 controllerNumber=1 scan=16888~
1	1	1::tr|Q4WV25|Q4WV25_ASPFU	ATP synthase subunit beta OS=Neosartorya fumigata (strain ATCC MYA-4609 / Af293 / CBS 101355 / FGSC A1100) OX=330879 GN=AFUA_5G10550 PE=3 SV=1	1100	55586	76	49	26	16	55.1	15297	3	1	1	448.902	1343.68	3	1343.68	0	0	1.81	1.3	R	IVGEEHYAVATR	V					2	ERG10-CNH.7939.7939.3 File:~ERG10-CNH.raw~, NativeID:~controllerType=0 controllerNumber=1 scan=7939~
1	1	1::tr|Q4WV25|Q4WV25_ASPFU	ATP synthase subunit beta OS=Neosartorya fumigata (strain ATCC MYA-4609 / Af293 / CBS 101355 / FGSC A1100) OX=330879 GN=AFUA_5G10550 PE=3 SV=1	1100	55586	76	49	26	16	55.1	17619	1	1	1	718.382	1434.75	2	1434.75	0.0026	0	68.4	2.4e-06	R	FTQAGSEVSALLGR	I					11	ERG10-CNH.23274.23274.2 File:~ERG10-CNH.raw~, NativeID:~controllerType=0 controllerNumber=1 scan=23274~
1	1	1::tr|Q4WV25|Q4WV25_ASPFU	ATP synthase subunit beta OS=Neosartorya fumigata (strain ATCC MYA-4609 / Af293 / CBS 101355 / FGSC A1100) OX=330879 GN=AFUA_5G10550 PE=3 SV=1	1100	55586	76	49	26	16	55.1	18969	2	1	1	748.419	1494.82	2	1494.81	0.0145	0	0.37	1.7	R	VALTGLTIAEYFR	D	Acetyl (N-term)	1.0000000000000.0			3	ERG10-CNH.31415.31415.2 File:~ERG10-CNH.raw~, NativeID:~controllerType=0 controllerNumber=1 scan=31415~
1	1	1::tr|Q4WV25|Q4WV25_ASPFU	ATP synthase subunit beta OS=Neosartorya fumigata (strain ATCC MYA-4609 / Af293 / CBS 101355 / FGSC A1100) OX=330879 GN=AFUA_5G10550 PE=3 SV=1	1100	55586	76	49	26	16	55.1	20800	4	1	1	793.416	1584.82	2	1584.81	0.0089	0	1.78	2.6	K	VALVFGQMNEPPGAR	A					3	ERG10-CNH.25750.25750.2 File:~ERG10-CNH.raw~, NativeID:~controllerType=0 controllerNumber=1 scan=25750~
1	1	1::tr|Q4WV25|Q4WV25_ASPFU	ATP synthase subunit beta OS=Neosartorya fumigata (strain ATCC MYA-4609 / Af293 / CBS 101355 / FGSC A1100) OX=330879 GN=AFUA_5G10550 PE=3 SV=1	1100	55586	76	49	26	16	55.1	21115	2	1	1	801.415	1600.82	2	1600.8	0.0121	0	7.75	1.4	K	VALVFGQMNEPPGAR	A	Oxidation (M)	0.000000040000000.0			6	ERG10-CNH.22033.22033.2 File:~ERG10-CNH.raw~, NativeID:~controllerType=0 controllerNumber=1 scan=22033~
1	1	1::tr|Q4WV25|Q4WV25_ASPFU	ATP synthase subunit beta OS=Neosartorya fumigata (strain ATCC MYA-4609 / Af293 / CBS 101355 / FGSC A1100) OX=330879 GN=AFUA_5G10550 PE=3 SV=1	1100	55586	76	49	26	16	55.1	22014	1	1	1	824.972	1647.93	2	1647.93	-0.0007	1	49.94	2.1e-05	R	DTGAPIKIPVGPGTLGR	I					11	ERG10-CNH.22662.22662.2 File:~ERG10-CNH.raw~, NativeID:~controllerType=0 controllerNumber=1 scan=22662~
1	1	1::tr|Q4WV25|Q4WV25_ASPFU	ATP synthase subunit beta OS=Neosartorya fumigata (strain ATCC MYA-4609 / Af293 / CBS 101355 / FGSC A1100) OX=330879 GN=AFUA_5G10550 PE=3 SV=1	1100	55586	76	49	26	16	55.1	22015	1	1	1	550.317	1647.93	3	1647.93	-0.0001	1	28.47	0.0065	R	DTGAPIKIPVGPGTLGR	I					15	ERG10-CNH.22615.22615.3 File:~ERG10-CNH.raw~, NativeID:~controllerType=0 controllerNumber=1 scan=22615~
1	1	1::tr|Q4WV25|Q4WV25_ASPFU	ATP synthase subunit beta OS=Neosartorya fumigata (strain ATCC MYA-4609 / Af293 / CBS 101355 / FGSC A1100) OX=330879 GN=AFUA_5G10550 PE=3 SV=1	1100	55586	76	49	26	16	55.1	22016	1	1	1	550.318	1647.93	3	1647.93	0.0021	1	35.52	0.0016	R	DTGAPIKIPVGPGTLGR	I					14	ERG10-CNH.22837.22837.3 File:~ERG10-CNH.raw~, NativeID:~controllerType=0 controllerNumber=1 scan=22837~
1	1	1::tr|Q4WV25|Q4WV25_ASPFU	ATP synthase subunit beta OS=Neosartorya fumigata (strain ATCC MYA-4609 / Af293 / CBS 101355 / FGSC A1100) OX=330879 GN=AFUA_5G10550 PE=3 SV=1	1100	55586	76	49	26	16	55.1	22723	1	1	1	564.653	1690.94	3	1690.94	0.0002	0	11.9	0.082	K	LVLEVSQHLGENVVR	T					9	ERG10-CNH.20060.20060.3 File:~ERG10-CNH.raw~, NativeID:~controllerType=0 controllerNumber=1 scan=20060~
1	1	1::tr|Q4WV25|Q4WV25_ASPFU	ATP synthase subunit beta OS=Neosartorya fumigata (strain ATCC MYA-4609 / Af293 / CBS 101355 / FGSC A1100) OX=330879 GN=AFUA_5G10550 PE=3 SV=1	1100	55586	76	49	26	16	55.1	22753	1	1	1	564.987	1691.94	3	1690.94	1.0013	0	0.38	0.99	K	LVLEVSQHLGENVVR	T					4	ERG10-CNH.20170.20170.3 File:~ERG10-CNH.raw~, NativeID:~controllerType=0 controllerNumber=1 scan=20170~
1	1	1::tr|Q4WV25|Q4WV25_ASPFU	ATP synthase subunit beta OS=Neosartorya fumigata (strain ATCC MYA-4609 / Af293 / CBS 101355 / FGSC A1100) OX=330879 GN=AFUA_5G10550 PE=3 SV=1	1100	55586	76	49	26	16	55.1	24092	1	1	1	591.981	1772.92	3	1772.92	0.0001	0	38.23	0.00042	R	GISELGIYPAVDPLDSK	S					19	ERG10-CNH.29813.29813.3 File:~ERG10-CNH.raw~, NativeID:~controllerType=0 controllerNumber=1 scan=29813~
1	1	1::tr|Q4WV25|Q4WV25_ASPFU	ATP synthase subunit beta OS=Neosartorya fumigata (strain ATCC MYA-4609 / Af293 / CBS 101355 / FGSC A1100) OX=330879 GN=AFUA_5G10550 PE=3 SV=1	1100	55586	76	49	26	16	55.1	24093	1	1	1	887.468	1772.92	2	1772.92	0.002	0	54.48	0.00014	R	GISELGIYPAVDPLDSK	S					11	ERG10-CNH.29797.29797.2 File:~ERG10-CNH.raw~, NativeID:~controllerType=0 controllerNumber=1 scan=29797~
1	1	1::tr|Q4WV25|Q4WV25_ASPFU	ATP synthase subunit beta OS=Neosartorya fumigata (strain ATCC MYA-4609 / Af293 / CBS 101355 / FGSC A1100) OX=330879 GN=AFUA_5G10550 PE=3 SV=1	1100	55586	76	49	26	16	55.1	24094	1	1	1	887.469	1772.92	2	1772.92	0.0038	0	49.59	0.00013	R	GISELGIYPAVDPLDSK	S					7	ERG10-CNH.30153.30153.2 File:~ERG10-CNH.raw~, NativeID:~controllerType=0 controllerNumber=1 scan=30153~
1	1	1::tr|Q4WV25|Q4WV25_ASPFU	ATP synthase subunit beta OS=Neosartorya fumigata (strain ATCC MYA-4609 / Af293 / CBS 101355 / FGSC A1100) OX=330879 GN=AFUA_5G10550 PE=3 SV=1	1100	55586	76	49	26	16	55.1	24095	1	1	1	887.469	1772.92	2	1772.92	0.0039	0	48.53	9.9e-05	R	GISELGIYPAVDPLDSK	S					13	ERG10-CNH.30368.30368.2 File:~ERG10-CNH.raw~, NativeID:~controllerType=0 controllerNumber=1 scan=30368~
1	1	1::tr|Q4WV25|Q4WV25_ASPFU	ATP synthase subunit beta OS=Neosartorya fumigata (strain ATCC MYA-4609 / Af293 / CBS 101355 / FGSC A1100) OX=330879 GN=AFUA_5G10550 PE=3 SV=1	1100	55586	76	49	26	16	55.1	24105	1	1	1	887.968	1773.92	2	1772.92	1.0016	0	31.77	0.01	R	GISELGIYPAVDPLDSK	S					7	ERG10-CNH.30428.30428.2 File:~ERG10-CNH.raw~, NativeID:~controllerType=0 controllerNumber=1 scan=30428~
1	1	1::tr|Q4WV25|Q4WV25_ASPFU	ATP synthase subunit beta OS=Neosartorya fumigata (strain ATCC MYA-4609 / Af293 / CBS 101355 / FGSC A1100) OX=330879 GN=AFUA_5G10550 PE=3 SV=1	1100	55586	76	49	26	16	55.1	24106	1	1	1	887.968	1773.92	2	1772.92	1.0017	0	49.59	0.00014	R	GISELGIYPAVDPLDSK	S					11	ERG10-CNH.29792.29792.2 File:~ERG10-CNH.raw~, NativeID:~controllerType=0 controllerNumber=1 scan=29792~
1	1	1::tr|Q4WV25|Q4WV25_ASPFU	ATP synthase subunit beta OS=Neosartorya fumigata (strain ATCC MYA-4609 / Af293 / CBS 101355 / FGSC A1100) OX=330879 GN=AFUA_5G10550 PE=3 SV=1	1100	55586	76	49	26	16	55.1	25670	3	1	1	944.99	1887.97	2	1885.95	2.0194	1	1.23	1.5	K	VALVFGQMNEPPGARAR	V	Acetyl (N-term); Dioxidation (M)	1.00000003000000000.0			4	ERG10-CNH.22140.22140.2 File:~ERG10-CNH.raw~, NativeID:~controllerType=0 controllerNumber=1 scan=22140~
1	1	1::tr|Q4WV25|Q4WV25_ASPFU	ATP synthase subunit beta OS=Neosartorya fumigata (strain ATCC MYA-4609 / Af293 / CBS 101355 / FGSC A1100) OX=330879 GN=AFUA_5G10550 PE=3 SV=1	1100	55586	76	49	26	16	55.1	27166	4	1	1	503.757	2011	4	2011	-0.003	1	3.55	0.94	R	YNGLPSLARFASSEAGSVGK	I	Deamidated (NQ)	0.02000000000000000000.0			3	ERG10-CNH.6936.6936.4 File:~ERG10-CNH.raw~, NativeID:~controllerType=0 controllerNumber=1 scan=6936~
1	1	1::tr|Q4WV25|Q4WV25_ASPFU	ATP synthase subunit beta OS=Neosartorya fumigata (strain ATCC MYA-4609 / Af293 / CBS 101355 / FGSC A1100) OX=330879 GN=AFUA_5G10550 PE=3 SV=1	1100	55586	76	49	26	16	55.1	28186	2	1	1	526.052	2100.18	4	2100.18	-0.0005	2	0.08	1	R	GAPARDTGAPIKIPVGPGTLGR	I					6	ERG10-CNH.17741.17741.4 File:~ERG10-CNH.raw~, NativeID:~controllerType=0 controllerNumber=1 scan=17741~
1	1	1::tr|Q4WV25|Q4WV25_ASPFU	ATP synthase subunit beta OS=Neosartorya fumigata (strain ATCC MYA-4609 / Af293 / CBS 101355 / FGSC A1100) OX=330879 GN=AFUA_5G10550 PE=3 SV=1	1100	55586	76	49	26	16	55.1	29177	1	1	1	740.697	2219.07	3	2219.07	-0.0013	0	29.27	0.0018	R	IPSAVGYQPTLAVDMGGMQER	I					17	ERG10-CNH.26745.26745.3 File:~ERG10-CNH.raw~, NativeID:~controllerType=0 controllerNumber=1 scan=26745~
1	1	1::tr|Q4WV25|Q4WV25_ASPFU	ATP synthase subunit beta OS=Neosartorya fumigata (strain ATCC MYA-4609 / Af293 / CBS 101355 / FGSC A1100) OX=330879 GN=AFUA_5G10550 PE=3 SV=1	1100	55586	76	49	26	16	55.1	29185	1	1	1	741.032	2220.08	3	2220.06	0.0199	0	26.35	0.22	R	IPSAVGYQPTLAVDMGGMQER	I	Deamidated (NQ)	0.000000020000000000000.0			19	ERG10-CNH.26715.26715.3 File:~ERG10-CNH.raw~, NativeID:~controllerType=0 controllerNumber=1 scan=26715~
1	1	1::tr|Q4WV25|Q4WV25_ASPFU	ATP synthase subunit beta OS=Neosartorya fumigata (strain ATCC MYA-4609 / Af293 / CBS 101355 / FGSC A1100) OX=330879 GN=AFUA_5G10550 PE=3 SV=1	1100	55586	76	49	26	16	55.1	29301	1	1	1	746.028	2235.06	3	2235.07	-0.0047	0	20.26	0.013	R	IPSAVGYQPTLAVDMGGMQER	I	Oxidation (M)	0.000000000000000004000.0			9	ERG10-CNH.24478.24478.3 File:~ERG10-CNH.raw~, NativeID:~controllerType=0 controllerNumber=1 scan=24478~
1	1	1::tr|Q4WV25|Q4WV25_ASPFU	ATP synthase subunit beta OS=Neosartorya fumigata (strain ATCC MYA-4609 / Af293 / CBS 101355 / FGSC A1100) OX=330879 GN=AFUA_5G10550 PE=3 SV=1	1100	55586	76	49	26	16	55.1	29311	1	1	1	746.368	2236.08	3	2235.07	1.0152	0	3.98	0.67	R	IPSAVGYQPTLAVDMGGMQER	I	Oxidation (M)	0.000000000000000004000.0			8	ERG10-CNH.24490.24490.3 File:~ERG10-CNH.raw~, NativeID:~controllerType=0 controllerNumber=1 scan=24490~
1	1	1::tr|Q4WV25|Q4WV25_ASPFU	ATP synthase subunit beta OS=Neosartorya fumigata (strain ATCC MYA-4609 / Af293 / CBS 101355 / FGSC A1100) OX=330879 GN=AFUA_5G10550 PE=3 SV=1	1100	55586	76	49	26	16	55.1	29551	1	1	1	1137.06	2272.1	2	2272.1	-0.0013	0	60.68	2.2e-06	K	FDGDNLPAILNAIETENNGQK	L					11	ERG10-CNH.34129.34129.2 File:~ERG10-CNH.raw~, NativeID:~controllerType=0 controllerNumber=1 scan=34129~
1	1	1::tr|Q4WV25|Q4WV25_ASPFU	ATP synthase subunit beta OS=Neosartorya fumigata (strain ATCC MYA-4609 / Af293 / CBS 101355 / FGSC A1100) OX=330879 GN=AFUA_5G10550 PE=3 SV=1	1100	55586	76	49	26	16	55.1	29554	1	1	1	1137.55	2273.09	2	2273.08	0.0066	0	55.74	0.00025	K	FDGDNLPAILNAIETENNGQK	L	Deamidated (NQ)	0.000000000020000000000.0			14	ERG10-CNH.34123.34123.2 File:~ERG10-CNH.raw~, NativeID:~controllerType=0 controllerNumber=1 scan=34123~
1	1	1::tr|Q4WV25|Q4WV25_ASPFU	ATP synthase subunit beta OS=Neosartorya fumigata (strain ATCC MYA-4609 / Af293 / CBS 101355 / FGSC A1100) OX=330879 GN=AFUA_5G10550 PE=3 SV=1	1100	55586	76	49	26	16	55.1	30931	1	1	1	836.05	2505.13	3	2505.13	-0.0041	0	47.77	6.8e-05	R	EGNDLYHEMQETGVIQLEGESK	V					9	ERG10-CNH.26108.26108.3 File:~ERG10-CNH.raw~, NativeID:~controllerType=0 controllerNumber=1 scan=26108~
1	1	1::tr|Q4WV25|Q4WV25_ASPFU	ATP synthase subunit beta OS=Neosartorya fumigata (strain ATCC MYA-4609 / Af293 / CBS 101355 / FGSC A1100) OX=330879 GN=AFUA_5G10550 PE=3 SV=1	1100	55586	76	49	26	16	55.1	30990	1	1	1	841.381	2521.12	3	2521.13	-0.0069	0	50.01	2e-05	R	EGNDLYHEMQETGVIQLEGESK	V	Oxidation (M)	0.0000000040000000000000.0			10	ERG10-CNH.19133.19133.3 File:~ERG10-CNH.raw~, NativeID:~controllerType=0 controllerNumber=1 scan=19133~
1	1	1::tr|Q4WV25|Q4WV25_ASPFU	ATP synthase subunit beta OS=Neosartorya fumigata (strain ATCC MYA-4609 / Af293 / CBS 101355 / FGSC A1100) OX=330879 GN=AFUA_5G10550 PE=3 SV=1	1100	55586	76	49	26	16	55.1	30995	1	1	1	841.717	2522.13	3	2521.13	1.0015	0	36.84	0.0011	R	EGNDLYHEMQETGVIQLEGESK	V	Oxidation (M)	0.0000000040000000000000.0			9	ERG10-CNH.19115.19115.3 File:~ERG10-CNH.raw~, NativeID:~controllerType=0 controllerNumber=1 scan=19115~
1	1	1::tr|Q4WV25|Q4WV25_ASPFU	ATP synthase subunit beta OS=Neosartorya fumigata (strain ATCC MYA-4609 / Af293 / CBS 101355 / FGSC A1100) OX=330879 GN=AFUA_5G10550 PE=3 SV=1	1100	55586	76	49	26	16	55.1	32090	1	1	1	921.769	2762.29	3	2762.28	0.0036	1	59.3	6.4e-06	R	TREGNDLYHEMQETGVIQLEGESK	V					23	ERG10-CNH.22750.22750.3 File:~ERG10-CNH.raw~, NativeID:~controllerType=0 controllerNumber=1 scan=22750~
1	1	1::tr|Q4WV25|Q4WV25_ASPFU	ATP synthase subunit beta OS=Neosartorya fumigata (strain ATCC MYA-4609 / Af293 / CBS 101355 / FGSC A1100) OX=330879 GN=AFUA_5G10550 PE=3 SV=1	1100	55586	76	49	26	16	55.1	32093	1	1	1	922.436	2764.28	3	2762.28	2.0033	1	61.35	5.5e-06	R	TREGNDLYHEMQETGVIQLEGESK	V					12	ERG10-CNH.22738.22738.3 File:~ERG10-CNH.raw~, NativeID:~controllerType=0 controllerNumber=1 scan=22738~
1	2	1::sp|Q9UUZ6|RLA2_ASPFU	60S acidic ribosomal protein P2 OS=Neosartorya fumigata (strain ATCC MYA-4609 / Af293 / CBS 101355 / FGSC A1100) OX=330879 GN=AFUA_2G10100 PE=1 SV=2	97	11135	8	5	4	3	64.9	2830	1	0	1	436.756	871.497	2	871.501	-0.0049	0	15.92	0.14	K	LIAELEGK	D					11	ERG10-CNH.13156.13156.2 File:~ERG10-CNH.raw~, NativeID:~controllerType=0 controllerNumber=1 scan=13156~
1	2	1::sp|Q9UUZ6|RLA2_ASPFU	60S acidic ribosomal protein P2 OS=Neosartorya fumigata (strain ATCC MYA-4609 / Af293 / CBS 101355 / FGSC A1100) OX=330879 GN=AFUA_2G10100 PE=1 SV=2	97	11135	8	5	4	3	64.9	2831	1	0	1	436.757	871.5	2	871.501	-0.0009	0	12.44	0.21	K	LIAELEGK	D					4	ERG10-CNH.13648.13648.2 File:~ERG10-CNH.raw~, NativeID:~controllerType=0 controllerNumber=1 scan=13648~
1	2	1::sp|Q9UUZ6|RLA2_ASPFU	60S acidic ribosomal protein P2 OS=Neosartorya fumigata (strain ATCC MYA-4609 / Af293 / CBS 101355 / FGSC A1100) OX=330879 GN=AFUA_2G10100 PE=1 SV=2	97	11135	8	5	4	3	64.9	2832	1	0	1	436.758	871.501	2	871.501	-0.0009	0	32.93	0.02	K	LIAELEGK	D					5	ERG10-CNH.12650.12650.2 File:~ERG10-CNH.raw~, NativeID:~controllerType=0 controllerNumber=1 scan=12650~
1	2	1::sp|Q9UUZ6|RLA2_ASPFU	60S acidic ribosomal protein P2 OS=Neosartorya fumigata (strain ATCC MYA-4609 / Af293 / CBS 101355 / FGSC A1100) OX=330879 GN=AFUA_2G10100 PE=1 SV=2	97	11135	8	5	4	3	64.9	2834	1	0	1	436.758	871.501	2	871.501	-0.0004	0	33.59	0.018	K	LIAELEGK	D					6	ERG10-CNH.12895.12895.2 File:~ERG10-CNH.raw~, NativeID:~controllerType=0 controllerNumber=1 scan=12895~
1	2	1::sp|Q9UUZ6|RLA2_ASPFU	60S acidic ribosomal protein P2 OS=Neosartorya fumigata (strain ATCC MYA-4609 / Af293 / CBS 101355 / FGSC A1100) OX=330879 GN=AFUA_2G10100 PE=1 SV=2	97	11135	8	5	4	3	64.9	18210	1	0	1	730.865	1459.71	2	1459.72	-0.0007	0	57.79	5.7e-06	K	AVLSSVGIDADEER	L					9	ERG10-CNH.17592.17592.2 File:~ERG10-CNH.raw~, NativeID:~controllerType=0 controllerNumber=1 scan=17592~
1	2	1::sp|Q9UUZ6|RLA2_ASPFU	60S acidic ribosomal protein P2 OS=Neosartorya fumigata (strain ATCC MYA-4609 / Af293 / CBS 101355 / FGSC A1100) OX=330879 GN=AFUA_2G10100 PE=1 SV=2	97	11135	8	5	4	3	64.9	28475	1	0	0	711.964	2132.87	3	2132.87	-0.0018	2	5.9	0.28	K	KEEEKEESDEDMGFGLFD	-					6	ERG10-CNH.25016.25016.3 File:~ERG10-CNH.raw~, NativeID:~controllerType=0 controllerNumber=1 scan=25016~
1	2	1::sp|Q9UUZ6|RLA2_ASPFU	60S acidic ribosomal protein P2 OS=Neosartorya fumigata (strain ATCC MYA-4609 / Af293 / CBS 101355 / FGSC A1100) OX=330879 GN=AFUA_2G10100 PE=1 SV=2	97	11135	8	5	4	3	64.9	31231	1	0	1	859.106	2574.3	3	2574.3	-0.0077	0	41.34	0.00022	K	LASVPSGGAAAAAPAAAGAAAGGAAAPAAEEK	K					23	ERG10-CNH.17707.17707.3 File:~ERG10-CNH.raw~, NativeID:~controllerType=0 controllerNumber=1 scan=17707~
1	2	1::sp|Q9UUZ6|RLA2_ASPFU	60S acidic ribosomal protein P2 OS=Neosartorya fumigata (strain ATCC MYA-4609 / Af293 / CBS 101355 / FGSC A1100) OX=330879 GN=AFUA_2G10100 PE=1 SV=2	97	11135	8	5	4	3	64.9	31239	1	0	1	859.45	2575.33	3	2574.3	1.0254	0	17.7	0.033	K	LASVPSGGAAAAAPAAAGAAAGGAAAPAAEEK	K					17	ERG10-CNH.17939.17939.3 File:~ERG10-CNH.raw~, NativeID:~controllerType=0 controllerNumber=1 scan=17939~
2	1	1::tr|Q4WC88|Q4WC88_ASPFU	ATP synthase subunit alpha OS=Neosartorya fumigata (strain ATCC MYA-4609 / Af293 / CBS 101355 / FGSC A1100) OX=330879 GN=AFUA_8G05320 PE=3 SV=1	1055	60123	84	45	34	17	52.9	324	1	1	1	351.711	701.407	2	701.407	0.0001	0	3.81	0.89	K	QVAGSLK	L					4	ERG10-CNH.2577.2577.2 File:~ERG10-CNH.raw~, NativeID:~controllerType=0 controllerNumber=1 scan=2577~
2	1	1::tr|Q4WC88|Q4WC88_ASPFU	ATP synthase subunit alpha OS=Neosartorya fumigata (strain ATCC MYA-4609 / Af293 / CBS 101355 / FGSC A1100) OX=330879 GN=AFUA_8G05320 PE=3 SV=1	1055	60123	84	45	34	17	52.9	355	1	1	1	354.195	706.376	2	706.376	-0.0001	0	10.09	0.76	K	QAVAYR	Q					3	ERG10-CNH.2695.2695.2 File:~ERG10-CNH.raw~, NativeID:~controllerType=0 controllerNumber=1 scan=2695~
2	1	1::tr|Q4WC88|Q4WC88_ASPFU	ATP synthase subunit alpha OS=Neosartorya fumigata (strain ATCC MYA-4609 / Af293 / CBS 101355 / FGSC A1100) OX=330879 GN=AFUA_8G05320 PE=3 SV=1	1055	60123	84	45	34	17	52.9	435	1	1	1	358.731	715.447	2	715.448	-0.0005	0	30.26	0.03	R	LTELLK	Q					5	ERG10-CNH.11233.11233.2 File:~ERG10-CNH.raw~, NativeID:~controllerType=0 controllerNumber=1 scan=11233~
2	1	1::tr|Q4WC88|Q4WC88_ASPFU	ATP synthase subunit alpha OS=Neosartorya fumigata (strain ATCC MYA-4609 / Af293 / CBS 101355 / FGSC A1100) OX=330879 GN=AFUA_8G05320 PE=3 SV=1	1055	60123	84	45	34	17	52.9	436	1	1	1	358.731	715.448	2	715.448	-0.0002	0	14.16	0.12	R	LTELLK	Q					5	ERG10-CNH.11489.11489.2 File:~ERG10-CNH.raw~, NativeID:~controllerType=0 controllerNumber=1 scan=11489~
2	1	1::tr|Q4WC88|Q4WC88_ASPFU	ATP synthase subunit alpha OS=Neosartorya fumigata (strain ATCC MYA-4609 / Af293 / CBS 101355 / FGSC A1100) OX=330879 GN=AFUA_8G05320 PE=3 SV=1	1055	60123	84	45	34	17	52.9	437	1	1	1	358.731	715.448	2	715.448	0	0	5.26	0.82	R	LTELLK	Q					4	ERG10-CNH.11743.11743.2 File:~ERG10-CNH.raw~, NativeID:~controllerType=0 controllerNumber=1 scan=11743~
2	1	1::tr|Q4WC88|Q4WC88_ASPFU	ATP synthase subunit alpha OS=Neosartorya fumigata (strain ATCC MYA-4609 / Af293 / CBS 101355 / FGSC A1100) OX=330879 GN=AFUA_8G05320 PE=3 SV=1	1055	60123	84	45	34	17	52.9	739	4	1	1	372.716	743.418	2	743.418	0.0004	0	6.54	2.3	K	QVAGSLK	L	Acetyl (N-term)	1.0000000.0			4	ERG10-CNH.5321.5321.2 File:~ERG10-CNH.raw~, NativeID:~controllerType=0 controllerNumber=1 scan=5321~
2	1	1::tr|Q4WC88|Q4WC88_ASPFU	ATP synthase subunit alpha OS=Neosartorya fumigata (strain ATCC MYA-4609 / Af293 / CBS 101355 / FGSC A1100) OX=330879 GN=AFUA_8G05320 PE=3 SV=1	1055	60123	84	45	34	17	52.9	958	1	1	1	380.22	758.426	2	758.429	-0.0027	0	37.63	0.0054	R	VGSAAQVK	A					6	ERG10-CNH.1536.1536.2 File:~ERG10-CNH.raw~, NativeID:~controllerType=0 controllerNumber=1 scan=1536~
2	1	1::tr|Q4WC88|Q4WC88_ASPFU	ATP synthase subunit alpha OS=Neosartorya fumigata (strain ATCC MYA-4609 / Af293 / CBS 101355 / FGSC A1100) OX=330879 GN=AFUA_8G05320 PE=3 SV=1	1055	60123	84	45	34	17	52.9	1469	3	1	1	397.687	793.36	2	793.364	-0.0039	1	6.21	1.2	R	AAKMNDK	H	Deamidated (NQ); Oxidation (M)	0.0004200.0			4	ERG10-CNH.7227.7227.2 File:~ERG10-CNH.raw~, NativeID:~controllerType=0 controllerNumber=1 scan=7227~
2	1	1::tr|Q4WC88|Q4WC88_ASPFU	ATP synthase subunit alpha OS=Neosartorya fumigata (strain ATCC MYA-4609 / Af293 / CBS 101355 / FGSC A1100) OX=330879 GN=AFUA_8G05320 PE=3 SV=1	1055	60123	84	45	34	17	52.9	1833	1	1	1	408.236	814.457	2	814.455	0.0023	0	19.89	0.14	R	ELIIGDR	Q					5	ERG10-CNH.12252.12252.2 File:~ERG10-CNH.raw~, NativeID:~controllerType=0 controllerNumber=1 scan=12252~
2	1	1::tr|Q4WC88|Q4WC88_ASPFU	ATP synthase subunit alpha OS=Neosartorya fumigata (strain ATCC MYA-4609 / Af293 / CBS 101355 / FGSC A1100) OX=330879 GN=AFUA_8G05320 PE=3 SV=1	1055	60123	84	45	34	17	52.9	2437	1	1	1	423.258	844.501	2	844.502	-0.0003	0	25.53	0.089	R	STVAQLVK	T					6	ERG10-CNH.8883.8883.2 File:~ERG10-CNH.raw~, NativeID:~controllerType=0 controllerNumber=1 scan=8883~
2	1	1::tr|Q4WC88|Q4WC88_ASPFU	ATP synthase subunit alpha OS=Neosartorya fumigata (strain ATCC MYA-4609 / Af293 / CBS 101355 / FGSC A1100) OX=330879 GN=AFUA_8G05320 PE=3 SV=1	1055	60123	84	45	34	17	52.9	2617	1	1	1	429.738	857.461	2	857.461	0	0	23.06	0.084	K	ELEAQLR	E					4	ERG10-CNH.8209.8209.2 File:~ERG10-CNH.raw~, NativeID:~controllerType=0 controllerNumber=1 scan=8209~
2	1	1::tr|Q4WC88|Q4WC88_ASPFU	ATP synthase subunit alpha OS=Neosartorya fumigata (strain ATCC MYA-4609 / Af293 / CBS 101355 / FGSC A1100) OX=330879 GN=AFUA_8G05320 PE=3 SV=1	1055	60123	84	45	34	17	52.9	2858	1	1	1	437.255	872.496	2	870.481	2.0149	1	8	0.56	K	GPINTKAK	S	Acetyl (N-term); Deamidated (NQ)	1.00020000.0			4	ERG10-CNH.3575.3575.2 File:~ERG10-CNH.raw~, NativeID:~controllerType=0 controllerNumber=1 scan=3575~
2	1	1::tr|Q4WC88|Q4WC88_ASPFU	ATP synthase subunit alpha OS=Neosartorya fumigata (strain ATCC MYA-4609 / Af293 / CBS 101355 / FGSC A1100) OX=330879 GN=AFUA_8G05320 PE=3 SV=1	1055	60123	84	45	34	17	52.9	3196	1	1	1	448.247	894.48	2	892.469	2.0107	0	1.44	0.73	R	QMSLLLR	R	Deamidated (NQ); Dioxidation (M)	0.2300000.0			5	ERG10-CNH.30169.30169.2 File:~ERG10-CNH.raw~, NativeID:~controllerType=0 controllerNumber=1 scan=30169~
2	1	1::tr|Q4WC88|Q4WC88_ASPFU	ATP synthase subunit alpha OS=Neosartorya fumigata (strain ATCC MYA-4609 / Af293 / CBS 101355 / FGSC A1100) OX=330879 GN=AFUA_8G05320 PE=3 SV=1	1055	60123	84	45	34	17	52.9	3384	3	1	1	452.26	902.505	2	901.505	0.9994	0	0.09	11	R	QMSLLLR	R	Acetyl (N-term)	1.0000000.0			5	ERG10-CNH.4173.4173.2 File:~ERG10-CNH.raw~, NativeID:~controllerType=0 controllerNumber=1 scan=4173~
2	1	1::tr|Q4WC88|Q4WC88_ASPFU	ATP synthase subunit alpha OS=Neosartorya fumigata (strain ATCC MYA-4609 / Af293 / CBS 101355 / FGSC A1100) OX=330879 GN=AFUA_8G05320 PE=3 SV=1	1055	60123	84	45	34	17	52.9	4019	6	1	1	467.24	932.466	2	932.467	-0.0012	1	2.1	2.6	R	NALRQSSR	T	2 Deamidated (NQ)	0.20002000.0			2	ERG10-CNH.14014.14014.2 File:~ERG10-CNH.raw~, NativeID:~controllerType=0 controllerNumber=1 scan=14014~
2	1	1::tr|Q4WC88|Q4WC88_ASPFU	ATP synthase subunit alpha OS=Neosartorya fumigata (strain ATCC MYA-4609 / Af293 / CBS 101355 / FGSC A1100) OX=330879 GN=AFUA_8G05320 PE=3 SV=1	1055	60123	84	45	34	17	52.9	4714	1	1	1	481.769	961.524	2	961.523	0.0005	0	18.78	0.022	R	EVIVNFNK	S					6	ERG10-CNH.13971.13971.2 File:~ERG10-CNH.raw~, NativeID:~controllerType=0 controllerNumber=1 scan=13971~
2	1	1::tr|Q4WC88|Q4WC88_ASPFU	ATP synthase subunit alpha OS=Neosartorya fumigata (strain ATCC MYA-4609 / Af293 / CBS 101355 / FGSC A1100) OX=330879 GN=AFUA_8G05320 PE=3 SV=1	1055	60123	84	45	34	17	52.9	4962	1	1	1	487.261	972.508	2	972.51	-0.0023	1	2.63	0.59	R	NALRQSSR	T	Acetyl (N-term)	1.00000000.0			3	ERG10-CNH.10885.10885.2 File:~ERG10-CNH.raw~, NativeID:~controllerType=0 controllerNumber=1 scan=10885~
2	1	1::tr|Q4WC88|Q4WC88_ASPFU	ATP synthase subunit alpha OS=Neosartorya fumigata (strain ATCC MYA-4609 / Af293 / CBS 101355 / FGSC A1100) OX=330879 GN=AFUA_8G05320 PE=3 SV=1	1055	60123	84	45	34	17	52.9	5318	1	1	1	493.785	985.555	2	985.556	-0.0005	0	41.02	0.0014	R	VLSVGDGIAR	V					7	ERG10-CNH.13515.13515.2 File:~ERG10-CNH.raw~, NativeID:~controllerType=0 controllerNumber=1 scan=13515~
2	1	1::tr|Q4WC88|Q4WC88_ASPFU	ATP synthase subunit alpha OS=Neosartorya fumigata (strain ATCC MYA-4609 / Af293 / CBS 101355 / FGSC A1100) OX=330879 GN=AFUA_8G05320 PE=3 SV=1	1055	60123	84	45	34	17	52.9	5319	1	1	1	493.785	985.556	2	985.556	0.0002	0	15.6	0.12	R	VLSVGDGIAR	V					8	ERG10-CNH.13849.13849.2 File:~ERG10-CNH.raw~, NativeID:~controllerType=0 controllerNumber=1 scan=13849~
2	1	1::tr|Q4WC88|Q4WC88_ASPFU	ATP synthase subunit alpha OS=Neosartorya fumigata (strain ATCC MYA-4609 / Af293 / CBS 101355 / FGSC A1100) OX=330879 GN=AFUA_8G05320 PE=3 SV=1	1055	60123	84	45	34	17	52.9	6946	1	1	1	525.742	1049.47	2	1049.47	-0.0009	0	26.76	0.0044	K	TLEENDAMK	Y					7	ERG10-CNH.5282.5282.2 File:~ERG10-CNH.raw~, NativeID:~controllerType=0 controllerNumber=1 scan=5282~
2	1	1::tr|Q4WC88|Q4WC88_ASPFU	ATP synthase subunit alpha OS=Neosartorya fumigata (strain ATCC MYA-4609 / Af293 / CBS 101355 / FGSC A1100) OX=330879 GN=AFUA_8G05320 PE=3 SV=1	1055	60123	84	45	34	17	52.9	6947	1	1	1	525.743	1049.47	2	1049.47	0.0011	0	8.1	0.17	K	TLEENDAMK	Y					4	ERG10-CNH.5548.5548.2 File:~ERG10-CNH.raw~, NativeID:~controllerType=0 controllerNumber=1 scan=5548~
2	1	1::tr|Q4WC88|Q4WC88_ASPFU	ATP synthase subunit alpha OS=Neosartorya fumigata (strain ATCC MYA-4609 / Af293 / CBS 101355 / FGSC A1100) OX=330879 GN=AFUA_8G05320 PE=3 SV=1	1055	60123	84	45	34	17	52.9	7381	1	1	1	533.735	1065.46	2	1065.46	-0.0085	0	23.1	0.0068	K	TLEENDAMK	Y	Oxidation (M)	0.000000040.0			7	ERG10-CNH.4118.4118.2 File:~ERG10-CNH.raw~, NativeID:~controllerType=0 controllerNumber=1 scan=4118~
2	1	1::tr|Q4WC88|Q4WC88_ASPFU	ATP synthase subunit alpha OS=Neosartorya fumigata (strain ATCC MYA-4609 / Af293 / CBS 101355 / FGSC A1100) OX=330879 GN=AFUA_8G05320 PE=3 SV=1	1055	60123	84	45	34	17	52.9	7382	1	1	1	533.738	1065.46	2	1065.46	-0.0027	0	33.08	0.0011	K	TLEENDAMK	Y	Oxidation (M)	0.000000040.0			7	ERG10-CNH.5349.5349.2 File:~ERG10-CNH.raw~, NativeID:~controllerType=0 controllerNumber=1 scan=5349~
2	1	1::tr|Q4WC88|Q4WC88_ASPFU	ATP synthase subunit alpha OS=Neosartorya fumigata (strain ATCC MYA-4609 / Af293 / CBS 101355 / FGSC A1100) OX=330879 GN=AFUA_8G05320 PE=3 SV=1	1055	60123	84	45	34	17	52.9	7383	1	1	1	533.739	1065.46	2	1065.46	-0.0024	0	15.79	0.062	K	TLEENDAMK	Y	Oxidation (M)	0.000000040.0			4	ERG10-CNH.4377.4377.2 File:~ERG10-CNH.raw~, NativeID:~controllerType=0 controllerNumber=1 scan=4377~
2	1	1::tr|Q4WC88|Q4WC88_ASPFU	ATP synthase subunit alpha OS=Neosartorya fumigata (strain ATCC MYA-4609 / Af293 / CBS 101355 / FGSC A1100) OX=330879 GN=AFUA_8G05320 PE=3 SV=1	1055	60123	84	45	34	17	52.9	7384	1	1	1	533.739	1065.46	2	1065.46	-0.0012	0	33.68	0.0022	K	TLEENDAMK	Y	Oxidation (M)	0.000000040.0			7	ERG10-CNH.2260.2260.2 File:~ERG10-CNH.raw~, NativeID:~controllerType=0 controllerNumber=1 scan=2260~
2	1	1::tr|Q4WC88|Q4WC88_ASPFU	ATP synthase subunit alpha OS=Neosartorya fumigata (strain ATCC MYA-4609 / Af293 / CBS 101355 / FGSC A1100) OX=330879 GN=AFUA_8G05320 PE=3 SV=1	1055	60123	84	45	34	17	52.9	7385	1	1	1	533.739	1065.46	2	1065.46	-0.0007	0	34.14	0.0041	K	TLEENDAMK	Y	Oxidation (M)	0.000000040.0			7	ERG10-CNH.2489.2489.2 File:~ERG10-CNH.raw~, NativeID:~controllerType=0 controllerNumber=1 scan=2489~
2	1	1::tr|Q4WC88|Q4WC88_ASPFU	ATP synthase subunit alpha OS=Neosartorya fumigata (strain ATCC MYA-4609 / Af293 / CBS 101355 / FGSC A1100) OX=330879 GN=AFUA_8G05320 PE=3 SV=1	1055	60123	84	45	34	17	52.9	7386	1	1	1	533.741	1065.47	2	1065.46	0.0034	0	12.08	0.53	K	TLEENDAMK	Y	Oxidation (M)	0.000000040.0			4	ERG10-CNH.3913.3913.2 File:~ERG10-CNH.raw~, NativeID:~controllerType=0 controllerNumber=1 scan=3913~
2	1	1::tr|Q4WC88|Q4WC88_ASPFU	ATP synthase subunit alpha OS=Neosartorya fumigata (strain ATCC MYA-4609 / Af293 / CBS 101355 / FGSC A1100) OX=330879 GN=AFUA_8G05320 PE=3 SV=1	1055	60123	84	45	34	17	52.9	7387	2	1	1	533.743	1065.47	2	1065.46	0.0072	0	1.66	1.1	K	TLEENDAMK	Y	Oxidation (M)	0.000000040.0			4	ERG10-CNH.4695.4695.2 File:~ERG10-CNH.raw~, NativeID:~controllerType=0 controllerNumber=1 scan=4695~
2	1	1::tr|Q4WC88|Q4WC88_ASPFU	ATP synthase subunit alpha OS=Neosartorya fumigata (strain ATCC MYA-4609 / Af293 / CBS 101355 / FGSC A1100) OX=330879 GN=AFUA_8G05320 PE=3 SV=1	1055	60123	84	45	34	17	52.9	7390	4	1	1	533.744	1065.47	2	1065.46	0.009	0	3.48	1.2	K	TLEENDAMK	Y	Oxidation (M)	0.000000040.0			5	ERG10-CNH.4453.4453.2 File:~ERG10-CNH.raw~, NativeID:~controllerType=0 controllerNumber=1 scan=4453~
2	1	1::tr|Q4WC88|Q4WC88_ASPFU	ATP synthase subunit alpha OS=Neosartorya fumigata (strain ATCC MYA-4609 / Af293 / CBS 101355 / FGSC A1100) OX=330879 GN=AFUA_8G05320 PE=3 SV=1	1055	60123	84	45	34	17	52.9	7718	1	1	1	538.811	1075.61	2	1073.59	2.0164	1	6.91	0.45	K	AMKQVAGSLK	L	Acetyl (N-term)	1.0000000000.0			4	ERG10-CNH.16711.16711.2 File:~ERG10-CNH.raw~, NativeID:~controllerType=0 controllerNumber=1 scan=16711~
2	1	1::tr|Q4WC88|Q4WC88_ASPFU	ATP synthase subunit alpha OS=Neosartorya fumigata (strain ATCC MYA-4609 / Af293 / CBS 101355 / FGSC A1100) OX=330879 GN=AFUA_8G05320 PE=3 SV=1	1055	60123	84	45	34	17	52.9	7862	1	1	1	541.734	1081.45	2	1081.46	-0.0063	0	2.96	0.58	K	TLEENDAMK	Y	Dioxidation (M)	0.000000030.0			6	ERG10-CNH.2672.2672.2 File:~ERG10-CNH.raw~, NativeID:~controllerType=0 controllerNumber=1 scan=2672~
2	1	1::tr|Q4WC88|Q4WC88_ASPFU	ATP synthase subunit alpha OS=Neosartorya fumigata (strain ATCC MYA-4609 / Af293 / CBS 101355 / FGSC A1100) OX=330879 GN=AFUA_8G05320 PE=3 SV=1	1055	60123	84	45	34	17	52.9	8140	9	1	1	546.291	1090.57	2	1090.57	-0.0023	1	4.23	11	K	AMKQVAGSLK	L	Acetyl (N-term); Deamidated (NQ); Oxidation (M)	1.0402000000.0			6	ERG10-CNH.15017.15017.2 File:~ERG10-CNH.raw~, NativeID:~controllerType=0 controllerNumber=1 scan=15017~
2	1	1::tr|Q4WC88|Q4WC88_ASPFU	ATP synthase subunit alpha OS=Neosartorya fumigata (strain ATCC MYA-4609 / Af293 / CBS 101355 / FGSC A1100) OX=330879 GN=AFUA_8G05320 PE=3 SV=1	1055	60123	84	45	34	17	52.9	8747	1	1	1	556.824	1111.63	2	1111.63	-0.0006	0	33.94	0.00066	R	PAINVGLSVSR	V					5	ERG10-CNH.17528.17528.2 File:~ERG10-CNH.raw~, NativeID:~controllerType=0 controllerNumber=1 scan=17528~
2	1	1::tr|Q4WC88|Q4WC88_ASPFU	ATP synthase subunit alpha OS=Neosartorya fumigata (strain ATCC MYA-4609 / Af293 / CBS 101355 / FGSC A1100) OX=330879 GN=AFUA_8G05320 PE=3 SV=1	1055	60123	84	45	34	17	52.9	10416	1	1	1	585.827	1169.64	2	1169.64	-0.0008	0	39.86	0.0018	R	SVNQPVQTGLK	C					8	ERG10-CNH.7767.7767.2 File:~ERG10-CNH.raw~, NativeID:~controllerType=0 controllerNumber=1 scan=7767~
2	1	1::tr|Q4WC88|Q4WC88_ASPFU	ATP synthase subunit alpha OS=Neosartorya fumigata (strain ATCC MYA-4609 / Af293 / CBS 101355 / FGSC A1100) OX=330879 GN=AFUA_8G05320 PE=3 SV=1	1055	60123	84	45	34	17	52.9	10417	1	1	1	585.827	1169.64	2	1169.64	-0.0002	0	30.47	0.0084	R	SVNQPVQTGLK	C					6	ERG10-CNH.8026.8026.2 File:~ERG10-CNH.raw~, NativeID:~controllerType=0 controllerNumber=1 scan=8026~
2	1	1::tr|Q4WC88|Q4WC88_ASPFU	ATP synthase subunit alpha OS=Neosartorya fumigata (strain ATCC MYA-4609 / Af293 / CBS 101355 / FGSC A1100) OX=330879 GN=AFUA_8G05320 PE=3 SV=1	1055	60123	84	45	34	17	52.9	11185	1	1	1	599.325	1196.64	2	1196.64	-0.0044	0	65.29	2.4e-06	R	VVDALGNPIDGK	G					8	ERG10-CNH.16006.16006.2 File:~ERG10-CNH.raw~, NativeID:~controllerType=0 controllerNumber=1 scan=16006~
2	1	1::tr|Q4WC88|Q4WC88_ASPFU	ATP synthase subunit alpha OS=Neosartorya fumigata (strain ATCC MYA-4609 / Af293 / CBS 101355 / FGSC A1100) OX=330879 GN=AFUA_8G05320 PE=3 SV=1	1055	60123	84	45	34	17	52.9	11187	1	1	1	599.327	1196.64	2	1196.64	-0.0011	0	81.27	2.5e-07	R	VVDALGNPIDGK	G					9	ERG10-CNH.16494.16494.2 File:~ERG10-CNH.raw~, NativeID:~controllerType=0 controllerNumber=1 scan=16494~
2	1	1::tr|Q4WC88|Q4WC88_ASPFU	ATP synthase subunit alpha OS=Neosartorya fumigata (strain ATCC MYA-4609 / Af293 / CBS 101355 / FGSC A1100) OX=330879 GN=AFUA_8G05320 PE=3 SV=1	1055	60123	84	45	34	17	52.9	11188	1	1	1	599.327	1196.64	2	1196.64	-0.0008	0	84.7	1.1e-07	R	VVDALGNPIDGK	G					9	ERG10-CNH.16253.16253.2 File:~ERG10-CNH.raw~, NativeID:~controllerType=0 controllerNumber=1 scan=16253~
2	1	1::tr|Q4WC88|Q4WC88_ASPFU	ATP synthase subunit alpha OS=Neosartorya fumigata (strain ATCC MYA-4609 / Af293 / CBS 101355 / FGSC A1100) OX=330879 GN=AFUA_8G05320 PE=3 SV=1	1055	60123	84	45	34	17	52.9	11189	1	1	1	599.327	1196.64	2	1196.64	0.0004	0	61.02	1.5e-05	R	VVDALGNPIDGK	G					9	ERG10-CNH.16854.16854.2 File:~ERG10-CNH.raw~, NativeID:~controllerType=0 controllerNumber=1 scan=16854~
2	1	1::tr|Q4WC88|Q4WC88_ASPFU	ATP synthase subunit alpha OS=Neosartorya fumigata (strain ATCC MYA-4609 / Af293 / CBS 101355 / FGSC A1100) OX=330879 GN=AFUA_8G05320 PE=3 SV=1	1055	60123	84	45	34	17	52.9	11191	1	1	1	599.331	1196.65	2	1196.64	0.0071	0	2.45	0.86	R	VVDALGNPIDGK	G					5	ERG10-CNH.23727.23727.2 File:~ERG10-CNH.raw~, NativeID:~controllerType=0 controllerNumber=1 scan=23727~
2	1	1::tr|Q4WC88|Q4WC88_ASPFU	ATP synthase subunit alpha OS=Neosartorya fumigata (strain ATCC MYA-4609 / Af293 / CBS 101355 / FGSC A1100) OX=330879 GN=AFUA_8G05320 PE=3 SV=1	1055	60123	84	45	34	17	52.9	11533	1	1	1	604.868	1207.72	2	1205.71	2.0091	1	8.36	0.16	R	AQLKAPGILPR	R	Acetyl (N-term); Deamidated (NQ)	1.02000000000.0			6	ERG10-CNH.36039.36039.2 File:~ERG10-CNH.raw~, NativeID:~controllerType=0 controllerNumber=1 scan=36039~
2	1	1::tr|Q4WC88|Q4WC88_ASPFU	ATP synthase subunit alpha OS=Neosartorya fumigata (strain ATCC MYA-4609 / Af293 / CBS 101355 / FGSC A1100) OX=330879 GN=AFUA_8G05320 PE=3 SV=1	1055	60123	84	45	34	17	52.9	11687	5	1	1	607.819	1213.62	2	1213.62	0.0045	0	3.64	2.2	R	SVNQPVQTGLK	C	Acetyl (N-term); 2 Deamidated (NQ)	1.00220000000.0			5	ERG10-CNH.19223.19223.2 File:~ERG10-CNH.raw~, NativeID:~controllerType=0 controllerNumber=1 scan=19223~
2	1	1::tr|Q4WC88|Q4WC88_ASPFU	ATP synthase subunit alpha OS=Neosartorya fumigata (strain ATCC MYA-4609 / Af293 / CBS 101355 / FGSC A1100) OX=330879 GN=AFUA_8G05320 PE=3 SV=1	1055	60123	84	45	34	17	52.9	12999	1	1	1	630.334	1258.65	2	1258.66	-0.0016	0	7.91	0.54	R	HAVIVYDDLSK	Q					14	ERG10-CNH.12674.12674.2 File:~ERG10-CNH.raw~, NativeID:~controllerType=0 controllerNumber=1 scan=12674~
2	1	1::tr|Q4WC88|Q4WC88_ASPFU	ATP synthase subunit alpha OS=Neosartorya fumigata (strain ATCC MYA-4609 / Af293 / CBS 101355 / FGSC A1100) OX=330879 GN=AFUA_8G05320 PE=3 SV=1	1055	60123	84	45	34	17	52.9	13001	1	1	1	630.335	1258.66	2	1258.66	-0.0003	0	70.3	4.6e-07	R	HAVIVYDDLSK	Q					18	ERG10-CNH.12407.12407.2 File:~ERG10-CNH.raw~, NativeID:~controllerType=0 controllerNumber=1 scan=12407~
2	1	1::tr|Q4WC88|Q4WC88_ASPFU	ATP synthase subunit alpha OS=Neosartorya fumigata (strain ATCC MYA-4609 / Af293 / CBS 101355 / FGSC A1100) OX=330879 GN=AFUA_8G05320 PE=3 SV=1	1055	60123	84	45	34	17	52.9	13429	2	1	1	637.836	1273.66	2	1273.67	-0.0122	0	4.87	1.1	K	TAVALDAMLNQK	R					8	ERG10-CNH.21730.21730.2 File:~ERG10-CNH.raw~, NativeID:~controllerType=0 controllerNumber=1 scan=21730~
2	1	1::tr|Q4WC88|Q4WC88_ASPFU	ATP synthase subunit alpha OS=Neosartorya fumigata (strain ATCC MYA-4609 / Af293 / CBS 101355 / FGSC A1100) OX=330879 GN=AFUA_8G05320 PE=3 SV=1	1055	60123	84	45	34	17	52.9	13430	1	1	1	637.842	1273.67	2	1273.67	-0.0006	0	68.47	3.3e-06	K	TAVALDAMLNQK	R					8	ERG10-CNH.20832.20832.2 File:~ERG10-CNH.raw~, NativeID:~controllerType=0 controllerNumber=1 scan=20832~
2	1	1::tr|Q4WC88|Q4WC88_ASPFU	ATP synthase subunit alpha OS=Neosartorya fumigata (strain ATCC MYA-4609 / Af293 / CBS 101355 / FGSC A1100) OX=330879 GN=AFUA_8G05320 PE=3 SV=1	1055	60123	84	45	34	17	52.9	13431	1	1	1	637.842	1273.67	2	1273.67	-0.0005	0	49.22	8.2e-05	K	TAVALDAMLNQK	R					6	ERG10-CNH.21061.21061.2 File:~ERG10-CNH.raw~, NativeID:~controllerType=0 controllerNumber=1 scan=21061~
2	1	1::tr|Q4WC88|Q4WC88_ASPFU	ATP synthase subunit alpha OS=Neosartorya fumigata (strain ATCC MYA-4609 / Af293 / CBS 101355 / FGSC A1100) OX=330879 GN=AFUA_8G05320 PE=3 SV=1	1055	60123	84	45	34	17	52.9	13847	1	1	1	645.839	1289.66	2	1289.66	-0.0012	0	42.49	0.00075	K	TAVALDAMLNQK	R	Oxidation (M)	0.000000040000.0			13	ERG10-CNH.14039.14039.2 File:~ERG10-CNH.raw~, NativeID:~controllerType=0 controllerNumber=1 scan=14039~
2	1	1::tr|Q4WC88|Q4WC88_ASPFU	ATP synthase subunit alpha OS=Neosartorya fumigata (strain ATCC MYA-4609 / Af293 / CBS 101355 / FGSC A1100) OX=330879 GN=AFUA_8G05320 PE=3 SV=1	1055	60123	84	45	34	17	52.9	13848	1	1	1	645.84	1289.66	2	1289.66	-0.0004	0	23.65	0.012	K	TAVALDAMLNQK	R	Oxidation (M)	0.000000040000.0			11	ERG10-CNH.13780.13780.2 File:~ERG10-CNH.raw~, NativeID:~controllerType=0 controllerNumber=1 scan=13780~
2	1	1::tr|Q4WC88|Q4WC88_ASPFU	ATP synthase subunit alpha OS=Neosartorya fumigata (strain ATCC MYA-4609 / Af293 / CBS 101355 / FGSC A1100) OX=330879 GN=AFUA_8G05320 PE=3 SV=1	1055	60123	84	45	34	17	52.9	13850	1	1	1	645.842	1289.67	2	1289.66	0.005	0	32.97	0.0026	K	TAVALDAMLNQK	R	Oxidation (M)	0.000000040000.0			13	ERG10-CNH.14450.14450.2 File:~ERG10-CNH.raw~, NativeID:~controllerType=0 controllerNumber=1 scan=14450~
2	1	1::tr|Q4WC88|Q4WC88_ASPFU	ATP synthase subunit alpha OS=Neosartorya fumigata (strain ATCC MYA-4609 / Af293 / CBS 101355 / FGSC A1100) OX=330879 GN=AFUA_8G05320 PE=3 SV=1	1055	60123	84	45	34	17	52.9	13877	1	1	1	646.338	1290.66	2	1289.66	0.9964	0	19.48	0.17	K	TAVALDAMLNQK	R	Oxidation (M)	0.000000040000.0			6	ERG10-CNH.14994.14994.2 File:~ERG10-CNH.raw~, NativeID:~controllerType=0 controllerNumber=1 scan=14994~
2	1	1::tr|Q4WC88|Q4WC88_ASPFU	ATP synthase subunit alpha OS=Neosartorya fumigata (strain ATCC MYA-4609 / Af293 / CBS 101355 / FGSC A1100) OX=330879 GN=AFUA_8G05320 PE=3 SV=1	1055	60123	84	45	34	17	52.9	14644	7	1	1	440.221	1317.64	3	1317.65	-0.0088	0	1.33	4.2	K	TAVALDAMLNQK	R	Acetyl (N-term); 2 Deamidated (NQ)	1.000000000220.0			2	ERG10-CNH.16920.16920.3 File:~ERG10-CNH.raw~, NativeID:~controllerType=0 controllerNumber=1 scan=16920~
2	1	1::tr|Q4WC88|Q4WC88_ASPFU	ATP synthase subunit alpha OS=Neosartorya fumigata (strain ATCC MYA-4609 / Af293 / CBS 101355 / FGSC A1100) OX=330879 GN=AFUA_8G05320 PE=3 SV=1	1055	60123	84	45	34	17	52.9	14817	1	1	1	663.325	1324.64	2	1324.64	-0.0008	0	65.04	3.4e-06	R	GVHEEAGLAETGR	V					17	ERG10-CNH.5130.5130.2 File:~ERG10-CNH.raw~, NativeID:~controllerType=0 controllerNumber=1 scan=5130~
2	1	1::tr|Q4WC88|Q4WC88_ASPFU	ATP synthase subunit alpha OS=Neosartorya fumigata (strain ATCC MYA-4609 / Af293 / CBS 101355 / FGSC A1100) OX=330879 GN=AFUA_8G05320 PE=3 SV=1	1055	60123	84	45	34	17	52.9	14818	1	1	1	442.553	1324.64	3	1324.64	-0.0004	0	30.26	0.022	R	GVHEEAGLAETGR	V					4	ERG10-CNH.5128.5128.3 File:~ERG10-CNH.raw~, NativeID:~controllerType=0 controllerNumber=1 scan=5128~
2	1	1::tr|Q4WC88|Q4WC88_ASPFU	ATP synthase subunit alpha OS=Neosartorya fumigata (strain ATCC MYA-4609 / Af293 / CBS 101355 / FGSC A1100) OX=330879 GN=AFUA_8G05320 PE=3 SV=1	1055	60123	84	45	34	17	52.9	14819	1	1	1	663.326	1324.64	2	1324.64	-0.0001	0	58.9	1e-05	R	GVHEEAGLAETGR	V					8	ERG10-CNH.5386.5386.2 File:~ERG10-CNH.raw~, NativeID:~controllerType=0 controllerNumber=1 scan=5386~
2	1	1::tr|Q4WC88|Q4WC88_ASPFU	ATP synthase subunit alpha OS=Neosartorya fumigata (strain ATCC MYA-4609 / Af293 / CBS 101355 / FGSC A1100) OX=330879 GN=AFUA_8G05320 PE=3 SV=1	1055	60123	84	45	34	17	52.9	14842	1	1	1	663.824	1325.63	2	1324.64	0.996	0	38.15	0.0022	R	GVHEEAGLAETGR	V					9	ERG10-CNH.5466.5466.2 File:~ERG10-CNH.raw~, NativeID:~controllerType=0 controllerNumber=1 scan=5466~
2	1	1::tr|Q4WC88|Q4WC88_ASPFU	ATP synthase subunit alpha OS=Neosartorya fumigata (strain ATCC MYA-4609 / Af293 / CBS 101355 / FGSC A1100) OX=330879 GN=AFUA_8G05320 PE=3 SV=1	1055	60123	84	45	34	17	52.9	15987	1	1	1	685.371	1368.73	2	1368.74	-0.0084	1	4.17	0.41	R	RSVNQPVQTGLK	C	Acetyl (N-term); Deamidated (NQ)	1.000200000000.0			6	ERG10-CNH.17564.17564.2 File:~ERG10-CNH.raw~, NativeID:~controllerType=0 controllerNumber=1 scan=17564~
2	1	1::tr|Q4WC88|Q4WC88_ASPFU	ATP synthase subunit alpha OS=Neosartorya fumigata (strain ATCC MYA-4609 / Af293 / CBS 101355 / FGSC A1100) OX=330879 GN=AFUA_8G05320 PE=3 SV=1	1055	60123	84	45	34	17	52.9	15988	1	1	1	685.375	1368.74	2	1368.74	-0.0008	1	2.05	0.64	R	RSVNQPVQTGLK	C	Acetyl (N-term); Deamidated (NQ)	1.000020000000.0			3	ERG10-CNH.12029.12029.2 File:~ERG10-CNH.raw~, NativeID:~controllerType=0 controllerNumber=1 scan=12029~
2	1	1::tr|Q4WC88|Q4WC88_ASPFU	ATP synthase subunit alpha OS=Neosartorya fumigata (strain ATCC MYA-4609 / Af293 / CBS 101355 / FGSC A1100) OX=330879 GN=AFUA_8G05320 PE=3 SV=1	1055	60123	84	45	34	17	52.9	16455	1	1	1	693.86	1385.71	2	1385.7	0.002	0	54.74	0.00019	K	SNQPEILETIDK	E					9	ERG10-CNH.19398.19398.2 File:~ERG10-CNH.raw~, NativeID:~controllerType=0 controllerNumber=1 scan=19398~
2	1	1::tr|Q4WC88|Q4WC88_ASPFU	ATP synthase subunit alpha OS=Neosartorya fumigata (strain ATCC MYA-4609 / Af293 / CBS 101355 / FGSC A1100) OX=330879 GN=AFUA_8G05320 PE=3 SV=1	1055	60123	84	45	34	17	52.9	16456	1	1	1	693.861	1385.71	2	1385.7	0.0036	0	38.18	0.00029	K	SNQPEILETIDK	E					7	ERG10-CNH.19638.19638.2 File:~ERG10-CNH.raw~, NativeID:~controllerType=0 controllerNumber=1 scan=19638~
2	1	1::tr|Q4WC88|Q4WC88_ASPFU	ATP synthase subunit alpha OS=Neosartorya fumigata (strain ATCC MYA-4609 / Af293 / CBS 101355 / FGSC A1100) OX=330879 GN=AFUA_8G05320 PE=3 SV=1	1055	60123	84	45	34	17	52.9	17150	1	1	1	472.916	1415.73	3	1415.73	-0.0002	0	28.41	0.043	K	ASPTEVSSILEQR	I					13	ERG10-CNH.19675.19675.3 File:~ERG10-CNH.raw~, NativeID:~controllerType=0 controllerNumber=1 scan=19675~
2	1	1::tr|Q4WC88|Q4WC88_ASPFU	ATP synthase subunit alpha OS=Neosartorya fumigata (strain ATCC MYA-4609 / Af293 / CBS 101355 / FGSC A1100) OX=330879 GN=AFUA_8G05320 PE=3 SV=1	1055	60123	84	45	34	17	52.9	17151	1	1	1	708.871	1415.73	2	1415.73	0.0013	0	62.48	3.2e-05	K	ASPTEVSSILEQR	I					10	ERG10-CNH.19608.19608.2 File:~ERG10-CNH.raw~, NativeID:~controllerType=0 controllerNumber=1 scan=19608~
2	1	1::tr|Q4WC88|Q4WC88_ASPFU	ATP synthase subunit alpha OS=Neosartorya fumigata (strain ATCC MYA-4609 / Af293 / CBS 101355 / FGSC A1100) OX=330879 GN=AFUA_8G05320 PE=3 SV=1	1055	60123	84	45	34	17	52.9	17152	1	1	1	708.872	1415.73	2	1415.73	0.003	0	56.3	4.4e-05	K	ASPTEVSSILEQR	I					9	ERG10-CNH.19838.19838.2 File:~ERG10-CNH.raw~, NativeID:~controllerType=0 controllerNumber=1 scan=19838~
2	1	1::tr|Q4WC88|Q4WC88_ASPFU	ATP synthase subunit alpha OS=Neosartorya fumigata (strain ATCC MYA-4609 / Af293 / CBS 101355 / FGSC A1100) OX=330879 GN=AFUA_8G05320 PE=3 SV=1	1055	60123	84	45	34	17	52.9	17678	1	1	1	719.927	1437.84	2	1437.84	-0.0024	1	8.94	0.14	K	GIRPAINVGLSVSR	V					8	ERG10-CNH.17117.17117.2 File:~ERG10-CNH.raw~, NativeID:~controllerType=0 controllerNumber=1 scan=17117~
2	1	1::tr|Q4WC88|Q4WC88_ASPFU	ATP synthase subunit alpha OS=Neosartorya fumigata (strain ATCC MYA-4609 / Af293 / CBS 101355 / FGSC A1100) OX=330879 GN=AFUA_8G05320 PE=3 SV=1	1055	60123	84	45	34	17	52.9	17679	1	1	1	480.288	1437.84	3	1437.84	0.0008	1	29.6	0.012	K	GIRPAINVGLSVSR	V					6	ERG10-CNH.17127.17127.3 File:~ERG10-CNH.raw~, NativeID:~controllerType=0 controllerNumber=1 scan=17127~
2	1	1::tr|Q4WC88|Q4WC88_ASPFU	ATP synthase subunit alpha OS=Neosartorya fumigata (strain ATCC MYA-4609 / Af293 / CBS 101355 / FGSC A1100) OX=330879 GN=AFUA_8G05320 PE=3 SV=1	1055	60123	84	45	34	17	52.9	17716	9	1	1	480.905	1439.69	3	1439.69	-0.0011	2	1.86	3.4	-	MFRNALRQSSR	T	Acetyl (N-term); Deamidated (NQ); Dioxidation (M)	1.30000002000.0			3	ERG10-CNH.14925.14925.3 File:~ERG10-CNH.raw~, NativeID:~controllerType=0 controllerNumber=1 scan=14925~
2	1	1::tr|Q4WC88|Q4WC88_ASPFU	ATP synthase subunit alpha OS=Neosartorya fumigata (strain ATCC MYA-4609 / Af293 / CBS 101355 / FGSC A1100) OX=330879 GN=AFUA_8G05320 PE=3 SV=1	1055	60123	84	45	34	17	52.9	22049	1	1	1	825.955	1649.9	2	1649.9	-0.0035	0	44	7.5e-05	R	TGEIVDVPVGPELLGR	V					11	ERG10-CNH.30269.30269.2 File:~ERG10-CNH.raw~, NativeID:~controllerType=0 controllerNumber=1 scan=30269~
2	1	1::tr|Q4WC88|Q4WC88_ASPFU	ATP synthase subunit alpha OS=Neosartorya fumigata (strain ATCC MYA-4609 / Af293 / CBS 101355 / FGSC A1100) OX=330879 GN=AFUA_8G05320 PE=3 SV=1	1055	60123	84	45	34	17	52.9	22050	1	1	1	550.973	1649.9	3	1649.9	-0.0014	0	47.97	3.2e-05	R	TGEIVDVPVGPELLGR	V					8	ERG10-CNH.29368.29368.3 File:~ERG10-CNH.raw~, NativeID:~controllerType=0 controllerNumber=1 scan=29368~
2	1	1::tr|Q4WC88|Q4WC88_ASPFU	ATP synthase subunit alpha OS=Neosartorya fumigata (strain ATCC MYA-4609 / Af293 / CBS 101355 / FGSC A1100) OX=330879 GN=AFUA_8G05320 PE=3 SV=1	1055	60123	84	45	34	17	52.9	22051	1	1	1	825.957	1649.9	2	1649.9	0.0009	0	58.85	4e-06	R	TGEIVDVPVGPELLGR	V					7	ERG10-CNH.29493.29493.2 File:~ERG10-CNH.raw~, NativeID:~controllerType=0 controllerNumber=1 scan=29493~
2	1	1::tr|Q4WC88|Q4WC88_ASPFU	ATP synthase subunit alpha OS=Neosartorya fumigata (strain ATCC MYA-4609 / Af293 / CBS 101355 / FGSC A1100) OX=330879 GN=AFUA_8G05320 PE=3 SV=1	1055	60123	84	45	34	17	52.9	22052	1	1	1	825.957	1649.9	2	1649.9	0.0009	0	58.75	7.7e-06	R	TGEIVDVPVGPELLGR	V					7	ERG10-CNH.29701.29701.2 File:~ERG10-CNH.raw~, NativeID:~controllerType=0 controllerNumber=1 scan=29701~
2	1	1::tr|Q4WC88|Q4WC88_ASPFU	ATP synthase subunit alpha OS=Neosartorya fumigata (strain ATCC MYA-4609 / Af293 / CBS 101355 / FGSC A1100) OX=330879 GN=AFUA_8G05320 PE=3 SV=1	1055	60123	84	45	34	17	52.9	22053	1	1	1	825.959	1649.9	2	1649.9	0.0042	0	55.04	1.3e-05	R	TGEIVDVPVGPELLGR	V					7	ERG10-CNH.29910.29910.2 File:~ERG10-CNH.raw~, NativeID:~controllerType=0 controllerNumber=1 scan=29910~
2	1	1::tr|Q4WC88|Q4WC88_ASPFU	ATP synthase subunit alpha OS=Neosartorya fumigata (strain ATCC MYA-4609 / Af293 / CBS 101355 / FGSC A1100) OX=330879 GN=AFUA_8G05320 PE=3 SV=1	1055	60123	84	45	34	17	52.9	22054	1	1	1	825.959	1649.9	2	1649.9	0.0047	0	55.21	9.7e-06	R	TGEIVDVPVGPELLGR	V					12	ERG10-CNH.29287.29287.2 File:~ERG10-CNH.raw~, NativeID:~controllerType=0 controllerNumber=1 scan=29287~
2	1	1::tr|Q4WC88|Q4WC88_ASPFU	ATP synthase subunit alpha OS=Neosartorya fumigata (strain ATCC MYA-4609 / Af293 / CBS 101355 / FGSC A1100) OX=330879 GN=AFUA_8G05320 PE=3 SV=1	1055	60123	84	45	34	17	52.9	22055	1	1	1	825.961	1649.91	2	1649.9	0.0084	0	27.95	0.0024	R	TGEIVDVPVGPELLGR	V					5	ERG10-CNH.30656.30656.2 File:~ERG10-CNH.raw~, NativeID:~controllerType=0 controllerNumber=1 scan=30656~
2	1	1::tr|Q4WC88|Q4WC88_ASPFU	ATP synthase subunit alpha OS=Neosartorya fumigata (strain ATCC MYA-4609 / Af293 / CBS 101355 / FGSC A1100) OX=330879 GN=AFUA_8G05320 PE=3 SV=1	1055	60123	84	45	34	17	52.9	22056	1	1	1	825.965	1649.91	2	1649.9	0.0159	0	33.6	0.0042	R	TGEIVDVPVGPELLGR	V					6	ERG10-CNH.30176.30176.2 File:~ERG10-CNH.raw~, NativeID:~controllerType=0 controllerNumber=1 scan=30176~
2	1	1::tr|Q4WC88|Q4WC88_ASPFU	ATP synthase subunit alpha OS=Neosartorya fumigata (strain ATCC MYA-4609 / Af293 / CBS 101355 / FGSC A1100) OX=330879 GN=AFUA_8G05320 PE=3 SV=1	1055	60123	84	45	34	17	52.9	22067	1	1	1	826.456	1650.9	2	1649.9	0.9976	0	35.3	0.0011	R	TGEIVDVPVGPELLGR	V					9	ERG10-CNH.30723.30723.2 File:~ERG10-CNH.raw~, NativeID:~controllerType=0 controllerNumber=1 scan=30723~
2	1	1::tr|Q4WC88|Q4WC88_ASPFU	ATP synthase subunit alpha OS=Neosartorya fumigata (strain ATCC MYA-4609 / Af293 / CBS 101355 / FGSC A1100) OX=330879 GN=AFUA_8G05320 PE=3 SV=1	1055	60123	84	45	34	17	52.9	22069	1	1	1	826.466	1650.92	2	1649.9	1.0185	0	57	4.6e-06	R	TGEIVDVPVGPELLGR	V					7	ERG10-CNH.30386.30386.2 File:~ERG10-CNH.raw~, NativeID:~controllerType=0 controllerNumber=1 scan=30386~
2	1	1::tr|Q4WC88|Q4WC88_ASPFU	ATP synthase subunit alpha OS=Neosartorya fumigata (strain ATCC MYA-4609 / Af293 / CBS 101355 / FGSC A1100) OX=330879 GN=AFUA_8G05320 PE=3 SV=1	1055	60123	84	45	34	17	52.9	24594	1	1	1	603.336	1806.99	3	1806.98	0.0011	1	32.45	0.0016	R	VVDALGNPIDGKGPINTK	A					15	ERG10-CNH.16995.16995.3 File:~ERG10-CNH.raw~, NativeID:~controllerType=0 controllerNumber=1 scan=16995~
2	1	1::tr|Q4WC88|Q4WC88_ASPFU	ATP synthase subunit alpha OS=Neosartorya fumigata (strain ATCC MYA-4609 / Af293 / CBS 101355 / FGSC A1100) OX=330879 GN=AFUA_8G05320 PE=3 SV=1	1055	60123	84	45	34	17	52.9	25904	5	1	1	636.985	1907.93	3	1907.95	-0.0186	1	2.96	1.2	R	STVAQLVKTLEENDAMK	Y	Dioxidation (M)	0.00000000000000030.0			4	ERG10-CNH.34724.34724.3 File:~ERG10-CNH.raw~, NativeID:~controllerType=0 controllerNumber=1 scan=34724~
2	1	1::tr|Q4WC88|Q4WC88_ASPFU	ATP synthase subunit alpha OS=Neosartorya fumigata (strain ATCC MYA-4609 / Af293 / CBS 101355 / FGSC A1100) OX=330879 GN=AFUA_8G05320 PE=3 SV=1	1055	60123	84	45	34	17	52.9	26793	2	1	1	991.553	1981.09	2	1981.08	0.0087	2	0.98	2.8	K	AMKQVAGSLKLFLAQYR	E	Acetyl (N-term); Oxidation (M)	1.04000000000000000.0			4	ERG10-CNH.25113.25113.2 File:~ERG10-CNH.raw~, NativeID:~controllerType=0 controllerNumber=1 scan=25113~
2	1	1::tr|Q4WC88|Q4WC88_ASPFU	ATP synthase subunit alpha OS=Neosartorya fumigata (strain ATCC MYA-4609 / Af293 / CBS 101355 / FGSC A1100) OX=330879 GN=AFUA_8G05320 PE=3 SV=1	1055	60123	84	45	34	17	52.9	27198	1	1	1	672.347	2014.02	3	2014.02	-0.0036	1	19.03	0.078	K	SNQPEILETIDKEGQVSK	E					13	ERG10-CNH.19158.19158.3 File:~ERG10-CNH.raw~, NativeID:~controllerType=0 controllerNumber=1 scan=19158~
2	1	1::tr|Q4WC88|Q4WC88_ASPFU	ATP synthase subunit alpha OS=Neosartorya fumigata (strain ATCC MYA-4609 / Af293 / CBS 101355 / FGSC A1100) OX=330879 GN=AFUA_8G05320 PE=3 SV=1	1055	60123	84	45	34	17	52.9	27199	1	1	1	672.349	2014.03	3	2014.02	0.0039	1	11.25	0.26	K	SNQPEILETIDKEGQVSK	E					7	ERG10-CNH.19382.19382.3 File:~ERG10-CNH.raw~, NativeID:~controllerType=0 controllerNumber=1 scan=19382~
2	1	1::tr|Q4WC88|Q4WC88_ASPFU	ATP synthase subunit alpha OS=Neosartorya fumigata (strain ATCC MYA-4609 / Af293 / CBS 101355 / FGSC A1100) OX=330879 GN=AFUA_8G05320 PE=3 SV=1	1055	60123	84	45	34	17	52.9	28581	1	1	1	715.694	2144.06	3	2144.06	0.0038	0	30.32	0.0026	R	VHGMTNVQAEELVEFASGVK	G					8	ERG10-CNH.26473.26473.3 File:~ERG10-CNH.raw~, NativeID:~controllerType=0 controllerNumber=1 scan=26473~
2	1	1::tr|Q4WC88|Q4WC88_ASPFU	ATP synthase subunit alpha OS=Neosartorya fumigata (strain ATCC MYA-4609 / Af293 / CBS 101355 / FGSC A1100) OX=330879 GN=AFUA_8G05320 PE=3 SV=1	1055	60123	84	45	34	17	52.9	28735	1	1	1	721.024	2160.05	3	2160.05	-0.0022	0	21.55	0.029	R	VHGMTNVQAEELVEFASGVK	G	Oxidation (M)	0.00040000000000000000.0			17	ERG10-CNH.24136.24136.3 File:~ERG10-CNH.raw~, NativeID:~controllerType=0 controllerNumber=1 scan=24136~
2	1	1::tr|Q4WC88|Q4WC88_ASPFU	ATP synthase subunit alpha OS=Neosartorya fumigata (strain ATCC MYA-4609 / Af293 / CBS 101355 / FGSC A1100) OX=330879 GN=AFUA_8G05320 PE=3 SV=1	1055	60123	84	45	34	17	52.9	31088	1	1	1	847.413	2539.22	3	2538.23	0.9881	1	1.91	0.75	K	GMCMNLEAGQVGVVLFGSDRLVK	E	Acetyl (N-term); Deamidated (NQ); Oxidation (M)	1.00042000000000000000000.0			8	ERG10-CNH.22920.22920.3 File:~ERG10-CNH.raw~, NativeID:~controllerType=0 controllerNumber=1 scan=22920~
3	1	1::tr|A4GYZ2|A4GYZ2_ASPFU	Alpha-1,4 glucan phosphorylase OS=Neosartorya fumigata (strain ATCC MYA-4609 / Af293 / CBS 101355 / FGSC A1100) OX=330879 GN=AFUA_1G12920 PE=3 SV=1	900	100535	72	36	43	22	50.2	2	2	1	1	335.184	668.353	2	668.353	-0.0007	0	17.85	0.21	R	YGIFK	Q	Acetyl (N-term)	1.00000.0			3	ERG10-CNH.20545.20545.2 File:~ERG10-CNH.raw~, NativeID:~controllerType=0 controllerNumber=1 scan=20545~
3	1	1::tr|A4GYZ2|A4GYZ2_ASPFU	Alpha-1,4 glucan phosphorylase OS=Neosartorya fumigata (strain ATCC MYA-4609 / Af293 / CBS 101355 / FGSC A1100) OX=330879 GN=AFUA_1G12920 PE=3 SV=1	900	100535	72	36	43	22	50.2	192	1	1	1	346.685	691.355	2	691.354	0.0012	0	2.05	0.72	K	IYGPDK	F					2	ERG10-CNH.3256.3256.2 File:~ERG10-CNH.raw~, NativeID:~controllerType=0 controllerNumber=1 scan=3256~
3	1	1::tr|A4GYZ2|A4GYZ2_ASPFU	Alpha-1,4 glucan phosphorylase OS=Neosartorya fumigata (strain ATCC MYA-4609 / Af293 / CBS 101355 / FGSC A1100) OX=330879 GN=AFUA_1G12920 PE=3 SV=1	900	100535	72	36	43	22	50.2	472	4	1	1	360.187	718.359	2	718.361	-0.0018	0	16.1	1.2	R	TTNNLR	L	Deamidated (NQ)	0.000200.0			3	ERG10-CNH.2338.2338.2 File:~ERG10-CNH.raw~, NativeID:~controllerType=0 controllerNumber=1 scan=2338~
3	1	1::tr|A4GYZ2|A4GYZ2_ASPFU	Alpha-1,4 glucan phosphorylase OS=Neosartorya fumigata (strain ATCC MYA-4609 / Af293 / CBS 101355 / FGSC A1100) OX=330879 GN=AFUA_1G12920 PE=3 SV=1	900	100535	72	36	43	22	50.2	666	1	1	1	367.214	732.413	2	732.413	0.0003	0	16.86	0.7	K	SITSVAR	M					5	ERG10-CNH.4295.4295.2 File:~ERG10-CNH.raw~, NativeID:~controllerType=0 controllerNumber=1 scan=4295~
3	1	1::tr|A4GYZ2|A4GYZ2_ASPFU	Alpha-1,4 glucan phosphorylase OS=Neosartorya fumigata (strain ATCC MYA-4609 / Af293 / CBS 101355 / FGSC A1100) OX=330879 GN=AFUA_1G12920 PE=3 SV=1	900	100535	72	36	43	22	50.2	672	7	1	1	367.712	733.41	2	733.412	-0.0019	0	1.31	2.2	K	VFEAIR	S					2	ERG10-CNH.9936.9936.2 File:~ERG10-CNH.raw~, NativeID:~controllerType=0 controllerNumber=1 scan=9936~
3	1	1::tr|A4GYZ2|A4GYZ2_ASPFU	Alpha-1,4 glucan phosphorylase OS=Neosartorya fumigata (strain ATCC MYA-4609 / Af293 / CBS 101355 / FGSC A1100) OX=330879 GN=AFUA_1G12920 PE=3 SV=1	900	100535	72	36	43	22	50.2	673	2	1	1	367.714	733.413	2	733.412	0.0006	0	3.25	1.1	K	VFEAIR	S					2	ERG10-CNH.10236.10236.2 File:~ERG10-CNH.raw~, NativeID:~controllerType=0 controllerNumber=1 scan=10236~
3	1	1::tr|A4GYZ2|A4GYZ2_ASPFU	Alpha-1,4 glucan phosphorylase OS=Neosartorya fumigata (strain ATCC MYA-4609 / Af293 / CBS 101355 / FGSC A1100) OX=330879 GN=AFUA_1G12920 PE=3 SV=1	900	100535	72	36	43	22	50.2	1932	7	1	1	411.216	820.417	2	818.404	2.0139	1	1.62	2.4	K	RFPSDR	E	Acetyl (N-term)	1.000000.0			2	ERG10-CNH.7603.7603.2 File:~ERG10-CNH.raw~, NativeID:~controllerType=0 controllerNumber=1 scan=7603~
3	1	1::tr|A4GYZ2|A4GYZ2_ASPFU	Alpha-1,4 glucan phosphorylase OS=Neosartorya fumigata (strain ATCC MYA-4609 / Af293 / CBS 101355 / FGSC A1100) OX=330879 GN=AFUA_1G12920 PE=3 SV=1	900	100535	72	36	43	22	50.2	2454	4	1	1	423.749	845.484	2	845.486	-0.0019	0	3.65	2.3	R	LSDLIASK	L					3	ERG10-CNH.10752.10752.2 File:~ERG10-CNH.raw~, NativeID:~controllerType=0 controllerNumber=1 scan=10752~
3	1	1::tr|A4GYZ2|A4GYZ2_ASPFU	Alpha-1,4 glucan phosphorylase OS=Neosartorya fumigata (strain ATCC MYA-4609 / Af293 / CBS 101355 / FGSC A1100) OX=330879 GN=AFUA_1G12920 PE=3 SV=1	900	100535	72	36	43	22	50.2	2456	1	1	1	423.751	845.487	2	845.486	0.0013	0	20.96	0.028	R	LSDLIASK	L					6	ERG10-CNH.10462.10462.2 File:~ERG10-CNH.raw~, NativeID:~controllerType=0 controllerNumber=1 scan=10462~
3	1	1::tr|A4GYZ2|A4GYZ2_ASPFU	Alpha-1,4 glucan phosphorylase OS=Neosartorya fumigata (strain ATCC MYA-4609 / Af293 / CBS 101355 / FGSC A1100) OX=330879 GN=AFUA_1G12920 PE=3 SV=1	900	100535	72	36	43	22	50.2	2665	1	1	1	431.719	861.424	2	861.423	0.0005	0	17.71	0.49	R	AEWSEIK	T					6	ERG10-CNH.10461.10461.2 File:~ERG10-CNH.raw~, NativeID:~controllerType=0 controllerNumber=1 scan=10461~
3	1	1::tr|A4GYZ2|A4GYZ2_ASPFU	Alpha-1,4 glucan phosphorylase OS=Neosartorya fumigata (strain ATCC MYA-4609 / Af293 / CBS 101355 / FGSC A1100) OX=330879 GN=AFUA_1G12920 PE=3 SV=1	900	100535	72	36	43	22	50.2	3550	1	1	1	456.744	911.474	2	911.475	-0.0014	0	27.59	0.015	K	LGGYDFLK	D					6	ERG10-CNH.20634.20634.2 File:~ERG10-CNH.raw~, NativeID:~controllerType=0 controllerNumber=1 scan=20634~
3	1	1::tr|A4GYZ2|A4GYZ2_ASPFU	Alpha-1,4 glucan phosphorylase OS=Neosartorya fumigata (strain ATCC MYA-4609 / Af293 / CBS 101355 / FGSC A1100) OX=330879 GN=AFUA_1G12920 PE=3 SV=1	900	100535	72	36	43	22	50.2	3617	1	1	1	458.27	914.525	2	914.523	0.0021	0	13.9	0.37	R	LIIEWNK	T					3	ERG10-CNH.19687.19687.2 File:~ERG10-CNH.raw~, NativeID:~controllerType=0 controllerNumber=1 scan=19687~
3	1	1::tr|A4GYZ2|A4GYZ2_ASPFU	Alpha-1,4 glucan phosphorylase OS=Neosartorya fumigata (strain ATCC MYA-4609 / Af293 / CBS 101355 / FGSC A1100) OX=330879 GN=AFUA_1G12920 PE=3 SV=1	900	100535	72	36	43	22	50.2	3843	1	1	1	463.756	925.497	2	925.498	-0.0008	0	15.83	0.053	R	HVETTLAR	S					7	ERG10-CNH.2835.2835.2 File:~ERG10-CNH.raw~, NativeID:~controllerType=0 controllerNumber=1 scan=2835~
3	1	1::tr|A4GYZ2|A4GYZ2_ASPFU	Alpha-1,4 glucan phosphorylase OS=Neosartorya fumigata (strain ATCC MYA-4609 / Af293 / CBS 101355 / FGSC A1100) OX=330879 GN=AFUA_1G12920 PE=3 SV=1	900	100535	72	36	43	22	50.2	4376	1	1	1	474.73	947.445	2	947.446	-0.0007	0	13.25	0.057	K	HSATGFSNK	D					5	ERG10-CNH.1316.1316.2 File:~ERG10-CNH.raw~, NativeID:~controllerType=0 controllerNumber=1 scan=1316~
3	1	1::tr|A4GYZ2|A4GYZ2_ASPFU	Alpha-1,4 glucan phosphorylase OS=Neosartorya fumigata (strain ATCC MYA-4609 / Af293 / CBS 101355 / FGSC A1100) OX=330879 GN=AFUA_1G12920 PE=3 SV=1	900	100535	72	36	43	22	50.2	4646	1	1	1	480.716	959.417	2	959.417	0	0	15.44	0.076	R	MGFFSTDR	V					5	ERG10-CNH.17529.17529.2 File:~ERG10-CNH.raw~, NativeID:~controllerType=0 controllerNumber=1 scan=17529~
3	1	1::tr|A4GYZ2|A4GYZ2_ASPFU	Alpha-1,4 glucan phosphorylase OS=Neosartorya fumigata (strain ATCC MYA-4609 / Af293 / CBS 101355 / FGSC A1100) OX=330879 GN=AFUA_1G12920 PE=3 SV=1	900	100535	72	36	43	22	50.2	5114	1	1	1	490.248	978.482	2	978.488	-0.0065	1	22.26	0.087	R	QSFADQKR	V					5	ERG10-CNH.1651.1651.2 File:~ERG10-CNH.raw~, NativeID:~controllerType=0 controllerNumber=1 scan=1651~
3	1	1::tr|A4GYZ2|A4GYZ2_ASPFU	Alpha-1,4 glucan phosphorylase OS=Neosartorya fumigata (strain ATCC MYA-4609 / Af293 / CBS 101355 / FGSC A1100) OX=330879 GN=AFUA_1G12920 PE=3 SV=1	900	100535	72	36	43	22	50.2	5723	1	1	1	502.244	1002.47	2	1002.48	-0.0027	0	8.22	0.27	K	NQDEWIAK	S					7	ERG10-CNH.9559.9559.2 File:~ERG10-CNH.raw~, NativeID:~controllerType=0 controllerNumber=1 scan=9559~
3	1	1::tr|A4GYZ2|A4GYZ2_ASPFU	Alpha-1,4 glucan phosphorylase OS=Neosartorya fumigata (strain ATCC MYA-4609 / Af293 / CBS 101355 / FGSC A1100) OX=330879 GN=AFUA_1G12920 PE=3 SV=1	900	100535	72	36	43	22	50.2	8336	1	1	1	550.255	1098.5	2	1098.5	-0.0018	0	26.83	0.003	K	AASGEFDFQK	F					11	ERG10-CNH.12351.12351.2 File:~ERG10-CNH.raw~, NativeID:~controllerType=0 controllerNumber=1 scan=12351~
3	1	1::tr|A4GYZ2|A4GYZ2_ASPFU	Alpha-1,4 glucan phosphorylase OS=Neosartorya fumigata (strain ATCC MYA-4609 / Af293 / CBS 101355 / FGSC A1100) OX=330879 GN=AFUA_1G12920 PE=3 SV=1	900	100535	72	36	43	22	50.2	9049	7	1	1	562.272	1122.53	2	1122.53	-0.0037	2	3.27	1.3	K	AMSREEKEK	L	Oxidation (M)	0.040000000.0			2	ERG10-CNH.3875.3875.2 File:~ERG10-CNH.raw~, NativeID:~controllerType=0 controllerNumber=1 scan=3875~
3	1	1::tr|A4GYZ2|A4GYZ2_ASPFU	Alpha-1,4 glucan phosphorylase OS=Neosartorya fumigata (strain ATCC MYA-4609 / Af293 / CBS 101355 / FGSC A1100) OX=330879 GN=AFUA_1G12920 PE=3 SV=1	900	100535	72	36	43	22	50.2	9491	1	1	1	380.208	1137.6	3	1137.6	-0.0014	0	21.91	0.026	R	VSIIEESHPK	M					10	ERG10-CNH.6464.6464.3 File:~ERG10-CNH.raw~, NativeID:~controllerType=0 controllerNumber=1 scan=6464~
3	1	1::tr|A4GYZ2|A4GYZ2_ASPFU	Alpha-1,4 glucan phosphorylase OS=Neosartorya fumigata (strain ATCC MYA-4609 / Af293 / CBS 101355 / FGSC A1100) OX=330879 GN=AFUA_1G12920 PE=3 SV=1	900	100535	72	36	43	22	50.2	10757	1	1	1	592.303	1182.59	2	1182.59	0.0004	0	41.1	0.00035	R	TYTGFGPAEIK	S					7	ERG10-CNH.16797.16797.2 File:~ERG10-CNH.raw~, NativeID:~controllerType=0 controllerNumber=1 scan=16797~
3	1	1::tr|A4GYZ2|A4GYZ2_ASPFU	Alpha-1,4 glucan phosphorylase OS=Neosartorya fumigata (strain ATCC MYA-4609 / Af293 / CBS 101355 / FGSC A1100) OX=330879 GN=AFUA_1G12920 PE=3 SV=1	900	100535	72	36	43	22	50.2	11186	1	1	1	599.327	1196.64	2	1196.64	-0.0017	0	18.3	0.11	K	SVEASIPEPLR	E					6	ERG10-CNH.18666.18666.2 File:~ERG10-CNH.raw~, NativeID:~controllerType=0 controllerNumber=1 scan=18666~
3	1	1::tr|A4GYZ2|A4GYZ2_ASPFU	Alpha-1,4 glucan phosphorylase OS=Neosartorya fumigata (strain ATCC MYA-4609 / Af293 / CBS 101355 / FGSC A1100) OX=330879 GN=AFUA_1G12920 PE=3 SV=1	900	100535	72	36	43	22	50.2	11190	1	1	1	599.328	1196.64	2	1196.64	0.001	0	40.72	0.0018	K	SVEASIPEPLR	E					6	ERG10-CNH.18425.18425.2 File:~ERG10-CNH.raw~, NativeID:~controllerType=0 controllerNumber=1 scan=18425~
3	1	1::tr|A4GYZ2|A4GYZ2_ASPFU	Alpha-1,4 glucan phosphorylase OS=Neosartorya fumigata (strain ATCC MYA-4609 / Af293 / CBS 101355 / FGSC A1100) OX=330879 GN=AFUA_1G12920 PE=3 SV=1	900	100535	72	36	43	22	50.2	11255	1	1	1	600.333	1198.65	2	1196.64	2.0116	0	2.69	0.56	K	SVEASIPEPLR	E					4	ERG10-CNH.1793.1793.2 File:~ERG10-CNH.raw~, NativeID:~controllerType=0 controllerNumber=1 scan=1793~
3	1	1::tr|A4GYZ2|A4GYZ2_ASPFU	Alpha-1,4 glucan phosphorylase OS=Neosartorya fumigata (strain ATCC MYA-4609 / Af293 / CBS 101355 / FGSC A1100) OX=330879 GN=AFUA_1G12920 PE=3 SV=1	900	100535	72	36	43	22	50.2	11844	1	1	1	610.325	1218.64	2	1218.64	-0.0002	0	64.25	4.7e-06	K	FTNVTNGITPR	R					9	ERG10-CNH.13087.13087.2 File:~ERG10-CNH.raw~, NativeID:~controllerType=0 controllerNumber=1 scan=13087~
3	1	1::tr|A4GYZ2|A4GYZ2_ASPFU	Alpha-1,4 glucan phosphorylase OS=Neosartorya fumigata (strain ATCC MYA-4609 / Af293 / CBS 101355 / FGSC A1100) OX=330879 GN=AFUA_1G12920 PE=3 SV=1	900	100535	72	36	43	22	50.2	12309	5	1	1	618.33	1234.64	2	1234.65	-0.0046	0	1.17	2.4	R	MAHIAIIGSHK	V	Acetyl (N-term); Oxidation (M)	1.40000000000.0			4	ERG10-CNH.26072.26072.2 File:~ERG10-CNH.raw~, NativeID:~controllerType=0 controllerNumber=1 scan=26072~
3	1	1::tr|A4GYZ2|A4GYZ2_ASPFU	Alpha-1,4 glucan phosphorylase OS=Neosartorya fumigata (strain ATCC MYA-4609 / Af293 / CBS 101355 / FGSC A1100) OX=330879 GN=AFUA_1G12920 PE=3 SV=1	900	100535	72	36	43	22	50.2	12422	5	1	1	620.336	1238.66	2	1238.65	0.0064	0	1.21	19	K	SVEASIPEPLR	E	Acetyl (N-term)	1.00000000000.0			5	ERG10-CNH.31205.31205.2 File:~ERG10-CNH.raw~, NativeID:~controllerType=0 controllerNumber=1 scan=31205~
3	1	1::tr|A4GYZ2|A4GYZ2_ASPFU	Alpha-1,4 glucan phosphorylase OS=Neosartorya fumigata (strain ATCC MYA-4609 / Af293 / CBS 101355 / FGSC A1100) OX=330879 GN=AFUA_1G12920 PE=3 SV=1	900	100535	72	36	43	22	50.2	12825	2	1	1	627.306	1252.6	2	1252.59	0.0101	1	1.38	1.1	R	FPSDREMLSR	V	Oxidation (M)	0.0000004000.0			5	ERG10-CNH.8177.8177.2 File:~ERG10-CNH.raw~, NativeID:~controllerType=0 controllerNumber=1 scan=8177~
3	1	1::tr|A4GYZ2|A4GYZ2_ASPFU	Alpha-1,4 glucan phosphorylase OS=Neosartorya fumigata (strain ATCC MYA-4609 / Af293 / CBS 101355 / FGSC A1100) OX=330879 GN=AFUA_1G12920 PE=3 SV=1	900	100535	72	36	43	22	50.2	13470	1	1	1	638.824	1275.63	2	1275.63	0.0025	0	63.73	1.1e-06	R	ALDNAMLNVGMK	D					9	ERG10-CNH.20689.20689.2 File:~ERG10-CNH.raw~, NativeID:~controllerType=0 controllerNumber=1 scan=20689~
3	1	1::tr|A4GYZ2|A4GYZ2_ASPFU	Alpha-1,4 glucan phosphorylase OS=Neosartorya fumigata (strain ATCC MYA-4609 / Af293 / CBS 101355 / FGSC A1100) OX=330879 GN=AFUA_1G12920 PE=3 SV=1	900	100535	72	36	43	22	50.2	13897	1	1	1	646.815	1291.62	2	1291.63	-0.011	0	4.05	0.42	R	ALDNAMLNVGMK	D	Oxidation (M)	0.000004000000.0			7	ERG10-CNH.16185.16185.2 File:~ERG10-CNH.raw~, NativeID:~controllerType=0 controllerNumber=1 scan=16185~
3	1	1::tr|A4GYZ2|A4GYZ2_ASPFU	Alpha-1,4 glucan phosphorylase OS=Neosartorya fumigata (strain ATCC MYA-4609 / Af293 / CBS 101355 / FGSC A1100) OX=330879 GN=AFUA_1G12920 PE=3 SV=1	900	100535	72	36	43	22	50.2	13898	1	1	1	646.815	1291.62	2	1291.63	-0.0105	0	23.95	0.013	R	ALDNAMLNVGMK	D	Oxidation (M)	0.000004000000.0			8	ERG10-CNH.15917.15917.2 File:~ERG10-CNH.raw~, NativeID:~controllerType=0 controllerNumber=1 scan=15917~
3	1	1::tr|A4GYZ2|A4GYZ2_ASPFU	Alpha-1,4 glucan phosphorylase OS=Neosartorya fumigata (strain ATCC MYA-4609 / Af293 / CBS 101355 / FGSC A1100) OX=330879 GN=AFUA_1G12920 PE=3 SV=1	900	100535	72	36	43	22	50.2	13899	1	1	1	646.819	1291.62	2	1291.63	-0.0028	0	56.49	4.8e-05	R	ALDNAMLNVGMK	D	Oxidation (M)	0.000000000040.0			7	ERG10-CNH.16898.16898.2 File:~ERG10-CNH.raw~, NativeID:~controllerType=0 controllerNumber=1 scan=16898~
3	1	1::tr|A4GYZ2|A4GYZ2_ASPFU	Alpha-1,4 glucan phosphorylase OS=Neosartorya fumigata (strain ATCC MYA-4609 / Af293 / CBS 101355 / FGSC A1100) OX=330879 GN=AFUA_1G12920 PE=3 SV=1	900	100535	72	36	43	22	50.2	13900	1	1	1	646.822	1291.63	2	1291.63	0.0029	0	51.28	3.4e-05	R	ALDNAMLNVGMK	D	Oxidation (M)	0.000004000000.0			7	ERG10-CNH.16106.16106.2 File:~ERG10-CNH.raw~, NativeID:~controllerType=0 controllerNumber=1 scan=16106~
3	1	1::tr|A4GYZ2|A4GYZ2_ASPFU	Alpha-1,4 glucan phosphorylase OS=Neosartorya fumigata (strain ATCC MYA-4609 / Af293 / CBS 101355 / FGSC A1100) OX=330879 GN=AFUA_1G12920 PE=3 SV=1	900	100535	72	36	43	22	50.2	13923	1	1	1	647.325	1292.64	2	1291.63	1.0095	0	48.29	3e-05	R	ALDNAMLNVGMK	D	Oxidation (M)	0.000004000000.0			8	ERG10-CNH.16094.16094.2 File:~ERG10-CNH.raw~, NativeID:~controllerType=0 controllerNumber=1 scan=16094~
3	1	1::tr|A4GYZ2|A4GYZ2_ASPFU	Alpha-1,4 glucan phosphorylase OS=Neosartorya fumigata (strain ATCC MYA-4609 / Af293 / CBS 101355 / FGSC A1100) OX=330879 GN=AFUA_1G12920 PE=3 SV=1	900	100535	72	36	43	22	50.2	13942	2	1	1	647.814	1293.61	2	1292.61	1.0031	0	6.1	1.1	R	ALDNAMLNVGMK	D	Deamidated (NQ); Oxidation (M)	0.000200000040.0			4	ERG10-CNH.17671.17671.2 File:~ERG10-CNH.raw~, NativeID:~controllerType=0 controllerNumber=1 scan=17671~
3	1	1::tr|A4GYZ2|A4GYZ2_ASPFU	Alpha-1,4 glucan phosphorylase OS=Neosartorya fumigata (strain ATCC MYA-4609 / Af293 / CBS 101355 / FGSC A1100) OX=330879 GN=AFUA_1G12920 PE=3 SV=1	900	100535	72	36	43	22	50.2	14355	1	1	1	654.816	1307.62	2	1307.62	-0.0047	0	32.57	0.0069	R	ALDNAMLNVGMK	D	2 Oxidation (M)	0.000004000040.0			6	ERG10-CNH.11943.11943.2 File:~ERG10-CNH.raw~, NativeID:~controllerType=0 controllerNumber=1 scan=11943~
3	1	1::tr|A4GYZ2|A4GYZ2_ASPFU	Alpha-1,4 glucan phosphorylase OS=Neosartorya fumigata (strain ATCC MYA-4609 / Af293 / CBS 101355 / FGSC A1100) OX=330879 GN=AFUA_1G12920 PE=3 SV=1	900	100535	72	36	43	22	50.2	14381	2	1	1	655.306	1308.6	2	1308.61	-0.0084	0	6.44	1.6	R	ALDNAMLNVGMK	D	Deamidated (NQ); 2 Oxidation (M)	0.000204000040.0			6	ERG10-CNH.21998.21998.2 File:~ERG10-CNH.raw~, NativeID:~controllerType=0 controllerNumber=1 scan=21998~
3	1	1::tr|A4GYZ2|A4GYZ2_ASPFU	Alpha-1,4 glucan phosphorylase OS=Neosartorya fumigata (strain ATCC MYA-4609 / Af293 / CBS 101355 / FGSC A1100) OX=330879 GN=AFUA_1G12920 PE=3 SV=1	900	100535	72	36	43	22	50.2	14390	1	1	1	655.325	1308.63	2	1307.62	1.0136	0	3.25	0.49	R	ALDNAMLNVGMK	D	2 Oxidation (M)	0.000004000040.0			6	ERG10-CNH.12002.12002.2 File:~ERG10-CNH.raw~, NativeID:~controllerType=0 controllerNumber=1 scan=12002~
3	1	1::tr|A4GYZ2|A4GYZ2_ASPFU	Alpha-1,4 glucan phosphorylase OS=Neosartorya fumigata (strain ATCC MYA-4609 / Af293 / CBS 101355 / FGSC A1100) OX=330879 GN=AFUA_1G12920 PE=3 SV=1	900	100535	72	36	43	22	50.2	15032	4	1	1	667.825	1333.64	2	1333.64	-0.0014	0	1.64	6.4	R	ALDNAMLNVGMK	D	Acetyl (N-term); Oxidation (M)	1.000004000000.0			4	ERG10-CNH.8774.8774.2 File:~ERG10-CNH.raw~, NativeID:~controllerType=0 controllerNumber=1 scan=8774~
3	1	1::tr|A4GYZ2|A4GYZ2_ASPFU	Alpha-1,4 glucan phosphorylase OS=Neosartorya fumigata (strain ATCC MYA-4609 / Af293 / CBS 101355 / FGSC A1100) OX=330879 GN=AFUA_1G12920 PE=3 SV=1	900	100535	72	36	43	22	50.2	15957	5	1	1	684.861	1367.71	2	1367.72	-0.0126	0	0.54	1.4	R	QQLNIFGVIHR	Y	Acetyl (N-term); 2 Deamidated (NQ)	1.22000000000.0			3	ERG10-CNH.18429.18429.2 File:~ERG10-CNH.raw~, NativeID:~controllerType=0 controllerNumber=1 scan=18429~
3	1	1::tr|A4GYZ2|A4GYZ2_ASPFU	Alpha-1,4 glucan phosphorylase OS=Neosartorya fumigata (strain ATCC MYA-4609 / Af293 / CBS 101355 / FGSC A1100) OX=330879 GN=AFUA_1G12920 PE=3 SV=1	900	100535	72	36	43	22	50.2	16634	1	1	1	697.883	1393.75	2	1393.76	-0.0057	0	50.13	3.1e-05	K	VNGVAELHSDLIK	T					9	ERG10-CNH.15754.15754.2 File:~ERG10-CNH.raw~, NativeID:~controllerType=0 controllerNumber=1 scan=15754~
3	1	1::tr|A4GYZ2|A4GYZ2_ASPFU	Alpha-1,4 glucan phosphorylase OS=Neosartorya fumigata (strain ATCC MYA-4609 / Af293 / CBS 101355 / FGSC A1100) OX=330879 GN=AFUA_1G12920 PE=3 SV=1	900	100535	72	36	43	22	50.2	16640	1	1	1	465.593	1393.76	3	1393.76	0.0019	0	18.02	0.021	K	VNGVAELHSDLIK	T					14	ERG10-CNH.15735.15735.3 File:~ERG10-CNH.raw~, NativeID:~controllerType=0 controllerNumber=1 scan=15735~
3	1	1::tr|A4GYZ2|A4GYZ2_ASPFU	Alpha-1,4 glucan phosphorylase OS=Neosartorya fumigata (strain ATCC MYA-4609 / Af293 / CBS 101355 / FGSC A1100) OX=330879 GN=AFUA_1G12920 PE=3 SV=1	900	100535	72	36	43	22	50.2	18051	1	1	1	727.402	1452.79	2	1452.79	-0.0011	0	42.99	0.00032	K	WSVPLMQNLLPR	H					8	ERG10-CNH.33584.33584.2 File:~ERG10-CNH.raw~, NativeID:~controllerType=0 controllerNumber=1 scan=33584~
3	1	1::tr|A4GYZ2|A4GYZ2_ASPFU	Alpha-1,4 glucan phosphorylase OS=Neosartorya fumigata (strain ATCC MYA-4609 / Af293 / CBS 101355 / FGSC A1100) OX=330879 GN=AFUA_1G12920 PE=3 SV=1	900	100535	72	36	43	22	50.2	21038	1	1	1	532.914	1595.72	3	1595.72	-0.001	1	40.29	0.0003	K	HSATGFSNKDEFEK	E					12	ERG10-CNH.5037.5037.3 File:~ERG10-CNH.raw~, NativeID:~controllerType=0 controllerNumber=1 scan=5037~
3	1	1::tr|A4GYZ2|A4GYZ2_ASPFU	Alpha-1,4 glucan phosphorylase OS=Neosartorya fumigata (strain ATCC MYA-4609 / Af293 / CBS 101355 / FGSC A1100) OX=330879 GN=AFUA_1G12920 PE=3 SV=1	900	100535	72	36	43	22	50.2	21039	1	1	1	798.868	1595.72	2	1595.72	0.0002	1	52.56	0.00027	K	HSATGFSNKDEFEK	E					8	ERG10-CNH.5105.5105.2 File:~ERG10-CNH.raw~, NativeID:~controllerType=0 controllerNumber=1 scan=5105~
3	1	1::tr|A4GYZ2|A4GYZ2_ASPFU	Alpha-1,4 glucan phosphorylase OS=Neosartorya fumigata (strain ATCC MYA-4609 / Af293 / CBS 101355 / FGSC A1100) OX=330879 GN=AFUA_1G12920 PE=3 SV=1	900	100535	72	36	43	22	50.2	21315	1	1	1	806.929	1611.84	2	1611.85	-0.0037	0	16.33	0.04	R	VAAVVNNDADVGDLLK	V					16	ERG10-CNH.23583.23583.2 File:~ERG10-CNH.raw~, NativeID:~controllerType=0 controllerNumber=1 scan=23583~
3	1	1::tr|A4GYZ2|A4GYZ2_ASPFU	Alpha-1,4 glucan phosphorylase OS=Neosartorya fumigata (strain ATCC MYA-4609 / Af293 / CBS 101355 / FGSC A1100) OX=330879 GN=AFUA_1G12920 PE=3 SV=1	900	100535	72	36	43	22	50.2	21318	1	1	1	806.934	1611.85	2	1611.85	0.0058	0	91.17	3.2e-08	R	VAAVVNNDADVGDLLK	V					13	ERG10-CNH.23363.23363.2 File:~ERG10-CNH.raw~, NativeID:~controllerType=0 controllerNumber=1 scan=23363~
3	1	1::tr|A4GYZ2|A4GYZ2_ASPFU	Alpha-1,4 glucan phosphorylase OS=Neosartorya fumigata (strain ATCC MYA-4609 / Af293 / CBS 101355 / FGSC A1100) OX=330879 GN=AFUA_1G12920 PE=3 SV=1	900	100535	72	36	43	22	50.2	21332	1	1	1	807.423	1612.83	2	1612.83	0.0006	0	24.46	0.0097	R	VAAVVNNDADVGDLLK	V	Deamidated (NQ)	0.0000020000000000.0			11	ERG10-CNH.23516.23516.2 File:~ERG10-CNH.raw~, NativeID:~controllerType=0 controllerNumber=1 scan=23516~
3	1	1::tr|A4GYZ2|A4GYZ2_ASPFU	Alpha-1,4 glucan phosphorylase OS=Neosartorya fumigata (strain ATCC MYA-4609 / Af293 / CBS 101355 / FGSC A1100) OX=330879 GN=AFUA_1G12920 PE=3 SV=1	900	100535	72	36	43	22	50.2	22383	1	1	1	835.874	1669.73	2	1669.73	-0.0005	0	87.19	6.4e-08	K	FNAGDYESAVADQQR	A					12	ERG10-CNH.16910.16910.2 File:~ERG10-CNH.raw~, NativeID:~controllerType=0 controllerNumber=1 scan=16910~
3	1	1::tr|A4GYZ2|A4GYZ2_ASPFU	Alpha-1,4 glucan phosphorylase OS=Neosartorya fumigata (strain ATCC MYA-4609 / Af293 / CBS 101355 / FGSC A1100) OX=330879 GN=AFUA_1G12920 PE=3 SV=1	900	100535	72	36	43	22	50.2	22790	1	1	1	565.611	1693.81	3	1693.81	0.0005	0	30.02	0.0027	R	HFYGDFQLDPQLSK	V					8	ERG10-CNH.22264.22264.3 File:~ERG10-CNH.raw~, NativeID:~controllerType=0 controllerNumber=1 scan=22264~
3	1	1::tr|A4GYZ2|A4GYZ2_ASPFU	Alpha-1,4 glucan phosphorylase OS=Neosartorya fumigata (strain ATCC MYA-4609 / Af293 / CBS 101355 / FGSC A1100) OX=330879 GN=AFUA_1G12920 PE=3 SV=1	900	100535	72	36	43	22	50.2	22815	1	1	1	565.947	1694.82	3	1693.81	1.009	0	6.81	0.34	R	HFYGDFQLDPQLSK	V					8	ERG10-CNH.22575.22575.3 File:~ERG10-CNH.raw~, NativeID:~controllerType=0 controllerNumber=1 scan=22575~
3	1	1::tr|A4GYZ2|A4GYZ2_ASPFU	Alpha-1,4 glucan phosphorylase OS=Neosartorya fumigata (strain ATCC MYA-4609 / Af293 / CBS 101355 / FGSC A1100) OX=330879 GN=AFUA_1G12920 PE=3 SV=1	900	100535	72	36	43	22	50.2	23769	1	1	1	875.941	1749.87	2	1749.87	0.0005	0	91.36	3.6e-08	K	DLTLLDQLEAYVDDK	A					12	ERG10-CNH.36194.36194.2 File:~ERG10-CNH.raw~, NativeID:~controllerType=0 controllerNumber=1 scan=36194~
3	1	1::tr|A4GYZ2|A4GYZ2_ASPFU	Alpha-1,4 glucan phosphorylase OS=Neosartorya fumigata (strain ATCC MYA-4609 / Af293 / CBS 101355 / FGSC A1100) OX=330879 GN=AFUA_1G12920 PE=3 SV=1	900	100535	72	36	43	22	50.2	23959	4	1	1	882.921	1763.83	2	1762.83	0.9931	1	2.89	1.4	R	ALDNAMLNVGMKDAAR	E	Acetyl (N-term); 2 Oxidation (M)	1.0000040000400000.0			3	ERG10-CNH.16488.16488.2 File:~ERG10-CNH.raw~, NativeID:~controllerType=0 controllerNumber=1 scan=16488~
3	1	1::tr|A4GYZ2|A4GYZ2_ASPFU	Alpha-1,4 glucan phosphorylase OS=Neosartorya fumigata (strain ATCC MYA-4609 / Af293 / CBS 101355 / FGSC A1100) OX=330879 GN=AFUA_1G12920 PE=3 SV=1	900	100535	72	36	43	22	50.2	23976	4	1	1	883.425	1764.84	2	1762.83	2.0009	1	2.47	1.4	R	ALDNAMLNVGMKDAAR	E	Acetyl (N-term); 2 Oxidation (M)	1.0000040000400000.0			3	ERG10-CNH.16504.16504.2 File:~ERG10-CNH.raw~, NativeID:~controllerType=0 controllerNumber=1 scan=16504~
3	1	1::tr|A4GYZ2|A4GYZ2_ASPFU	Alpha-1,4 glucan phosphorylase OS=Neosartorya fumigata (strain ATCC MYA-4609 / Af293 / CBS 101355 / FGSC A1100) OX=330879 GN=AFUA_1G12920 PE=3 SV=1	900	100535	72	36	43	22	50.2	24198	3	1	1	891.915	1781.82	2	1779.81	2.0027	1	0.04	1.1	R	ALDNAMLNVGMKDAAR	E	Acetyl (N-term); Deamidated (NQ); Dioxidation (M); Oxidation (M)	1.0002030000400000.0			4	ERG10-CNH.17395.17395.2 File:~ERG10-CNH.raw~, NativeID:~controllerType=0 controllerNumber=1 scan=17395~
3	1	1::tr|A4GYZ2|A4GYZ2_ASPFU	Alpha-1,4 glucan phosphorylase OS=Neosartorya fumigata (strain ATCC MYA-4609 / Af293 / CBS 101355 / FGSC A1100) OX=330879 GN=AFUA_1G12920 PE=3 SV=1	900	100535	72	36	43	22	50.2	24540	1	1	1	902.961	1803.91	2	1803.9	0.0077	0	37.39	0.0014	R	AETISAVLYPNDNLER	G					6	ERG10-CNH.23713.23713.2 File:~ERG10-CNH.raw~, NativeID:~controllerType=0 controllerNumber=1 scan=23713~
3	1	1::tr|A4GYZ2|A4GYZ2_ASPFU	Alpha-1,4 glucan phosphorylase OS=Neosartorya fumigata (strain ATCC MYA-4609 / Af293 / CBS 101355 / FGSC A1100) OX=330879 GN=AFUA_1G12920 PE=3 SV=1	900	100535	72	36	43	22	50.2	24764	1	1	1	607.312	1818.91	3	1818.92	-0.0017	0	21.37	0.077	K	TFGYTNHTVLPEALEK	W					7	ERG10-CNH.19752.19752.3 File:~ERG10-CNH.raw~, NativeID:~controllerType=0 controllerNumber=1 scan=19752~
3	1	1::tr|A4GYZ2|A4GYZ2_ASPFU	Alpha-1,4 glucan phosphorylase OS=Neosartorya fumigata (strain ATCC MYA-4609 / Af293 / CBS 101355 / FGSC A1100) OX=330879 GN=AFUA_1G12920 PE=3 SV=1	900	100535	72	36	43	22	50.2	24766	1	1	1	607.315	1818.92	3	1818.92	0.0067	0	6.1	0.36	K	TFGYTNHTVLPEALEK	W					5	ERG10-CNH.19983.19983.3 File:~ERG10-CNH.raw~, NativeID:~controllerType=0 controllerNumber=1 scan=19983~
3	1	1::tr|A4GYZ2|A4GYZ2_ASPFU	Alpha-1,4 glucan phosphorylase OS=Neosartorya fumigata (strain ATCC MYA-4609 / Af293 / CBS 101355 / FGSC A1100) OX=330879 GN=AFUA_1G12920 PE=3 SV=1	900	100535	72	36	43	22	50.2	25717	1	1	1	631.667	1891.98	3	1891.98	0.0008	1	28.69	0.0067	K	IYGPDKFTNVTNGITPR	R					15	ERG10-CNH.19376.19376.3 File:~ERG10-CNH.raw~, NativeID:~controllerType=0 controllerNumber=1 scan=19376~
3	1	1::tr|A4GYZ2|A4GYZ2_ASPFU	Alpha-1,4 glucan phosphorylase OS=Neosartorya fumigata (strain ATCC MYA-4609 / Af293 / CBS 101355 / FGSC A1100) OX=330879 GN=AFUA_1G12920 PE=3 SV=1	900	100535	72	36	43	22	50.2	26637	1	1	1	984.493	1966.97	2	1966.96	0.0078	0	50.51	0.00039	K	DTTGYSVNPNALFDVQVK	R					20	ERG10-CNH.30128.30128.2 File:~ERG10-CNH.raw~, NativeID:~controllerType=0 controllerNumber=1 scan=30128~
3	1	1::tr|A4GYZ2|A4GYZ2_ASPFU	Alpha-1,4 glucan phosphorylase OS=Neosartorya fumigata (strain ATCC MYA-4609 / Af293 / CBS 101355 / FGSC A1100) OX=330879 GN=AFUA_1G12920 PE=3 SV=1	900	100535	72	36	43	22	50.2	27895	1	1	1	693.347	2077.02	3	2077.02	-0.0006	0	38.28	0.0026	R	IEDVINQEHDAALGNGGLGR	L					15	ERG10-CNH.17382.17382.3 File:~ERG10-CNH.raw~, NativeID:~controllerType=0 controllerNumber=1 scan=17382~
3	1	1::tr|A4GYZ2|A4GYZ2_ASPFU	Alpha-1,4 glucan phosphorylase OS=Neosartorya fumigata (strain ATCC MYA-4609 / Af293 / CBS 101355 / FGSC A1100) OX=330879 GN=AFUA_1G12920 PE=3 SV=1	900	100535	72	36	43	22	50.2	27897	1	1	1	1039.52	2077.02	2	2077.02	0.001	0	100.53	3.3e-09	R	IEDVINQEHDAALGNGGLGR	L					24	ERG10-CNH.17431.17431.2 File:~ERG10-CNH.raw~, NativeID:~controllerType=0 controllerNumber=1 scan=17431~
3	1	1::tr|A4GYZ2|A4GYZ2_ASPFU	Alpha-1,4 glucan phosphorylase OS=Neosartorya fumigata (strain ATCC MYA-4609 / Af293 / CBS 101355 / FGSC A1100) OX=330879 GN=AFUA_1G12920 PE=3 SV=1	900	100535	72	36	43	22	50.2	28597	1	1	1	1074.05	2146.09	2	2146.09	-0.0076	0	28.96	0.009	R	VISEYADSIWNIEPLEIR	D					14	ERG10-CNH.34967.34967.2 File:~ERG10-CNH.raw~, NativeID:~controllerType=0 controllerNumber=1 scan=34967~
3	1	1::tr|A4GYZ2|A4GYZ2_ASPFU	Alpha-1,4 glucan phosphorylase OS=Neosartorya fumigata (strain ATCC MYA-4609 / Af293 / CBS 101355 / FGSC A1100) OX=330879 GN=AFUA_1G12920 PE=3 SV=1	900	100535	72	36	43	22	50.2	28598	1	1	1	716.376	2146.11	3	2146.09	0.0124	0	39.49	0.00048	R	VISEYADSIWNIEPLEIR	D					11	ERG10-CNH.34907.34907.3 File:~ERG10-CNH.raw~, NativeID:~controllerType=0 controllerNumber=1 scan=34907~
3	1	1::tr|A4GYZ2|A4GYZ2_ASPFU	Alpha-1,4 glucan phosphorylase OS=Neosartorya fumigata (strain ATCC MYA-4609 / Af293 / CBS 101355 / FGSC A1100) OX=330879 GN=AFUA_1G12920 PE=3 SV=1	900	100535	72	36	43	22	50.2	28599	1	1	1	1074.06	2146.11	2	2146.09	0.0144	0	28.9	0.0019	R	VISEYADSIWNIEPLEIR	D					22	ERG10-CNH.34878.34878.2 File:~ERG10-CNH.raw~, NativeID:~controllerType=0 controllerNumber=1 scan=34878~
3	1	1::tr|A4GYZ2|A4GYZ2_ASPFU	Alpha-1,4 glucan phosphorylase OS=Neosartorya fumigata (strain ATCC MYA-4609 / Af293 / CBS 101355 / FGSC A1100) OX=330879 GN=AFUA_1G12920 PE=3 SV=1	900	100535	72	36	43	22	50.2	28613	1	1	1	716.707	2147.1	3	2147.08	0.0201	0	9.58	0.61	R	VISEYADSIWNIEPLEIR	D	Deamidated (NQ)	0.000000000020000000.0			15	ERG10-CNH.34947.34947.3 File:~ERG10-CNH.raw~, NativeID:~controllerType=0 controllerNumber=1 scan=34947~
3	1	1::tr|A4GYZ2|A4GYZ2_ASPFU	Alpha-1,4 glucan phosphorylase OS=Neosartorya fumigata (strain ATCC MYA-4609 / Af293 / CBS 101355 / FGSC A1100) OX=330879 GN=AFUA_1G12920 PE=3 SV=1	900	100535	72	36	43	22	50.2	29038	6	1	1	734.389	2200.15	3	2198.12	2.0279	2	0.46	1.8	R	EMLSRVSIIEESHPKMVR	M	Acetyl (N-term); Oxidation (M)	1.040000000000000000.0			6	ERG10-CNH.21991.21991.3 File:~ERG10-CNH.raw~, NativeID:~controllerType=0 controllerNumber=1 scan=21991~
3	1	1::tr|A4GYZ2|A4GYZ2_ASPFU	Alpha-1,4 glucan phosphorylase OS=Neosartorya fumigata (strain ATCC MYA-4609 / Af293 / CBS 101355 / FGSC A1100) OX=330879 GN=AFUA_1G12920 PE=3 SV=1	900	100535	72	36	43	22	50.2	29070	2	1	1	736.065	2205.17	3	2205.18	-0.0048	2	6.33	1.2	K	LVPRVSIFGGKAAPGYWMAK	T	Acetyl (N-term); Oxidation (M)	1.00000000000000000400.0			9	ERG10-CNH.17049.17049.3 File:~ERG10-CNH.raw~, NativeID:~controllerType=0 controllerNumber=1 scan=17049~
3	1	1::tr|A4GYZ2|A4GYZ2_ASPFU	Alpha-1,4 glucan phosphorylase OS=Neosartorya fumigata (strain ATCC MYA-4609 / Af293 / CBS 101355 / FGSC A1100) OX=330879 GN=AFUA_1G12920 PE=3 SV=1	900	100535	72	36	43	22	50.2	30261	1	1	1	793.057	2376.15	3	2376.15	-0.0006	1	29.33	0.0069	R	VISEYADSIWNIEPLEIRDD	-					15	ERG10-CNH.35330.35330.3 File:~ERG10-CNH.raw~, NativeID:~controllerType=0 controllerNumber=1 scan=35330~
3	1	1::tr|A4GYZ2|A4GYZ2_ASPFU	Alpha-1,4 glucan phosphorylase OS=Neosartorya fumigata (strain ATCC MYA-4609 / Af293 / CBS 101355 / FGSC A1100) OX=330879 GN=AFUA_1G12920 PE=3 SV=1	900	100535	72	36	43	22	50.2	30262	1	1	1	1189.08	2376.15	2	2376.15	0.003	1	95.77	1.5e-08	R	VISEYADSIWNIEPLEIRDD	-					12	ERG10-CNH.35331.35331.2 File:~ERG10-CNH.raw~, NativeID:~controllerType=0 controllerNumber=1 scan=35331~
3	1	1::tr|A4GYZ2|A4GYZ2_ASPFU	Alpha-1,4 glucan phosphorylase OS=Neosartorya fumigata (strain ATCC MYA-4609 / Af293 / CBS 101355 / FGSC A1100) OX=330879 GN=AFUA_1G12920 PE=3 SV=1	900	100535	72	36	43	22	50.2	30274	1	1	1	1189.57	2377.13	2	2376.15	0.9808	1	80	1.2e-07	R	VISEYADSIWNIEPLEIRDD	-					12	ERG10-CNH.35325.35325.2 File:~ERG10-CNH.raw~, NativeID:~controllerType=0 controllerNumber=1 scan=35325~
3	1	1::tr|A4GYZ2|A4GYZ2_ASPFU	Alpha-1,4 glucan phosphorylase OS=Neosartorya fumigata (strain ATCC MYA-4609 / Af293 / CBS 101355 / FGSC A1100) OX=330879 GN=AFUA_1G12920 PE=3 SV=1	900	100535	72	36	43	22	50.2	32350	1	1	1	944.468	2830.38	3	2830.36	0.0251	0	23.51	0.45	K	TIHSWQDGEAVQAVAYDVPIPGYGTR	T	Deamidated (NQ)	0.00000000000200000000000000.0			12	ERG10-CNH.28172.28172.3 File:~ERG10-CNH.raw~, NativeID:~controllerType=0 controllerNumber=1 scan=28172~
4	1	1::tr|Q4WMH1|Q4WMH1_ASPFU	DUF2433 domain-containing protein OS=Neosartorya fumigata (strain ATCC MYA-4609 / Af293 / CBS 101355 / FGSC A1100) OX=330879 GN=AFUA_6G09920 PE=4 SV=1	881	65364	86	41	42	20	74.1	36	4	1	1	337.715	673.416	2	673.412	0.0036	1	4.39	1.4	R	GKLAASK	A					4	ERG10-CNH.13205.13205.2 File:~ERG10-CNH.raw~, NativeID:~controllerType=0 controllerNumber=1 scan=13205~
4	1	1::tr|Q4WMH1|Q4WMH1_ASPFU	DUF2433 domain-containing protein OS=Neosartorya fumigata (strain ATCC MYA-4609 / Af293 / CBS 101355 / FGSC A1100) OX=330879 GN=AFUA_6G09920 PE=4 SV=1	881	65364	86	41	42	20	74.1	368	1	1	1	357.165	712.316	2	712.318	-0.002	0	10.22	0.49	K	FFEDR	G					3	ERG10-CNH.7646.7646.2 File:~ERG10-CNH.raw~, NativeID:~controllerType=0 controllerNumber=1 scan=7646~
4	1	1::tr|Q4WMH1|Q4WMH1_ASPFU	DUF2433 domain-containing protein OS=Neosartorya fumigata (strain ATCC MYA-4609 / Af293 / CBS 101355 / FGSC A1100) OX=330879 GN=AFUA_6G09920 PE=4 SV=1	881	65364	86	41	42	20	74.1	490	1	1	1	360.688	719.362	2	719.364	-0.0012	0	20.44	0.061	R	IATEMR	A					5	ERG10-CNH.3625.3625.2 File:~ERG10-CNH.raw~, NativeID:~controllerType=0 controllerNumber=1 scan=3625~
4	1	1::tr|Q4WMH1|Q4WMH1_ASPFU	DUF2433 domain-containing protein OS=Neosartorya fumigata (strain ATCC MYA-4609 / Af293 / CBS 101355 / FGSC A1100) OX=330879 GN=AFUA_6G09920 PE=4 SV=1	881	65364	86	41	42	20	74.1	612	1	1	1	365.248	728.481	2	728.48	0.001	1	17.03	0.13	K	ILKVEK	W					4	ERG10-CNH.2767.2767.2 File:~ERG10-CNH.raw~, NativeID:~controllerType=0 controllerNumber=1 scan=2767~
4	1	1::tr|Q4WMH1|Q4WMH1_ASPFU	DUF2433 domain-containing protein OS=Neosartorya fumigata (strain ATCC MYA-4609 / Af293 / CBS 101355 / FGSC A1100) OX=330879 GN=AFUA_6G09920 PE=4 SV=1	881	65364	86	41	42	20	74.1	684	3	1	1	368.684	735.353	2	735.359	-0.0058	0	6.3	1.2	R	IATEMR	A	Oxidation (M)	0.000040.0			4	ERG10-CNH.5060.5060.2 File:~ERG10-CNH.raw~, NativeID:~controllerType=0 controllerNumber=1 scan=5060~
4	1	1::tr|Q4WMH1|Q4WMH1_ASPFU	DUF2433 domain-containing protein OS=Neosartorya fumigata (strain ATCC MYA-4609 / Af293 / CBS 101355 / FGSC A1100) OX=330879 GN=AFUA_6G09920 PE=4 SV=1	881	65364	86	41	42	20	74.1	686	1	1	1	368.687	735.359	2	735.359	0.0008	0	27.01	0.032	R	IATEMR	A	Oxidation (M)	0.000040.0			5	ERG10-CNH.1353.1353.2 File:~ERG10-CNH.raw~, NativeID:~controllerType=0 controllerNumber=1 scan=1353~
4	1	1::tr|Q4WMH1|Q4WMH1_ASPFU	DUF2433 domain-containing protein OS=Neosartorya fumigata (strain ATCC MYA-4609 / Af293 / CBS 101355 / FGSC A1100) OX=330879 GN=AFUA_6G09920 PE=4 SV=1	881	65364	86	41	42	20	74.1	1819	1	1	1	407.756	813.498	2	813.496	0.0017	0	21.33	0.12	R	LLDIGGVK	L					3	ERG10-CNH.16437.16437.2 File:~ERG10-CNH.raw~, NativeID:~controllerType=0 controllerNumber=1 scan=16437~
4	1	1::tr|Q4WMH1|Q4WMH1_ASPFU	DUF2433 domain-containing protein OS=Neosartorya fumigata (strain ATCC MYA-4609 / Af293 / CBS 101355 / FGSC A1100) OX=330879 GN=AFUA_6G09920 PE=4 SV=1	881	65364	86	41	42	20	74.1	1854	8	1	1	408.762	815.51	2	813.496	2.0143	0	1.33	3.9	R	LLDIGGVK	L					4	ERG10-CNH.3840.3840.2 File:~ERG10-CNH.raw~, NativeID:~controllerType=0 controllerNumber=1 scan=3840~
4	1	1::tr|Q4WMH1|Q4WMH1_ASPFU	DUF2433 domain-containing protein OS=Neosartorya fumigata (strain ATCC MYA-4609 / Af293 / CBS 101355 / FGSC A1100) OX=330879 GN=AFUA_6G09920 PE=4 SV=1	881	65364	86	41	42	20	74.1	2577	9	1	1	427.716	853.418	2	851.414	2.0039	0	0.49	3.7	K	PSAPGQPR	K	Acetyl (N-term); Deamidated (NQ)	1.00000200.0			2	ERG10-CNH.4169.4169.2 File:~ERG10-CNH.raw~, NativeID:~controllerType=0 controllerNumber=1 scan=4169~
4	1	1::tr|Q4WMH1|Q4WMH1_ASPFU	DUF2433 domain-containing protein OS=Neosartorya fumigata (strain ATCC MYA-4609 / Af293 / CBS 101355 / FGSC A1100) OX=330879 GN=AFUA_6G09920 PE=4 SV=1	881	65364	86	41	42	20	74.1	2977	1	1	1	440.214	878.413	2	878.413	-0.0007	0	28.79	0.057	K	LFDNGEGK	T					6	ERG10-CNH.5720.5720.2 File:~ERG10-CNH.raw~, NativeID:~controllerType=0 controllerNumber=1 scan=5720~
4	1	1::tr|Q4WMH1|Q4WMH1_ASPFU	DUF2433 domain-containing protein OS=Neosartorya fumigata (strain ATCC MYA-4609 / Af293 / CBS 101355 / FGSC A1100) OX=330879 GN=AFUA_6G09920 PE=4 SV=1	881	65364	86	41	42	20	74.1	3094	10	1	1	443.734	885.454	2	885.449	0.0046	2	0.54	6.1	-	MKTRYR	T	Dioxidation (M)	0.300000.0			2	ERG10-CNH.5629.5629.2 File:~ERG10-CNH.raw~, NativeID:~controllerType=0 controllerNumber=1 scan=5629~
4	1	1::tr|Q4WMH1|Q4WMH1_ASPFU	DUF2433 domain-containing protein OS=Neosartorya fumigata (strain ATCC MYA-4609 / Af293 / CBS 101355 / FGSC A1100) OX=330879 GN=AFUA_6G09920 PE=4 SV=1	881	65364	86	41	42	20	74.1	3100	6	1	1	444.235	886.455	2	885.449	1.006	2	0.05	1.7	-	MKTRYR	T	Dioxidation (M)	0.300000.0			3	ERG10-CNH.7944.7944.2 File:~ERG10-CNH.raw~, NativeID:~controllerType=0 controllerNumber=1 scan=7944~
4	1	1::tr|Q4WMH1|Q4WMH1_ASPFU	DUF2433 domain-containing protein OS=Neosartorya fumigata (strain ATCC MYA-4609 / Af293 / CBS 101355 / FGSC A1100) OX=330879 GN=AFUA_6G09920 PE=4 SV=1	881	65364	86	41	42	20	74.1	3460	1	1	1	454.284	906.554	2	906.554	0.0003	0	8.47	0.68	R	ASPVPVIPK	P					6	ERG10-CNH.13578.13578.2 File:~ERG10-CNH.raw~, NativeID:~controllerType=0 controllerNumber=1 scan=13578~
4	1	1::tr|Q4WMH1|Q4WMH1_ASPFU	DUF2433 domain-containing protein OS=Neosartorya fumigata (strain ATCC MYA-4609 / Af293 / CBS 101355 / FGSC A1100) OX=330879 GN=AFUA_6G09920 PE=4 SV=1	881	65364	86	41	42	20	74.1	3883	2	1	1	464.726	927.438	2	927.445	-0.0069	1	9.94	1.5	K	FRSGEYK	V	Acetyl (N-term)	1.0000000.0			4	ERG10-CNH.1051.1051.2 File:~ERG10-CNH.raw~, NativeID:~controllerType=0 controllerNumber=1 scan=1051~
4	1	1::tr|Q4WMH1|Q4WMH1_ASPFU	DUF2433 domain-containing protein OS=Neosartorya fumigata (strain ATCC MYA-4609 / Af293 / CBS 101355 / FGSC A1100) OX=330879 GN=AFUA_6G09920 PE=4 SV=1	881	65364	86	41	42	20	74.1	4127	1	1	1	469.264	936.513	2	936.514	-0.0015	1	15.5	0.036	K	KPSAPGQPR	K					4	ERG10-CNH.1207.1207.2 File:~ERG10-CNH.raw~, NativeID:~controllerType=0 controllerNumber=1 scan=1207~
4	1	1::tr|Q4WMH1|Q4WMH1_ASPFU	DUF2433 domain-containing protein OS=Neosartorya fumigata (strain ATCC MYA-4609 / Af293 / CBS 101355 / FGSC A1100) OX=330879 GN=AFUA_6G09920 PE=4 SV=1	881	65364	86	41	42	20	74.1	4128	1	1	1	469.265	936.516	2	936.514	0.0016	1	18.66	0.018	K	KPSAPGQPR	K					5	ERG10-CNH.1414.1414.2 File:~ERG10-CNH.raw~, NativeID:~controllerType=0 controllerNumber=1 scan=1414~
4	1	1::tr|Q4WMH1|Q4WMH1_ASPFU	DUF2433 domain-containing protein OS=Neosartorya fumigata (strain ATCC MYA-4609 / Af293 / CBS 101355 / FGSC A1100) OX=330879 GN=AFUA_6G09920 PE=4 SV=1	881	65364	86	41	42	20	74.1	4201	4	1	1	470.76	939.504	2	937.498	2.0063	1	2.28	1	K	KPSAPGQPR	K	Deamidated (NQ)	0.000000200.0			4	ERG10-CNH.16013.16013.2 File:~ERG10-CNH.raw~, NativeID:~controllerType=0 controllerNumber=1 scan=16013~
4	1	1::tr|Q4WMH1|Q4WMH1_ASPFU	DUF2433 domain-containing protein OS=Neosartorya fumigata (strain ATCC MYA-4609 / Af293 / CBS 101355 / FGSC A1100) OX=330879 GN=AFUA_6G09920 PE=4 SV=1	881	65364	86	41	42	20	74.1	4793	1	1	1	483.73	965.446	2	965.445	0.0008	0	15.56	0.34	R	VYDPSETR	I					3	ERG10-CNH.4402.4402.2 File:~ERG10-CNH.raw~, NativeID:~controllerType=0 controllerNumber=1 scan=4402~
4	1	1::tr|Q4WMH1|Q4WMH1_ASPFU	DUF2433 domain-containing protein OS=Neosartorya fumigata (strain ATCC MYA-4609 / Af293 / CBS 101355 / FGSC A1100) OX=330879 GN=AFUA_6G09920 PE=4 SV=1	881	65364	86	41	42	20	74.1	8326	3	1	1	549.809	1097.6	2	1097.6	0.0056	0	0.35	3.1	R	IFVTHASPAR	E					6	ERG10-CNH.5716.5716.2 File:~ERG10-CNH.raw~, NativeID:~controllerType=0 controllerNumber=1 scan=5716~
4	1	1::tr|Q4WMH1|Q4WMH1_ASPFU	DUF2433 domain-containing protein OS=Neosartorya fumigata (strain ATCC MYA-4609 / Af293 / CBS 101355 / FGSC A1100) OX=330879 GN=AFUA_6G09920 PE=4 SV=1	881	65364	86	41	42	20	74.1	10137	1	1	1	581.274	1160.53	2	1160.53	0.0003	0	53.04	1.1e-05	R	GNAGTWQASNR	G					9	ERG10-CNH.4205.4205.2 File:~ERG10-CNH.raw~, NativeID:~controllerType=0 controllerNumber=1 scan=4205~
4	1	1::tr|Q4WMH1|Q4WMH1_ASPFU	DUF2433 domain-containing protein OS=Neosartorya fumigata (strain ATCC MYA-4609 / Af293 / CBS 101355 / FGSC A1100) OX=330879 GN=AFUA_6G09920 PE=4 SV=1	881	65364	86	41	42	20	74.1	10986	1	1	1	596.293	1190.57	2	1190.58	-0.0111	1	3.38	0.87	R	DLFPEEDKAK	I					4	ERG10-CNH.11494.11494.2 File:~ERG10-CNH.raw~, NativeID:~controllerType=0 controllerNumber=1 scan=11494~
4	1	1::tr|Q4WMH1|Q4WMH1_ASPFU	DUF2433 domain-containing protein OS=Neosartorya fumigata (strain ATCC MYA-4609 / Af293 / CBS 101355 / FGSC A1100) OX=330879 GN=AFUA_6G09920 PE=4 SV=1	881	65364	86	41	42	20	74.1	10989	1	1	1	397.868	1190.58	3	1190.58	-0.0004	1	12.74	0.49	R	DLFPEEDKAK	I					6	ERG10-CNH.11558.11558.3 File:~ERG10-CNH.raw~, NativeID:~controllerType=0 controllerNumber=1 scan=11558~
4	1	1::tr|Q4WMH1|Q4WMH1_ASPFU	DUF2433 domain-containing protein OS=Neosartorya fumigata (strain ATCC MYA-4609 / Af293 / CBS 101355 / FGSC A1100) OX=330879 GN=AFUA_6G09920 PE=4 SV=1	881	65364	86	41	42	20	74.1	10993	1	1	1	596.299	1190.58	2	1190.58	0.0011	1	29.74	0.015	R	DLFPEEDKAK	I					5	ERG10-CNH.11582.11582.2 File:~ERG10-CNH.raw~, NativeID:~controllerType=0 controllerNumber=1 scan=11582~
4	1	1::tr|Q4WMH1|Q4WMH1_ASPFU	DUF2433 domain-containing protein OS=Neosartorya fumigata (strain ATCC MYA-4609 / Af293 / CBS 101355 / FGSC A1100) OX=330879 GN=AFUA_6G09920 PE=4 SV=1	881	65364	86	41	42	20	74.1	11627	1	1	1	606.82	1211.63	2	1211.63	-0.0006	0	67.08	3.3e-06	R	AAAPAQQQTQAK	G					9	ERG10-CNH.1218.1218.2 File:~ERG10-CNH.raw~, NativeID:~controllerType=0 controllerNumber=1 scan=1218~
4	1	1::tr|Q4WMH1|Q4WMH1_ASPFU	DUF2433 domain-containing protein OS=Neosartorya fumigata (strain ATCC MYA-4609 / Af293 / CBS 101355 / FGSC A1100) OX=330879 GN=AFUA_6G09920 PE=4 SV=1	881	65364	86	41	42	20	74.1	11707	8	1	1	608.3	1214.59	2	1213.59	0.9915	0	1.71	6.1	R	AAAPAQQQTQAK	G	2 Deamidated (NQ)	0.000000220000.0			4	ERG10-CNH.12741.12741.2 File:~ERG10-CNH.raw~, NativeID:~controllerType=0 controllerNumber=1 scan=12741~
4	1	1::tr|Q4WMH1|Q4WMH1_ASPFU	DUF2433 domain-containing protein OS=Neosartorya fumigata (strain ATCC MYA-4609 / Af293 / CBS 101355 / FGSC A1100) OX=330879 GN=AFUA_6G09920 PE=4 SV=1	881	65364	86	41	42	20	74.1	12870	1	1	1	627.86	1253.7	2	1251.7	2.0036	0	1.17	0.78	R	LLGLGGAVVMHK	L	Acetyl (N-term); Oxidation (M)	1.000000000400.0			3	ERG10-CNH.6606.6606.2 File:~ERG10-CNH.raw~, NativeID:~controllerType=0 controllerNumber=1 scan=6606~
4	1	1::tr|Q4WMH1|Q4WMH1_ASPFU	DUF2433 domain-containing protein OS=Neosartorya fumigata (strain ATCC MYA-4609 / Af293 / CBS 101355 / FGSC A1100) OX=330879 GN=AFUA_6G09920 PE=4 SV=1	881	65364	86	41	42	20	74.1	13013	1	1	1	630.793	1259.57	2	1257.57	1.9995	0	0.68	0.88	R	AAAPAQQQTQAK	G	Acetyl (N-term); 4 Deamidated (NQ)	1.000002220200.0			3	ERG10-CNH.3377.3377.2 File:~ERG10-CNH.raw~, NativeID:~controllerType=0 controllerNumber=1 scan=3377~
4	1	1::tr|Q4WMH1|Q4WMH1_ASPFU	DUF2433 domain-containing protein OS=Neosartorya fumigata (strain ATCC MYA-4609 / Af293 / CBS 101355 / FGSC A1100) OX=330879 GN=AFUA_6G09920 PE=4 SV=1	881	65364	86	41	42	20	74.1	14460	1	1	1	656.366	1310.72	2	1310.72	-0.0014	0	45.41	7.6e-05	R	TIAQTPPQQSIK	Q					9	ERG10-CNH.8211.8211.2 File:~ERG10-CNH.raw~, NativeID:~controllerType=0 controllerNumber=1 scan=8211~
4	1	1::tr|Q4WMH1|Q4WMH1_ASPFU	DUF2433 domain-containing protein OS=Neosartorya fumigata (strain ATCC MYA-4609 / Af293 / CBS 101355 / FGSC A1100) OX=330879 GN=AFUA_6G09920 PE=4 SV=1	881	65364	86	41	42	20	74.1	14462	1	1	1	656.367	1310.72	2	1310.72	0.0009	0	46.84	9.5e-05	R	TIAQTPPQQSIK	Q					6	ERG10-CNH.7967.7967.2 File:~ERG10-CNH.raw~, NativeID:~controllerType=0 controllerNumber=1 scan=7967~
4	1	1::tr|Q4WMH1|Q4WMH1_ASPFU	DUF2433 domain-containing protein OS=Neosartorya fumigata (strain ATCC MYA-4609 / Af293 / CBS 101355 / FGSC A1100) OX=330879 GN=AFUA_6G09920 PE=4 SV=1	881	65364	86	41	42	20	74.1	14562	7	1	1	658.348	1314.68	2	1312.69	1.995	0	0.54	4.7	R	TIAQTPPQQSIK	Q	2 Deamidated (NQ)	0.000200002000.0			3	ERG10-CNH.18091.18091.2 File:~ERG10-CNH.raw~, NativeID:~controllerType=0 controllerNumber=1 scan=18091~
4	1	1::tr|Q4WMH1|Q4WMH1_ASPFU	DUF2433 domain-containing protein OS=Neosartorya fumigata (strain ATCC MYA-4609 / Af293 / CBS 101355 / FGSC A1100) OX=330879 GN=AFUA_6G09920 PE=4 SV=1	881	65364	86	41	42	20	74.1	14771	1	1	1	662.32	1322.63	2	1322.63	-0.0002	0	50.39	0.00017	K	ASFNDVWETVR	G					7	ERG10-CNH.23975.23975.2 File:~ERG10-CNH.raw~, NativeID:~controllerType=0 controllerNumber=1 scan=23975~
4	1	1::tr|Q4WMH1|Q4WMH1_ASPFU	DUF2433 domain-containing protein OS=Neosartorya fumigata (strain ATCC MYA-4609 / Af293 / CBS 101355 / FGSC A1100) OX=330879 GN=AFUA_6G09920 PE=4 SV=1	881	65364	86	41	42	20	74.1	15630	6	1	1	678.873	1355.73	2	1355.74	-0.0101	0	0.39	1.9	K	TLLDNALDVVQR	M					7	ERG10-CNH.28250.28250.2 File:~ERG10-CNH.raw~, NativeID:~controllerType=0 controllerNumber=1 scan=28250~
4	1	1::tr|Q4WMH1|Q4WMH1_ASPFU	DUF2433 domain-containing protein OS=Neosartorya fumigata (strain ATCC MYA-4609 / Af293 / CBS 101355 / FGSC A1100) OX=330879 GN=AFUA_6G09920 PE=4 SV=1	881	65364	86	41	42	20	74.1	15631	1	1	1	452.921	1355.74	3	1355.74	-0.0008	0	25.68	0.072	K	TLLDNALDVVQR	M					13	ERG10-CNH.27783.27783.3 File:~ERG10-CNH.raw~, NativeID:~controllerType=0 controllerNumber=1 scan=27783~
4	1	1::tr|Q4WMH1|Q4WMH1_ASPFU	DUF2433 domain-containing protein OS=Neosartorya fumigata (strain ATCC MYA-4609 / Af293 / CBS 101355 / FGSC A1100) OX=330879 GN=AFUA_6G09920 PE=4 SV=1	881	65364	86	41	42	20	74.1	15632	1	1	1	678.877	1355.74	2	1355.74	-0.0007	0	63.91	3.8e-06	K	TLLDNALDVVQR	M					8	ERG10-CNH.27942.27942.2 File:~ERG10-CNH.raw~, NativeID:~controllerType=0 controllerNumber=1 scan=27942~
4	1	1::tr|Q4WMH1|Q4WMH1_ASPFU	DUF2433 domain-containing protein OS=Neosartorya fumigata (strain ATCC MYA-4609 / Af293 / CBS 101355 / FGSC A1100) OX=330879 GN=AFUA_6G09920 PE=4 SV=1	881	65364	86	41	42	20	74.1	15633	1	1	1	678.878	1355.74	2	1355.74	0.0012	0	64.75	5.2e-06	K	TLLDNALDVVQR	M					8	ERG10-CNH.27736.27736.2 File:~ERG10-CNH.raw~, NativeID:~controllerType=0 controllerNumber=1 scan=27736~
4	1	1::tr|Q4WMH1|Q4WMH1_ASPFU	DUF2433 domain-containing protein OS=Neosartorya fumigata (strain ATCC MYA-4609 / Af293 / CBS 101355 / FGSC A1100) OX=330879 GN=AFUA_6G09920 PE=4 SV=1	881	65364	86	41	42	20	74.1	16790	1	1	1	701.376	1400.74	2	1398.74	2.0026	0	2.98	0.68	K	TLLDNALDVVQR	M	Acetyl (N-term); Deamidated (NQ)	1.000000000020.0			6	ERG10-CNH.27315.27315.2 File:~ERG10-CNH.raw~, NativeID:~controllerType=0 controllerNumber=1 scan=27315~
4	1	1::tr|Q4WMH1|Q4WMH1_ASPFU	DUF2433 domain-containing protein OS=Neosartorya fumigata (strain ATCC MYA-4609 / Af293 / CBS 101355 / FGSC A1100) OX=330879 GN=AFUA_6G09920 PE=4 SV=1	881	65364	86	41	42	20	74.1	16808	1	1	1	701.851	1401.69	2	1401.67	0.0129	0	7.34	0.2	K	AATVESNGTAQPEK	P					6	ERG10-CNH.8377.8377.2 File:~ERG10-CNH.raw~, NativeID:~controllerType=0 controllerNumber=1 scan=8377~
4	1	1::tr|Q4WMH1|Q4WMH1_ASPFU	DUF2433 domain-containing protein OS=Neosartorya fumigata (strain ATCC MYA-4609 / Af293 / CBS 101355 / FGSC A1100) OX=330879 GN=AFUA_6G09920 PE=4 SV=1	881	65364	86	41	42	20	74.1	16947	1	1	1	470.238	1407.69	3	1407.68	0.0115	0	12.59	0.25	R	EGMLNQLSVTLK	A	Acetyl (N-term); 2 Deamidated (NQ); Dioxidation (M)	1.003022000000.0			4	ERG10-CNH.9587.9587.3 File:~ERG10-CNH.raw~, NativeID:~controllerType=0 controllerNumber=1 scan=9587~
4	1	1::tr|Q4WMH1|Q4WMH1_ASPFU	DUF2433 domain-containing protein OS=Neosartorya fumigata (strain ATCC MYA-4609 / Af293 / CBS 101355 / FGSC A1100) OX=330879 GN=AFUA_6G09920 PE=4 SV=1	881	65364	86	41	42	20	74.1	17538	1	1	1	716.85	1431.68	2	1431.68	0.0003	0	66.45	5.2e-06	R	GEVEAAISSNEAQK	T					15	ERG10-CNH.8896.8896.2 File:~ERG10-CNH.raw~, NativeID:~controllerType=0 controllerNumber=1 scan=8896~
4	1	1::tr|Q4WMH1|Q4WMH1_ASPFU	DUF2433 domain-containing protein OS=Neosartorya fumigata (strain ATCC MYA-4609 / Af293 / CBS 101355 / FGSC A1100) OX=330879 GN=AFUA_6G09920 PE=4 SV=1	881	65364	86	41	42	20	74.1	17843	1	1	1	723.342	1444.67	2	1444.67	0.001	0	15.81	0.24	K	AATVESNGTAQPEK	P	Acetyl (N-term); Deamidated (NQ)	1.00000000002000.0			9	ERG10-CNH.4707.4707.2 File:~ERG10-CNH.raw~, NativeID:~controllerType=0 controllerNumber=1 scan=4707~
4	1	1::tr|Q4WMH1|Q4WMH1_ASPFU	DUF2433 domain-containing protein OS=Neosartorya fumigata (strain ATCC MYA-4609 / Af293 / CBS 101355 / FGSC A1100) OX=330879 GN=AFUA_6G09920 PE=4 SV=1	881	65364	86	41	42	20	74.1	18939	1	1	1	498.926	1493.76	3	1493.76	-0.001	0	44.87	0.00013	K	VNNLHIIDEANSR	L					8	ERG10-CNH.11491.11491.3 File:~ERG10-CNH.raw~, NativeID:~controllerType=0 controllerNumber=1 scan=11491~
4	1	1::tr|Q4WMH1|Q4WMH1_ASPFU	DUF2433 domain-containing protein OS=Neosartorya fumigata (strain ATCC MYA-4609 / Af293 / CBS 101355 / FGSC A1100) OX=330879 GN=AFUA_6G09920 PE=4 SV=1	881	65364	86	41	42	20	74.1	18940	1	1	1	747.889	1493.76	2	1493.76	0.0043	0	52.95	4.3e-05	K	VNNLHIIDEANSR	L					11	ERG10-CNH.11497.11497.2 File:~ERG10-CNH.raw~, NativeID:~controllerType=0 controllerNumber=1 scan=11497~
4	1	1::tr|Q4WMH1|Q4WMH1_ASPFU	DUF2433 domain-containing protein OS=Neosartorya fumigata (strain ATCC MYA-4609 / Af293 / CBS 101355 / FGSC A1100) OX=330879 GN=AFUA_6G09920 PE=4 SV=1	881	65364	86	41	42	20	74.1	18963	1	1	1	748.388	1494.76	2	1493.76	1.0034	0	36.73	0.011	K	VNNLHIIDEANSR	L					6	ERG10-CNH.11481.11481.2 File:~ERG10-CNH.raw~, NativeID:~controllerType=0 controllerNumber=1 scan=11481~
4	1	1::tr|Q4WMH1|Q4WMH1_ASPFU	DUF2433 domain-containing protein OS=Neosartorya fumigata (strain ATCC MYA-4609 / Af293 / CBS 101355 / FGSC A1100) OX=330879 GN=AFUA_6G09920 PE=4 SV=1	881	65364	86	41	42	20	74.1	20456	1	1	1	523.288	1566.84	3	1566.84	0.0008	0	19.89	0.049	K	HVAQYSPLLPESVK	R					10	ERG10-CNH.16117.16117.3 File:~ERG10-CNH.raw~, NativeID:~controllerType=0 controllerNumber=1 scan=16117~
4	1	1::tr|Q4WMH1|Q4WMH1_ASPFU	DUF2433 domain-containing protein OS=Neosartorya fumigata (strain ATCC MYA-4609 / Af293 / CBS 101355 / FGSC A1100) OX=330879 GN=AFUA_6G09920 PE=4 SV=1	881	65364	86	41	42	20	74.1	21625	1	1	1	543.295	1626.86	3	1626.86	0.0034	2	21.6	0.021	R	QPAEHKKPSAPGQPR	K					14	ERG10-CNH.1300.1300.3 File:~ERG10-CNH.raw~, NativeID:~controllerType=0 controllerNumber=1 scan=1300~
4	1	1::tr|Q4WMH1|Q4WMH1_ASPFU	DUF2433 domain-containing protein OS=Neosartorya fumigata (strain ATCC MYA-4609 / Af293 / CBS 101355 / FGSC A1100) OX=330879 GN=AFUA_6G09920 PE=4 SV=1	881	65364	86	41	42	20	74.1	21866	1	1	1	820.443	1638.87	2	1638.86	0.014	1	11.08	0.12	R	TIAQTPPQQSIKQR	F	Acetyl (N-term); 2 Deamidated (NQ)	1.00000000200020.0			6	ERG10-CNH.25648.25648.2 File:~ERG10-CNH.raw~, NativeID:~controllerType=0 controllerNumber=1 scan=25648~
4	1	1::tr|Q4WMH1|Q4WMH1_ASPFU	DUF2433 domain-containing protein OS=Neosartorya fumigata (strain ATCC MYA-4609 / Af293 / CBS 101355 / FGSC A1100) OX=330879 GN=AFUA_6G09920 PE=4 SV=1	881	65364	86	41	42	20	74.1	21911	3	1	1	548.288	1641.84	3	1639.84	1.9998	1	2.36	1.5	R	TIAQTPPQQSIKQR	F	Acetyl (N-term); 3 Deamidated (NQ)	1.00000002200020.0			4	ERG10-CNH.24006.24006.3 File:~ERG10-CNH.raw~, NativeID:~controllerType=0 controllerNumber=1 scan=24006~
4	1	1::tr|Q4WMH1|Q4WMH1_ASPFU	DUF2433 domain-containing protein OS=Neosartorya fumigata (strain ATCC MYA-4609 / Af293 / CBS 101355 / FGSC A1100) OX=330879 GN=AFUA_6G09920 PE=4 SV=1	881	65364	86	41	42	20	74.1	24293	1	1	1	596.984	1787.93	3	1787.93	-0.0008	0	22.22	0.058	R	VPSATPPQFGQAPPAPAR	A					15	ERG10-CNH.17159.17159.3 File:~ERG10-CNH.raw~, NativeID:~controllerType=0 controllerNumber=1 scan=17159~
4	1	1::tr|Q4WMH1|Q4WMH1_ASPFU	DUF2433 domain-containing protein OS=Neosartorya fumigata (strain ATCC MYA-4609 / Af293 / CBS 101355 / FGSC A1100) OX=330879 GN=AFUA_6G09920 PE=4 SV=1	881	65364	86	41	42	20	74.1	24295	1	1	1	894.974	1787.93	2	1787.93	0.0021	0	77.05	1.9e-07	R	VPSATPPQFGQAPPAPAR	A					11	ERG10-CNH.17366.17366.2 File:~ERG10-CNH.raw~, NativeID:~controllerType=0 controllerNumber=1 scan=17366~
4	1	1::tr|Q4WMH1|Q4WMH1_ASPFU	DUF2433 domain-containing protein OS=Neosartorya fumigata (strain ATCC MYA-4609 / Af293 / CBS 101355 / FGSC A1100) OX=330879 GN=AFUA_6G09920 PE=4 SV=1	881	65364	86	41	42	20	74.1	24296	1	1	1	894.975	1787.94	2	1787.93	0.0034	0	68.48	7e-07	R	VPSATPPQFGQAPPAPAR	A					14	ERG10-CNH.17112.17112.2 File:~ERG10-CNH.raw~, NativeID:~controllerType=0 controllerNumber=1 scan=17112~
4	1	1::tr|Q4WMH1|Q4WMH1_ASPFU	DUF2433 domain-containing protein OS=Neosartorya fumigata (strain ATCC MYA-4609 / Af293 / CBS 101355 / FGSC A1100) OX=330879 GN=AFUA_6G09920 PE=4 SV=1	881	65364	86	41	42	20	74.1	24312	1	1	1	895.471	1788.93	2	1787.93	0.9955	0	59.53	4.4e-06	R	VPSATPPQFGQAPPAPAR	A					12	ERG10-CNH.17537.17537.2 File:~ERG10-CNH.raw~, NativeID:~controllerType=0 controllerNumber=1 scan=17537~
4	1	1::tr|Q4WMH1|Q4WMH1_ASPFU	DUF2433 domain-containing protein OS=Neosartorya fumigata (strain ATCC MYA-4609 / Af293 / CBS 101355 / FGSC A1100) OX=330879 GN=AFUA_6G09920 PE=4 SV=1	881	65364	86	41	42	20	74.1	24315	1	1	1	895.481	1788.95	2	1787.93	1.0161	0	42.72	0.00011	R	VPSATPPQFGQAPPAPAR	A					11	ERG10-CNH.17569.17569.2 File:~ERG10-CNH.raw~, NativeID:~controllerType=0 controllerNumber=1 scan=17569~
4	1	1::tr|Q4WMH1|Q4WMH1_ASPFU	DUF2433 domain-containing protein OS=Neosartorya fumigata (strain ATCC MYA-4609 / Af293 / CBS 101355 / FGSC A1100) OX=330879 GN=AFUA_6G09920 PE=4 SV=1	881	65364	86	41	42	20	74.1	26099	1	1	1	641.655	1921.94	3	1921.95	-0.0064	1	9.76	0.21	R	AAAPAQQQTQAKGPAAGPTR	A	3 Deamidated (NQ)	0.00000022020000000000.0			4	ERG10-CNH.2645.2645.3 File:~ERG10-CNH.raw~, NativeID:~controllerType=0 controllerNumber=1 scan=2645~
4	1	1::tr|Q4WMH1|Q4WMH1_ASPFU	DUF2433 domain-containing protein OS=Neosartorya fumigata (strain ATCC MYA-4609 / Af293 / CBS 101355 / FGSC A1100) OX=330879 GN=AFUA_6G09920 PE=4 SV=1	881	65364	86	41	42	20	74.1	26516	1	1	1	979.025	1956.04	2	1956.03	0.0081	0	55.96	3.5e-05	R	FTPDQLPLSELPMLLDK	R					11	ERG10-CNH.35684.35684.2 File:~ERG10-CNH.raw~, NativeID:~controllerType=0 controllerNumber=1 scan=35684~
4	1	1::tr|Q4WMH1|Q4WMH1_ASPFU	DUF2433 domain-containing protein OS=Neosartorya fumigata (strain ATCC MYA-4609 / Af293 / CBS 101355 / FGSC A1100) OX=330879 GN=AFUA_6G09920 PE=4 SV=1	881	65364	86	41	42	20	74.1	26698	1	1	1	987.016	1972.02	2	1972.02	-0.0043	0	28.61	0.003	R	FTPDQLPLSELPMLLDK	R	Oxidation (M)	0.00000000000040000.0			10	ERG10-CNH.35498.35498.2 File:~ERG10-CNH.raw~, NativeID:~controllerType=0 controllerNumber=1 scan=35498~
4	1	1::tr|Q4WMH1|Q4WMH1_ASPFU	DUF2433 domain-containing protein OS=Neosartorya fumigata (strain ATCC MYA-4609 / Af293 / CBS 101355 / FGSC A1100) OX=330879 GN=AFUA_6G09920 PE=4 SV=1	881	65364	86	41	42	20	74.1	26733	1	1	1	659.33	1974.97	3	1974.96	0.0037	0	27.48	0.0026	K	PATPQPSAGATPQPSAASPDK	A					14	ERG10-CNH.9349.9349.3 File:~ERG10-CNH.raw~, NativeID:~controllerType=0 controllerNumber=1 scan=9349~
4	1	1::tr|Q4WMH1|Q4WMH1_ASPFU	DUF2433 domain-containing protein OS=Neosartorya fumigata (strain ATCC MYA-4609 / Af293 / CBS 101355 / FGSC A1100) OX=330879 GN=AFUA_6G09920 PE=4 SV=1	881	65364	86	41	42	20	74.1	27101	3	1	1	669.996	2006.96	3	2005.97	0.9945	1	3.22	2.8	K	KQSNGLFVSNVDNEQAVR	D	2 Deamidated (NQ)	0.020000000200000000.0			6	ERG10-CNH.12769.12769.3 File:~ERG10-CNH.raw~, NativeID:~controllerType=0 controllerNumber=1 scan=12769~
4	1	1::tr|Q4WMH1|Q4WMH1_ASPFU	DUF2433 domain-containing protein OS=Neosartorya fumigata (strain ATCC MYA-4609 / Af293 / CBS 101355 / FGSC A1100) OX=330879 GN=AFUA_6G09920 PE=4 SV=1	881	65364	86	41	42	20	74.1	27109	7	1	1	670.324	2007.95	3	2006.95	0.9967	1	0.4	11	K	KQSNGLFVSNVDNEQAVR	D	3 Deamidated (NQ)	0.020200000000200000.0			3	ERG10-CNH.13437.13437.3 File:~ERG10-CNH.raw~, NativeID:~controllerType=0 controllerNumber=1 scan=13437~
4	1	1::tr|Q4WMH1|Q4WMH1_ASPFU	DUF2433 domain-containing protein OS=Neosartorya fumigata (strain ATCC MYA-4609 / Af293 / CBS 101355 / FGSC A1100) OX=330879 GN=AFUA_6G09920 PE=4 SV=1	881	65364	86	41	42	20	74.1	27111	7	1	1	670.326	2007.96	3	2006.95	1.0009	1	2.84	4.9	K	KQSNGLFVSNVDNEQAVR	D	3 Deamidated (NQ)	0.020200000000200000.0			4	ERG10-CNH.13685.13685.3 File:~ERG10-CNH.raw~, NativeID:~controllerType=0 controllerNumber=1 scan=13685~
4	1	1::tr|Q4WMH1|Q4WMH1_ASPFU	DUF2433 domain-containing protein OS=Neosartorya fumigata (strain ATCC MYA-4609 / Af293 / CBS 101355 / FGSC A1100) OX=330879 GN=AFUA_6G09920 PE=4 SV=1	881	65364	86	41	42	20	74.1	27114	2	1	1	670.333	2007.98	3	2005.97	2.0062	1	2.57	1.1	K	KQSNGLFVSNVDNEQAVR	D	2 Deamidated (NQ)	0.020200000000000000.0			4	ERG10-CNH.13739.13739.3 File:~ERG10-CNH.raw~, NativeID:~controllerType=0 controllerNumber=1 scan=13739~
4	1	1::tr|Q4WMH1|Q4WMH1_ASPFU	DUF2433 domain-containing protein OS=Neosartorya fumigata (strain ATCC MYA-4609 / Af293 / CBS 101355 / FGSC A1100) OX=330879 GN=AFUA_6G09920 PE=4 SV=1	881	65364	86	41	42	20	74.1	27683	9	1	1	1030.51	2059	2	2059	0.0026	1	0.13	25	R	SGEYKVNNLHIIDEANSR	L	Deamidated (NQ)	0.000000020000000000.0			4	ERG10-CNH.33594.33594.2 File:~ERG10-CNH.raw~, NativeID:~controllerType=0 controllerNumber=1 scan=33594~
4	1	1::tr|Q4WMH1|Q4WMH1_ASPFU	DUF2433 domain-containing protein OS=Neosartorya fumigata (strain ATCC MYA-4609 / Af293 / CBS 101355 / FGSC A1100) OX=330879 GN=AFUA_6G09920 PE=4 SV=1	881	65364	86	41	42	20	74.1	28428	1	1	1	710.38	2128.12	3	2128.12	-0.0043	1	10.86	0.55	R	FTPDQLPLSELPMLLDKR	L	Oxidation (M)	0.000000000000400000.0			7	ERG10-CNH.32823.32823.3 File:~ERG10-CNH.raw~, NativeID:~controllerType=0 controllerNumber=1 scan=32823~
4	1	1::tr|Q4WMH1|Q4WMH1_ASPFU	DUF2433 domain-containing protein OS=Neosartorya fumigata (strain ATCC MYA-4609 / Af293 / CBS 101355 / FGSC A1100) OX=330879 GN=AFUA_6G09920 PE=4 SV=1	881	65364	86	41	42	20	74.1	28444	1	1	1	710.716	2129.13	3	2128.12	1.0015	1	4.08	0.86	R	FTPDQLPLSELPMLLDKR	L	Oxidation (M)	0.000000000000400000.0			5	ERG10-CNH.32893.32893.3 File:~ERG10-CNH.raw~, NativeID:~controllerType=0 controllerNumber=1 scan=32893~
4	1	1::tr|Q4WMH1|Q4WMH1_ASPFU	DUF2433 domain-containing protein OS=Neosartorya fumigata (strain ATCC MYA-4609 / Af293 / CBS 101355 / FGSC A1100) OX=330879 GN=AFUA_6G09920 PE=4 SV=1	881	65364	86	41	42	20	74.1	28484	1	1	1	712.316	2133.93	3	2133.94	-0.0131	0	37.01	0.00086	R	YGSSYNEFSVNPSLDHYR	G					10	ERG10-CNH.19724.19724.3 File:~ERG10-CNH.raw~, NativeID:~controllerType=0 controllerNumber=1 scan=19724~
4	1	1::tr|Q4WMH1|Q4WMH1_ASPFU	DUF2433 domain-containing protein OS=Neosartorya fumigata (strain ATCC MYA-4609 / Af293 / CBS 101355 / FGSC A1100) OX=330879 GN=AFUA_6G09920 PE=4 SV=1	881	65364	86	41	42	20	74.1	29506	1	1	1	756.047	2265.12	3	2265.12	-0.0054	1	53.53	2.7e-05	K	AATVESNGTAQPEKPSESPLPR	G					11	ERG10-CNH.9870.9870.3 File:~ERG10-CNH.raw~, NativeID:~controllerType=0 controllerNumber=1 scan=9870~
4	1	1::tr|Q4WMH1|Q4WMH1_ASPFU	DUF2433 domain-containing protein OS=Neosartorya fumigata (strain ATCC MYA-4609 / Af293 / CBS 101355 / FGSC A1100) OX=330879 GN=AFUA_6G09920 PE=4 SV=1	881	65364	86	41	42	20	74.1	29507	1	1	1	756.048	2265.12	3	2265.12	-0.0021	1	38.12	0.00082	K	AATVESNGTAQPEKPSESPLPR	G					19	ERG10-CNH.10128.10128.3 File:~ERG10-CNH.raw~, NativeID:~controllerType=0 controllerNumber=1 scan=10128~
4	1	1::tr|Q4WMH1|Q4WMH1_ASPFU	DUF2433 domain-containing protein OS=Neosartorya fumigata (strain ATCC MYA-4609 / Af293 / CBS 101355 / FGSC A1100) OX=330879 GN=AFUA_6G09920 PE=4 SV=1	881	65364	86	41	42	20	74.1	29514	1	1	1	756.372	2266.09	3	2266.11	-0.0138	1	20.83	0.017	K	AATVESNGTAQPEKPSESPLPR	G	Deamidated (NQ)	0.0000000000200000000000.0			15	ERG10-CNH.11079.11079.3 File:~ERG10-CNH.raw~, NativeID:~controllerType=0 controllerNumber=1 scan=11079~
4	1	1::tr|Q4WMH1|Q4WMH1_ASPFU	DUF2433 domain-containing protein OS=Neosartorya fumigata (strain ATCC MYA-4609 / Af293 / CBS 101355 / FGSC A1100) OX=330879 GN=AFUA_6G09920 PE=4 SV=1	881	65364	86	41	42	20	74.1	29515	1	1	1	756.379	2266.12	3	2266.11	0.0076	1	43.1	0.0027	K	AATVESNGTAQPEKPSESPLPR	G	Deamidated (NQ)	0.0000000000200000000000.0			19	ERG10-CNH.10757.10757.3 File:~ERG10-CNH.raw~, NativeID:~controllerType=0 controllerNumber=1 scan=10757~
4	1	1::tr|Q4WMH1|Q4WMH1_ASPFU	DUF2433 domain-containing protein OS=Neosartorya fumigata (strain ATCC MYA-4609 / Af293 / CBS 101355 / FGSC A1100) OX=330879 GN=AFUA_6G09920 PE=4 SV=1	881	65364	86	41	42	20	74.1	29516	1	1	1	756.383	2266.13	3	2266.11	0.0182	1	35.65	0.00078	K	AATVESNGTAQPEKPSESPLPR	G	Deamidated (NQ)	0.0000000000200000000000.0			17	ERG10-CNH.11152.11152.3 File:~ERG10-CNH.raw~, NativeID:~controllerType=0 controllerNumber=1 scan=11152~
4	1	1::tr|Q4WMH1|Q4WMH1_ASPFU	DUF2433 domain-containing protein OS=Neosartorya fumigata (strain ATCC MYA-4609 / Af293 / CBS 101355 / FGSC A1100) OX=330879 GN=AFUA_6G09920 PE=4 SV=1	881	65364	86	41	42	20	74.1	29517	1	1	1	756.385	2266.13	3	2265.12	1.0103	1	24.05	0.012	K	AATVESNGTAQPEKPSESPLPR	G					11	ERG10-CNH.10206.10206.3 File:~ERG10-CNH.raw~, NativeID:~controllerType=0 controllerNumber=1 scan=10206~
4	1	1::tr|Q4WMH1|Q4WMH1_ASPFU	DUF2433 domain-containing protein OS=Neosartorya fumigata (strain ATCC MYA-4609 / Af293 / CBS 101355 / FGSC A1100) OX=330879 GN=AFUA_6G09920 PE=4 SV=1	881	65364	86	41	42	20	74.1	29518	1	1	1	756.387	2266.14	3	2265.12	1.0152	1	7.61	0.86	K	AATVESNGTAQPEKPSESPLPR	G					7	ERG10-CNH.10745.10745.3 File:~ERG10-CNH.raw~, NativeID:~controllerType=0 controllerNumber=1 scan=10745~
4	1	1::tr|Q4WMH1|Q4WMH1_ASPFU	DUF2433 domain-containing protein OS=Neosartorya fumigata (strain ATCC MYA-4609 / Af293 / CBS 101355 / FGSC A1100) OX=330879 GN=AFUA_6G09920 PE=4 SV=1	881	65364	86	41	42	20	74.1	29524	1	1	1	756.711	2267.11	3	2266.11	1.0033	1	24.87	0.0062	K	AATVESNGTAQPEKPSESPLPR	G	Deamidated (NQ)	0.0000002000000000000000.0			14	ERG10-CNH.10927.10927.3 File:~ERG10-CNH.raw~, NativeID:~controllerType=0 controllerNumber=1 scan=10927~
4	1	1::tr|Q4WMH1|Q4WMH1_ASPFU	DUF2433 domain-containing protein OS=Neosartorya fumigata (strain ATCC MYA-4609 / Af293 / CBS 101355 / FGSC A1100) OX=330879 GN=AFUA_6G09920 PE=4 SV=1	881	65364	86	41	42	20	74.1	29768	1	1	1	769.752	2306.23	3	2306.23	-0.0002	1	19.1	0.026	R	TGKPQVAAGQTVAGGLPASPATTAR	V					15	ERG10-CNH.13613.13613.3 File:~ERG10-CNH.raw~, NativeID:~controllerType=0 controllerNumber=1 scan=13613~
4	1	1::tr|Q4WMH1|Q4WMH1_ASPFU	DUF2433 domain-containing protein OS=Neosartorya fumigata (strain ATCC MYA-4609 / Af293 / CBS 101355 / FGSC A1100) OX=330879 GN=AFUA_6G09920 PE=4 SV=1	881	65364	86	41	42	20	74.1	29769	1	1	1	769.752	2306.24	3	2306.23	0.0009	1	31.26	0.0026	R	TGKPQVAAGQTVAGGLPASPATTAR	V					12	ERG10-CNH.13860.13860.3 File:~ERG10-CNH.raw~, NativeID:~controllerType=0 controllerNumber=1 scan=13860~
4	1	1::tr|Q4WMH1|Q4WMH1_ASPFU	DUF2433 domain-containing protein OS=Neosartorya fumigata (strain ATCC MYA-4609 / Af293 / CBS 101355 / FGSC A1100) OX=330879 GN=AFUA_6G09920 PE=4 SV=1	881	65364	86	41	42	20	74.1	29774	1	1	1	770.087	2307.24	3	2307.22	0.0212	1	20.54	0.3	R	TGKPQVAAGQTVAGGLPASPATTAR	V	Deamidated (NQ)	0.0000000002000000000000000.0			10	ERG10-CNH.13980.13980.3 File:~ERG10-CNH.raw~, NativeID:~controllerType=0 controllerNumber=1 scan=13980~
4	1	1::tr|Q4WMH1|Q4WMH1_ASPFU	DUF2433 domain-containing protein OS=Neosartorya fumigata (strain ATCC MYA-4609 / Af293 / CBS 101355 / FGSC A1100) OX=330879 GN=AFUA_6G09920 PE=4 SV=1	881	65364	86	41	42	20	74.1	29941	1	1	1	582.769	2327.05	4	2326.03	1.0208	2	4.74	0.79	R	GTNTSQRGYQSGGASDSEGGRGR	G	Acetyl (N-term)	1.00000000000000000000000.0			6	ERG10-CNH.33431.33431.4 File:~ERG10-CNH.raw~, NativeID:~controllerType=0 controllerNumber=1 scan=33431~
4	1	1::tr|Q4WMH1|Q4WMH1_ASPFU	DUF2433 domain-containing protein OS=Neosartorya fumigata (strain ATCC MYA-4609 / Af293 / CBS 101355 / FGSC A1100) OX=330879 GN=AFUA_6G09920 PE=4 SV=1	881	65364	86	41	42	20	74.1	29993	1	1	1	779.011	2334.01	3	2334.01	0.0025	1	40.38	0.00016	K	GGTSDSPAASTSTPSGDKPTPSGGES	-					13	ERG10-CNH.6680.6680.3 File:~ERG10-CNH.raw~, NativeID:~controllerType=0 controllerNumber=1 scan=6680~
4	1	1::tr|Q4WMH1|Q4WMH1_ASPFU	DUF2433 domain-containing protein OS=Neosartorya fumigata (strain ATCC MYA-4609 / Af293 / CBS 101355 / FGSC A1100) OX=330879 GN=AFUA_6G09920 PE=4 SV=1	881	65364	86	41	42	20	74.1	30000	1	1	1	779.341	2335	3	2334.01	0.9913	1	8.61	0.16	K	GGTSDSPAASTSTPSGDKPTPSGGES	-					9	ERG10-CNH.6953.6953.3 File:~ERG10-CNH.raw~, NativeID:~controllerType=0 controllerNumber=1 scan=6953~
4	1	1::tr|Q4WMH1|Q4WMH1_ASPFU	DUF2433 domain-containing protein OS=Neosartorya fumigata (strain ATCC MYA-4609 / Af293 / CBS 101355 / FGSC A1100) OX=330879 GN=AFUA_6G09920 PE=4 SV=1	881	65364	86	41	42	20	74.1	32456	1	1	1	714.875	2855.47	4	2853.49	1.9825	2	1.42	0.85	R	AAAPAQQQTQAKGPAAGPTRASPVPVIPK	P	Acetyl (N-term); 4 Deamidated (NQ)	1.00000222020000000000000000000.0			5	ERG10-CNH.10631.10631.4 File:~ERG10-CNH.raw~, NativeID:~controllerType=0 controllerNumber=1 scan=10631~
4	1	1::tr|Q4WMH1|Q4WMH1_ASPFU	DUF2433 domain-containing protein OS=Neosartorya fumigata (strain ATCC MYA-4609 / Af293 / CBS 101355 / FGSC A1100) OX=330879 GN=AFUA_6G09920 PE=4 SV=1	881	65364	86	41	42	20	74.1	32468	1	1	1	953.784	2858.33	3	2858.33	0.0017	0	31.54	0.0015	R	MPTVANGGNPFGGPTAPGNAAGQVDESAFK	N					20	ERG10-CNH.25446.25446.3 File:~ERG10-CNH.raw~, NativeID:~controllerType=0 controllerNumber=1 scan=25446~
4	1	1::tr|Q4WMH1|Q4WMH1_ASPFU	DUF2433 domain-containing protein OS=Neosartorya fumigata (strain ATCC MYA-4609 / Af293 / CBS 101355 / FGSC A1100) OX=330879 GN=AFUA_6G09920 PE=4 SV=1	881	65364	86	41	42	20	74.1	32473	1	1	1	954.105	2859.29	3	2859.31	-0.0212	0	33.7	0.00077	R	MPTVANGGNPFGGPTAPGNAAGQVDESAFK	N	Deamidated (NQ)	0.000000002000000000000000000000.0			22	ERG10-CNH.26467.26467.3 File:~ERG10-CNH.raw~, NativeID:~controllerType=0 controllerNumber=1 scan=26467~
4	1	1::tr|Q4WMH1|Q4WMH1_ASPFU	DUF2433 domain-containing protein OS=Neosartorya fumigata (strain ATCC MYA-4609 / Af293 / CBS 101355 / FGSC A1100) OX=330879 GN=AFUA_6G09920 PE=4 SV=1	881	65364	86	41	42	20	74.1	32475	1	1	1	954.115	2859.32	3	2859.31	0.0096	0	26.03	0.077	R	MPTVANGGNPFGGPTAPGNAAGQVDESAFK	N	Deamidated (NQ)	0.000000000000000000200000000000.0			29	ERG10-CNH.25587.25587.3 File:~ERG10-CNH.raw~, NativeID:~controllerType=0 controllerNumber=1 scan=25587~
4	1	1::tr|Q4WMH1|Q4WMH1_ASPFU	DUF2433 domain-containing protein OS=Neosartorya fumigata (strain ATCC MYA-4609 / Af293 / CBS 101355 / FGSC A1100) OX=330879 GN=AFUA_6G09920 PE=4 SV=1	881	65364	86	41	42	20	74.1	32484	1	1	1	954.448	2860.32	3	2860.3	0.0248	0	57.8	0.00015	R	MPTVANGGNPFGGPTAPGNAAGQVDESAFK	N	2 Deamidated (NQ)	0.000002000000000000200000000000.0			21	ERG10-CNH.26411.26411.3 File:~ERG10-CNH.raw~, NativeID:~controllerType=0 controllerNumber=1 scan=26411~
4	1	1::tr|Q4WMH1|Q4WMH1_ASPFU	DUF2433 domain-containing protein OS=Neosartorya fumigata (strain ATCC MYA-4609 / Af293 / CBS 101355 / FGSC A1100) OX=330879 GN=AFUA_6G09920 PE=4 SV=1	881	65364	86	41	42	20	74.1	32512	1	1	1	959.115	2874.32	3	2874.32	-0.0013	0	33.86	0.00067	R	MPTVANGGNPFGGPTAPGNAAGQVDESAFK	N	Oxidation (M)	0.400000000000000000000000000000.0			29	ERG10-CNH.23538.23538.3 File:~ERG10-CNH.raw~, NativeID:~controllerType=0 controllerNumber=1 scan=23538~
4	1	1::tr|Q4WMH1|Q4WMH1_ASPFU	DUF2433 domain-containing protein OS=Neosartorya fumigata (strain ATCC MYA-4609 / Af293 / CBS 101355 / FGSC A1100) OX=330879 GN=AFUA_6G09920 PE=4 SV=1	881	65364	86	41	42	20	74.1	32516	1	1	1	959.451	2875.33	3	2875.31	0.0225	0	50.01	0.00083	R	MPTVANGGNPFGGPTAPGNAAGQVDESAFK	N	Deamidated (NQ); Oxidation (M)	0.400000002000000000000000000000.0			26	ERG10-CNH.23693.23693.3 File:~ERG10-CNH.raw~, NativeID:~controllerType=0 controllerNumber=1 scan=23693~
4	1	1::tr|Q4WMH1|Q4WMH1_ASPFU	DUF2433 domain-containing protein OS=Neosartorya fumigata (strain ATCC MYA-4609 / Af293 / CBS 101355 / FGSC A1100) OX=330879 GN=AFUA_6G09920 PE=4 SV=1	881	65364	86	41	42	20	74.1	33425	5	1	1	1088.46	3262.35	3	3260.35	2.0062	2	0.87	1.1	R	GNAGTWQASNRGTNTSQRGYQSGGASDSEGGR	G	Acetyl (N-term); 5 Deamidated (NQ)	1.02000000020002002000200000000000.0			4	ERG10-CNH.32065.32065.3 File:~ERG10-CNH.raw~, NativeID:~controllerType=0 controllerNumber=1 scan=32065~
5	1	1::tr|A4D9I8|A4D9I8_ASPFU	THO complex component (Rlr1), putative OS=Neosartorya fumigata (strain ATCC MYA-4609 / Af293 / CBS 101355 / FGSC A1100) OX=330879 GN=AFUA_5G07180 PE=4 SV=1	823	274640	140	34	103	26	41	237	1	1	1	348.213	694.412	2	694.413	-0.0003	0	36.73	0.00036	R	LPNVPR	R					5	ERG10-CNH.7969.7969.2 File:~ERG10-CNH.raw~, NativeID:~controllerType=0 controllerNumber=1 scan=7969~
5	1	1::tr|A4D9I8|A4D9I8_ASPFU	THO complex component (Rlr1), putative OS=Neosartorya fumigata (strain ATCC MYA-4609 / Af293 / CBS 101355 / FGSC A1100) OX=330879 GN=AFUA_5G07180 PE=4 SV=1	823	274640	140	34	103	26	41	238	1	1	1	348.214	694.413	2	694.413	0	0	1.72	0.71	R	LPNVPR	R					2	ERG10-CNH.4287.4287.2 File:~ERG10-CNH.raw~, NativeID:~controllerType=0 controllerNumber=1 scan=4287~
5	1	1::tr|A4D9I8|A4D9I8_ASPFU	THO complex component (Rlr1), putative OS=Neosartorya fumigata (strain ATCC MYA-4609 / Af293 / CBS 101355 / FGSC A1100) OX=330879 GN=AFUA_5G07180 PE=4 SV=1	823	274640	140	34	103	26	41	439	1	1	1	358.739	715.464	2	714.464	1	0	8.68	0.63	R	LLASALK	I					3	ERG10-CNH.18093.18093.2 File:~ERG10-CNH.raw~, NativeID:~controllerType=0 controllerNumber=1 scan=18093~
5	1	1::tr|A4D9I8|A4D9I8_ASPFU	THO complex component (Rlr1), putative OS=Neosartorya fumigata (strain ATCC MYA-4609 / Af293 / CBS 101355 / FGSC A1100) OX=330879 GN=AFUA_5G07180 PE=4 SV=1	823	274640	140	34	103	26	41	646	9	1	1	366.698	731.381	2	730.383	0.998	1	2.76	2.1	R	QASRGGR	N					4	ERG10-CNH.7851.7851.2 File:~ERG10-CNH.raw~, NativeID:~controllerType=0 controllerNumber=1 scan=7851~
5	1	1::tr|A4D9I8|A4D9I8_ASPFU	THO complex component (Rlr1), putative OS=Neosartorya fumigata (strain ATCC MYA-4609 / Af293 / CBS 101355 / FGSC A1100) OX=330879 GN=AFUA_5G07180 PE=4 SV=1	823	274640	140	34	103	26	41	746	2	1	1	373.208	744.402	2	744.402	0.0004	0	15.59	1.3	R	ILEENK	A					3	ERG10-CNH.4357.4357.2 File:~ERG10-CNH.raw~, NativeID:~controllerType=0 controllerNumber=1 scan=4357~
5	1	1::tr|A4D9I8|A4D9I8_ASPFU	THO complex component (Rlr1), putative OS=Neosartorya fumigata (strain ATCC MYA-4609 / Af293 / CBS 101355 / FGSC A1100) OX=330879 GN=AFUA_5G07180 PE=4 SV=1	823	274640	140	34	103	26	41	754	3	1	1	373.227	744.44	2	744.438	0.0015	0	8.25	1.4	R	NAISVLK	A	Deamidated (NQ)	0.2000000.0			4	ERG10-CNH.13694.13694.2 File:~ERG10-CNH.raw~, NativeID:~controllerType=0 controllerNumber=1 scan=13694~
5	1	1::tr|A4D9I8|A4D9I8_ASPFU	THO complex component (Rlr1), putative OS=Neosartorya fumigata (strain ATCC MYA-4609 / Af293 / CBS 101355 / FGSC A1100) OX=330879 GN=AFUA_5G07180 PE=4 SV=1	823	274640	140	34	103	26	41	772	2	1	1	373.727	745.439	2	744.438	1.0009	0	6.77	1.1	R	NAISVLK	A	Deamidated (NQ)	0.2000000.0			5	ERG10-CNH.13633.13633.2 File:~ERG10-CNH.raw~, NativeID:~controllerType=0 controllerNumber=1 scan=13633~
5	1	1::tr|A4D9I8|A4D9I8_ASPFU	THO complex component (Rlr1), putative OS=Neosartorya fumigata (strain ATCC MYA-4609 / Af293 / CBS 101355 / FGSC A1100) OX=330879 GN=AFUA_5G07180 PE=4 SV=1	823	274640	140	34	103	26	41	822	6	1	1	375.687	749.359	2	748.35	1.0087	0	7.68	2.3	R	QSDFPR	G					5	ERG10-CNH.4471.4471.2 File:~ERG10-CNH.raw~, NativeID:~controllerType=0 controllerNumber=1 scan=4471~
5	1	1::tr|A4D9I8|A4D9I8_ASPFU	THO complex component (Rlr1), putative OS=Neosartorya fumigata (strain ATCC MYA-4609 / Af293 / CBS 101355 / FGSC A1100) OX=330879 GN=AFUA_5G07180 PE=4 SV=1	823	274640	140	34	103	26	41	984	3	1	1	381.194	760.374	2	760.375	-0.0012	0	20.24	0.49	R	WAQLDK	D	Deamidated (NQ)	0.002000.0			4	ERG10-CNH.10959.10959.2 File:~ERG10-CNH.raw~, NativeID:~controllerType=0 controllerNumber=1 scan=10959~
5	1	1::tr|A4D9I8|A4D9I8_ASPFU	THO complex component (Rlr1), putative OS=Neosartorya fumigata (strain ATCC MYA-4609 / Af293 / CBS 101355 / FGSC A1100) OX=330879 GN=AFUA_5G07180 PE=4 SV=1	823	274640	140	34	103	26	41	1299	2	1	1	392.24	782.465	2	782.465	0.0003	0	1.97	1.4	R	PDLLIGR	P					2	ERG10-CNH.16352.16352.2 File:~ERG10-CNH.raw~, NativeID:~controllerType=0 controllerNumber=1 scan=16352~
5	1	1::tr|A4D9I8|A4D9I8_ASPFU	THO complex component (Rlr1), putative OS=Neosartorya fumigata (strain ATCC MYA-4609 / Af293 / CBS 101355 / FGSC A1100) OX=330879 GN=AFUA_5G07180 PE=4 SV=1	823	274640	140	34	103	26	41	1317	1	1	1	393.217	784.419	2	784.419	-0.0005	0	39.97	0.0014	R	GGPGTQIR	G					6	ERG10-CNH.2782.2782.2 File:~ERG10-CNH.raw~, NativeID:~controllerType=0 controllerNumber=1 scan=2782~
5	1	1::tr|A4D9I8|A4D9I8_ASPFU	THO complex component (Rlr1), putative OS=Neosartorya fumigata (strain ATCC MYA-4609 / Af293 / CBS 101355 / FGSC A1100) OX=330879 GN=AFUA_5G07180 PE=4 SV=1	823	274640	140	34	103	26	41	1359	6	1	1	394.219	786.423	2	784.419	2.0037	0	0.1	3	R	GGPGTQIR	G					4	ERG10-CNH.2255.2255.2 File:~ERG10-CNH.raw~, NativeID:~controllerType=0 controllerNumber=1 scan=2255~
5	1	1::tr|A4D9I8|A4D9I8_ASPFU	THO complex component (Rlr1), putative OS=Neosartorya fumigata (strain ATCC MYA-4609 / Af293 / CBS 101355 / FGSC A1100) OX=330879 GN=AFUA_5G07180 PE=4 SV=1	823	274640	140	34	103	26	41	1470	2	1	1	397.692	793.37	2	793.372	-0.0016	0	16.34	0.74	K	SAFDQAR	A					6	ERG10-CNH.4039.4039.2 File:~ERG10-CNH.raw~, NativeID:~controllerType=0 controllerNumber=1 scan=4039~
5	1	1::tr|A4D9I8|A4D9I8_ASPFU	THO complex component (Rlr1), putative OS=Neosartorya fumigata (strain ATCC MYA-4609 / Af293 / CBS 101355 / FGSC A1100) OX=330879 GN=AFUA_5G07180 PE=4 SV=1	823	274640	140	34	103	26	41	1483	5	1	1	398.185	794.355	2	794.356	-0.0013	0	3.6	2.5	K	SAFDQAR	A	Deamidated (NQ)	0.0000200.0			4	ERG10-CNH.3532.3532.2 File:~ERG10-CNH.raw~, NativeID:~controllerType=0 controllerNumber=1 scan=3532~
5	1	1::tr|A4D9I8|A4D9I8_ASPFU	THO complex component (Rlr1), putative OS=Neosartorya fumigata (strain ATCC MYA-4609 / Af293 / CBS 101355 / FGSC A1100) OX=330879 GN=AFUA_5G07180 PE=4 SV=1	823	274640	140	34	103	26	41	1959	1	1	1	412.183	822.352	2	822.354	-0.0021	0	33.86	0.0015	R	SDIMDAR	R	Oxidation (M)	0.0004000.0			6	ERG10-CNH.2234.2234.2 File:~ERG10-CNH.raw~, NativeID:~controllerType=0 controllerNumber=1 scan=2234~
5	1	1::tr|A4D9I8|A4D9I8_ASPFU	THO complex component (Rlr1), putative OS=Neosartorya fumigata (strain ATCC MYA-4609 / Af293 / CBS 101355 / FGSC A1100) OX=330879 GN=AFUA_5G07180 PE=4 SV=1	823	274640	140	34	103	26	41	2099	7	1	1	415.255	828.495	2	827.484	1.0116	2	1.37	2.6	K	GRLGGGRR	E					4	ERG10-CNH.15443.15443.2 File:~ERG10-CNH.raw~, NativeID:~controllerType=0 controllerNumber=1 scan=15443~
5	1	1::tr|A4D9I8|A4D9I8_ASPFU	THO complex component (Rlr1), putative OS=Neosartorya fumigata (strain ATCC MYA-4609 / Af293 / CBS 101355 / FGSC A1100) OX=330879 GN=AFUA_5G07180 PE=4 SV=1	823	274640	140	34	103	26	41	2898	1	1	1	438.227	874.44	2	874.44	0.0001	0	35.69	0.0096	R	ISDSPAASK	T					7	ERG10-CNH.1963.1963.2 File:~ERG10-CNH.raw~, NativeID:~controllerType=0 controllerNumber=1 scan=1963~
5	1	1::tr|A4D9I8|A4D9I8_ASPFU	THO complex component (Rlr1), putative OS=Neosartorya fumigata (strain ATCC MYA-4609 / Af293 / CBS 101355 / FGSC A1100) OX=330879 GN=AFUA_5G07180 PE=4 SV=1	823	274640	140	34	103	26	41	2899	2	1	1	438.227	874.44	2	874.44	0.0008	0	8.39	1.2	R	ISDSPAASK	T					3	ERG10-CNH.3561.3561.2 File:~ERG10-CNH.raw~, NativeID:~controllerType=0 controllerNumber=1 scan=3561~
5	1	1::tr|A4D9I8|A4D9I8_ASPFU	THO complex component (Rlr1), putative OS=Neosartorya fumigata (strain ATCC MYA-4609 / Af293 / CBS 101355 / FGSC A1100) OX=330879 GN=AFUA_5G07180 PE=4 SV=1	823	274640	140	34	103	26	41	2981	8	1	1	440.229	878.444	2	876.445	1.9987	1	0.05	11	R	VREFER	E	Acetyl (N-term)	1.000000.0			2	ERG10-CNH.17178.17178.2 File:~ERG10-CNH.raw~, NativeID:~controllerType=0 controllerNumber=1 scan=17178~
5	1	1::tr|A4D9I8|A4D9I8_ASPFU	THO complex component (Rlr1), putative OS=Neosartorya fumigata (strain ATCC MYA-4609 / Af293 / CBS 101355 / FGSC A1100) OX=330879 GN=AFUA_5G07180 PE=4 SV=1	823	274640	140	34	103	26	41	3395	4	1	1	452.732	903.449	2	901.444	2.0048	1	13.44	1.6	-	MAPGAGGKR	K	Acetyl (N-term); Oxidation (M)	1.400000000.0			4	ERG10-CNH.26375.26375.2 File:~ERG10-CNH.raw~, NativeID:~controllerType=0 controllerNumber=1 scan=26375~
5	1	1::tr|A4D9I8|A4D9I8_ASPFU	THO complex component (Rlr1), putative OS=Neosartorya fumigata (strain ATCC MYA-4609 / Af293 / CBS 101355 / FGSC A1100) OX=330879 GN=AFUA_5G07180 PE=4 SV=1	823	274640	140	34	103	26	41	3455	8	1	1	454.233	906.451	2	906.459	-0.0084	2	3.28	5	K	MKEKAER	E	Oxidation (M)	0.4000000.0			4	ERG10-CNH.5052.5052.2 File:~ERG10-CNH.raw~, NativeID:~controllerType=0 controllerNumber=1 scan=5052~
5	1	1::tr|A4D9I8|A4D9I8_ASPFU	THO complex component (Rlr1), putative OS=Neosartorya fumigata (strain ATCC MYA-4609 / Af293 / CBS 101355 / FGSC A1100) OX=330879 GN=AFUA_5G07180 PE=4 SV=1	823	274640	140	34	103	26	41	3954	4	1	1	466.216	930.418	2	930.423	-0.005	0	1.63	3	R	PQSQMPSR	P	Deamidated (NQ)	0.02000000.0			3	ERG10-CNH.4896.4896.2 File:~ERG10-CNH.raw~, NativeID:~controllerType=0 controllerNumber=1 scan=4896~
5	1	1::tr|A4D9I8|A4D9I8_ASPFU	THO complex component (Rlr1), putative OS=Neosartorya fumigata (strain ATCC MYA-4609 / Af293 / CBS 101355 / FGSC A1100) OX=330879 GN=AFUA_5G07180 PE=4 SV=1	823	274640	140	34	103	26	41	4434	4	1	1	476.228	950.442	2	948.44	2.0024	0	4.12	1.2	K	ATEGDSELK	L					2	ERG10-CNH.3471.3471.2 File:~ERG10-CNH.raw~, NativeID:~controllerType=0 controllerNumber=1 scan=3471~
5	1	1::tr|A4D9I8|A4D9I8_ASPFU	THO complex component (Rlr1), putative OS=Neosartorya fumigata (strain ATCC MYA-4609 / Af293 / CBS 101355 / FGSC A1100) OX=330879 GN=AFUA_5G07180 PE=4 SV=1	823	274640	140	34	103	26	41	4585	1	1	1	479.75	957.485	2	957.488	-0.0029	0	47.94	9.2e-05	R	QPSAALDTR	S					6	ERG10-CNH.4784.4784.2 File:~ERG10-CNH.raw~, NativeID:~controllerType=0 controllerNumber=1 scan=4784~
5	1	1::tr|A4D9I8|A4D9I8_ASPFU	THO complex component (Rlr1), putative OS=Neosartorya fumigata (strain ATCC MYA-4609 / Af293 / CBS 101355 / FGSC A1100) OX=330879 GN=AFUA_5G07180 PE=4 SV=1	823	274640	140	34	103	26	41	4624	1	1	1	480.255	958.496	2	957.488	1.0084	0	18.2	0.23	R	QPSAALDTR	S					6	ERG10-CNH.4903.4903.2 File:~ERG10-CNH.raw~, NativeID:~controllerType=0 controllerNumber=1 scan=4903~
5	1	1::tr|A4D9I8|A4D9I8_ASPFU	THO complex component (Rlr1), putative OS=Neosartorya fumigata (strain ATCC MYA-4609 / Af293 / CBS 101355 / FGSC A1100) OX=330879 GN=AFUA_5G07180 PE=4 SV=1	823	274640	140	34	103	26	41	4705	1	1	1	481.737	961.459	2	961.458	0.0018	1	10.25	0.69	R	NSNNLSRR	P	2 Deamidated (NQ)	0.20200000.0			3	ERG10-CNH.7778.7778.2 File:~ERG10-CNH.raw~, NativeID:~controllerType=0 controllerNumber=1 scan=7778~
5	1	1::tr|A4D9I8|A4D9I8_ASPFU	THO complex component (Rlr1), putative OS=Neosartorya fumigata (strain ATCC MYA-4609 / Af293 / CBS 101355 / FGSC A1100) OX=330879 GN=AFUA_5G07180 PE=4 SV=1	823	274640	140	34	103	26	41	4706	4	1	1	481.739	961.463	2	961.458	0.0058	1	5.1	1.4	R	NSNNLSRR	P	2 Deamidated (NQ)	0.00220000.0			4	ERG10-CNH.1896.1896.2 File:~ERG10-CNH.raw~, NativeID:~controllerType=0 controllerNumber=1 scan=1896~
5	1	1::tr|A4D9I8|A4D9I8_ASPFU	THO complex component (Rlr1), putative OS=Neosartorya fumigata (strain ATCC MYA-4609 / Af293 / CBS 101355 / FGSC A1100) OX=330879 GN=AFUA_5G07180 PE=4 SV=1	823	274640	140	34	103	26	41	4738	4	1	1	482.726	963.438	2	961.429	2.0092	0	4.8	3.9	R	PQSQMPSR	P	Dioxidation (M)	0.00003000.0			3	ERG10-CNH.4841.4841.2 File:~ERG10-CNH.raw~, NativeID:~controllerType=0 controllerNumber=1 scan=4841~
5	1	1::tr|A4D9I8|A4D9I8_ASPFU	THO complex component (Rlr1), putative OS=Neosartorya fumigata (strain ATCC MYA-4609 / Af293 / CBS 101355 / FGSC A1100) OX=330879 GN=AFUA_5G07180 PE=4 SV=1	823	274640	140	34	103	26	41	4954	1	1	1	487.223	972.432	2	972.433	-0.0012	0	31.68	0.013	R	APMDASEPR	E					7	ERG10-CNH.4269.4269.2 File:~ERG10-CNH.raw~, NativeID:~controllerType=0 controllerNumber=1 scan=4269~
5	1	1::tr|A4D9I8|A4D9I8_ASPFU	THO complex component (Rlr1), putative OS=Neosartorya fumigata (strain ATCC MYA-4609 / Af293 / CBS 101355 / FGSC A1100) OX=330879 GN=AFUA_5G07180 PE=4 SV=1	823	274640	140	34	103	26	41	5318	2	0	1	493.785	985.555	2	985.556	-0.0005	1	10.06	1.8	K	VIKDGVQAR	D	Deamidated (NQ)	0.000000200.0			4	ERG10-CNH.13515.13515.2 File:~ERG10-CNH.raw~, NativeID:~controllerType=0 controllerNumber=1 scan=13515~
5	1	1::tr|A4D9I8|A4D9I8_ASPFU	THO complex component (Rlr1), putative OS=Neosartorya fumigata (strain ATCC MYA-4609 / Af293 / CBS 101355 / FGSC A1100) OX=330879 GN=AFUA_5G07180 PE=4 SV=1	823	274640	140	34	103	26	41	5319	2	0	1	493.785	985.556	2	985.556	0.0002	1	5.5	1.2	K	VIKDGVQAR	D	Deamidated (NQ)	0.000000200.0			6	ERG10-CNH.13849.13849.2 File:~ERG10-CNH.raw~, NativeID:~controllerType=0 controllerNumber=1 scan=13849~
5	1	1::tr|A4D9I8|A4D9I8_ASPFU	THO complex component (Rlr1), putative OS=Neosartorya fumigata (strain ATCC MYA-4609 / Af293 / CBS 101355 / FGSC A1100) OX=330879 GN=AFUA_5G07180 PE=4 SV=1	823	274640	140	34	103	26	41	5334	1	1	1	494.259	986.504	2	986.503	0.0004	1	31.34	0.03	R	KPISEEER	K					7	ERG10-CNH.1342.1342.2 File:~ERG10-CNH.raw~, NativeID:~controllerType=0 controllerNumber=1 scan=1342~
5	1	1::tr|A4D9I8|A4D9I8_ASPFU	THO complex component (Rlr1), putative OS=Neosartorya fumigata (strain ATCC MYA-4609 / Af293 / CBS 101355 / FGSC A1100) OX=330879 GN=AFUA_5G07180 PE=4 SV=1	823	274640	140	34	103	26	41	5380	1	1	1	495.221	988.426	2	988.428	-0.002	0	33.82	0.0023	R	APMDASEPR	E	Oxidation (M)	0.004000000.0			5	ERG10-CNH.1708.1708.2 File:~ERG10-CNH.raw~, NativeID:~controllerType=0 controllerNumber=1 scan=1708~
5	1	1::tr|A4D9I8|A4D9I8_ASPFU	THO complex component (Rlr1), putative OS=Neosartorya fumigata (strain ATCC MYA-4609 / Af293 / CBS 101355 / FGSC A1100) OX=330879 GN=AFUA_5G07180 PE=4 SV=1	823	274640	140	34	103	26	41	5561	9	1	1	498.725	995.435	2	995.431	0.0042	1	6.74	3.3	R	EERYDSR	E	Acetyl (N-term)	1.0000000.0			3	ERG10-CNH.16082.16082.2 File:~ERG10-CNH.raw~, NativeID:~controllerType=0 controllerNumber=1 scan=16082~
5	1	1::tr|A4D9I8|A4D9I8_ASPFU	THO complex component (Rlr1), putative OS=Neosartorya fumigata (strain ATCC MYA-4609 / Af293 / CBS 101355 / FGSC A1100) OX=330879 GN=AFUA_5G07180 PE=4 SV=1	823	274640	140	34	103	26	41	5775	9	1	1	503.248	1004.48	2	1003.47	1.0126	1	3.36	13	R	NSNNLSRR	P	Acetyl (N-term); 2 Deamidated (NQ)	1.00220000.0			3	ERG10-CNH.10115.10115.2 File:~ERG10-CNH.raw~, NativeID:~controllerType=0 controllerNumber=1 scan=10115~
5	1	1::tr|A4D9I8|A4D9I8_ASPFU	THO complex component (Rlr1), putative OS=Neosartorya fumigata (strain ATCC MYA-4609 / Af293 / CBS 101355 / FGSC A1100) OX=330879 GN=AFUA_5G07180 PE=4 SV=1	823	274640	140	34	103	26	41	5791	2	1	1	503.736	1005.46	2	1005.45	0.0015	1	8.92	0.69	R	GEQMRQEK	D	Deamidated (NQ)	0.00000200.0			3	ERG10-CNH.16965.16965.2 File:~ERG10-CNH.raw~, NativeID:~controllerType=0 controllerNumber=1 scan=16965~
5	1	1::tr|A4D9I8|A4D9I8_ASPFU	THO complex component (Rlr1), putative OS=Neosartorya fumigata (strain ATCC MYA-4609 / Af293 / CBS 101355 / FGSC A1100) OX=330879 GN=AFUA_5G07180 PE=4 SV=1	823	274640	140	34	103	26	41	6076	7	1	1	508.774	1015.53	2	1015.53	0.0047	0	2.99	4.6	K	QITQLQER	I	Deamidated (NQ)	0.00020000.0			5	ERG10-CNH.11985.11985.2 File:~ERG10-CNH.raw~, NativeID:~controllerType=0 controllerNumber=1 scan=11985~
5	1	1::tr|A4D9I8|A4D9I8_ASPFU	THO complex component (Rlr1), putative OS=Neosartorya fumigata (strain ATCC MYA-4609 / Af293 / CBS 101355 / FGSC A1100) OX=330879 GN=AFUA_5G07180 PE=4 SV=1	823	274640	140	34	103	26	41	6079	1	1	1	508.781	1015.55	2	1014.55	1.0024	0	6.95	0.77	K	QITQLQER	I					6	ERG10-CNH.6300.6300.2 File:~ERG10-CNH.raw~, NativeID:~controllerType=0 controllerNumber=1 scan=6300~
5	1	1::tr|A4D9I8|A4D9I8_ASPFU	THO complex component (Rlr1), putative OS=Neosartorya fumigata (strain ATCC MYA-4609 / Af293 / CBS 101355 / FGSC A1100) OX=330879 GN=AFUA_5G07180 PE=4 SV=1	823	274640	140	34	103	26	41	6282	1	1	1	512.731	1023.45	2	1023.45	-0.0036	0	40.29	0.0017	K	AYEDEIER	Q					7	ERG10-CNH.7914.7914.2 File:~ERG10-CNH.raw~, NativeID:~controllerType=0 controllerNumber=1 scan=7914~
5	1	1::tr|A4D9I8|A4D9I8_ASPFU	THO complex component (Rlr1), putative OS=Neosartorya fumigata (strain ATCC MYA-4609 / Af293 / CBS 101355 / FGSC A1100) OX=330879 GN=AFUA_5G07180 PE=4 SV=1	823	274640	140	34	103	26	41	6346	1	1	1	513.817	1025.62	2	1025.61	0.0069	0	37.29	0.0021	K	IGLDPSLLAK	L					7	ERG10-CNH.23548.23548.2 File:~ERG10-CNH.raw~, NativeID:~controllerType=0 controllerNumber=1 scan=23548~
5	1	1::tr|A4D9I8|A4D9I8_ASPFU	THO complex component (Rlr1), putative OS=Neosartorya fumigata (strain ATCC MYA-4609 / Af293 / CBS 101355 / FGSC A1100) OX=330879 GN=AFUA_5G07180 PE=4 SV=1	823	274640	140	34	103	26	41	6530	1	1	1	517.237	1032.46	2	1031.45	1.0066	0	3.34	0.49	R	WGAGSGGGNGGR	E					6	ERG10-CNH.2884.2884.2 File:~ERG10-CNH.raw~, NativeID:~controllerType=0 controllerNumber=1 scan=2884~
5	1	1::tr|A4D9I8|A4D9I8_ASPFU	THO complex component (Rlr1), putative OS=Neosartorya fumigata (strain ATCC MYA-4609 / Af293 / CBS 101355 / FGSC A1100) OX=330879 GN=AFUA_5G07180 PE=4 SV=1	823	274640	140	34	103	26	41	6662	1	1	1	521.221	1040.43	2	1040.44	-0.01	1	4.12	0.88	R	GGMRMGGESK	R	2 Oxidation (M)	0.0040400000.0			4	ERG10-CNH.36245.36245.2 File:~ERG10-CNH.raw~, NativeID:~controllerType=0 controllerNumber=1 scan=36245~
5	1	1::tr|A4D9I8|A4D9I8_ASPFU	THO complex component (Rlr1), putative OS=Neosartorya fumigata (strain ATCC MYA-4609 / Af293 / CBS 101355 / FGSC A1100) OX=330879 GN=AFUA_5G07180 PE=4 SV=1	823	274640	140	34	103	26	41	6881	2	1	1	524.74	1047.47	2	1047.47	0.0001	1	3.85	1.1	R	GEQMRQEK	D	Acetyl (N-term); Deamidated (NQ)	1.00000200.0			4	ERG10-CNH.7301.7301.2 File:~ERG10-CNH.raw~, NativeID:~controllerType=0 controllerNumber=1 scan=7301~
5	1	1::tr|A4D9I8|A4D9I8_ASPFU	THO complex component (Rlr1), putative OS=Neosartorya fumigata (strain ATCC MYA-4609 / Af293 / CBS 101355 / FGSC A1100) OX=330879 GN=AFUA_5G07180 PE=4 SV=1	823	274640	140	34	103	26	41	7080	1	1	1	527.847	1053.68	2	1053.68	-0.001	0	8.29	0.29	R	LLVPAISLTK	A					10	ERG10-CNH.25194.25194.2 File:~ERG10-CNH.raw~, NativeID:~controllerType=0 controllerNumber=1 scan=25194~
5	1	1::tr|A4D9I8|A4D9I8_ASPFU	THO complex component (Rlr1), putative OS=Neosartorya fumigata (strain ATCC MYA-4609 / Af293 / CBS 101355 / FGSC A1100) OX=330879 GN=AFUA_5G07180 PE=4 SV=1	823	274640	140	34	103	26	41	7219	10	1	1	530.288	1058.56	2	1058.57	-0.0104	0	1	4.2	R	VQEGGLLTSR	W					2	ERG10-CNH.20022.20022.2 File:~ERG10-CNH.raw~, NativeID:~controllerType=0 controllerNumber=1 scan=20022~
5	1	1::tr|A4D9I8|A4D9I8_ASPFU	THO complex component (Rlr1), putative OS=Neosartorya fumigata (strain ATCC MYA-4609 / Af293 / CBS 101355 / FGSC A1100) OX=330879 GN=AFUA_5G07180 PE=4 SV=1	823	274640	140	34	103	26	41	7227	1	1	1	530.294	1058.57	2	1058.57	0.0008	0	29.45	0.02	R	VQEGGLLTSR	W					8	ERG10-CNH.10071.10071.2 File:~ERG10-CNH.raw~, NativeID:~controllerType=0 controllerNumber=1 scan=10071~
5	1	1::tr|A4D9I8|A4D9I8_ASPFU	THO complex component (Rlr1), putative OS=Neosartorya fumigata (strain ATCC MYA-4609 / Af293 / CBS 101355 / FGSC A1100) OX=330879 GN=AFUA_5G07180 PE=4 SV=1	823	274640	140	34	103	26	41	7229	7	1	1	530.297	1058.58	2	1058.57	0.0079	0	5.27	5.6	R	VQEGGLLTSR	W					4	ERG10-CNH.17623.17623.2 File:~ERG10-CNH.raw~, NativeID:~controllerType=0 controllerNumber=1 scan=17623~
5	1	1::tr|A4D9I8|A4D9I8_ASPFU	THO complex component (Rlr1), putative OS=Neosartorya fumigata (strain ATCC MYA-4609 / Af293 / CBS 101355 / FGSC A1100) OX=330879 GN=AFUA_5G07180 PE=4 SV=1	823	274640	140	34	103	26	41	7259	9	1	1	530.788	1059.56	2	1059.56	0.0064	0	2.73	1.8	R	VQEGGLLTSR	W	Deamidated (NQ)	0.0200000000.0			6	ERG10-CNH.8108.8108.2 File:~ERG10-CNH.raw~, NativeID:~controllerType=0 controllerNumber=1 scan=8108~
5	1	1::tr|A4D9I8|A4D9I8_ASPFU	THO complex component (Rlr1), putative OS=Neosartorya fumigata (strain ATCC MYA-4609 / Af293 / CBS 101355 / FGSC A1100) OX=330879 GN=AFUA_5G07180 PE=4 SV=1	823	274640	140	34	103	26	41	7532	1	1	1	536.727	1071.44	2	1071.44	-0.0002	0	16.09	0.031	R	EPGADMSHGR	L	Oxidation (M)	0.0000040000.0			7	ERG10-CNH.928.928.2 File:~ERG10-CNH.raw~, NativeID:~controllerType=0 controllerNumber=1 scan=928~
5	1	1::tr|A4D9I8|A4D9I8_ASPFU	THO complex component (Rlr1), putative OS=Neosartorya fumigata (strain ATCC MYA-4609 / Af293 / CBS 101355 / FGSC A1100) OX=330879 GN=AFUA_5G07180 PE=4 SV=1	823	274640	140	34	103	26	41	7817	1	1	1	360.853	1079.54	3	1079.54	0.0004	0	6.63	0.46	K	LDASGIHPDR	L					8	ERG10-CNH.6159.6159.3 File:~ERG10-CNH.raw~, NativeID:~controllerType=0 controllerNumber=1 scan=6159~
5	1	1::tr|A4D9I8|A4D9I8_ASPFU	THO complex component (Rlr1), putative OS=Neosartorya fumigata (strain ATCC MYA-4609 / Af293 / CBS 101355 / FGSC A1100) OX=330879 GN=AFUA_5G07180 PE=4 SV=1	823	274640	140	34	103	26	41	7847	7	1	1	361.185	1080.53	3	1079.54	0.9956	0	9.69	4.8	K	LDASGIHPDR	L					13	ERG10-CNH.4418.4418.3 File:~ERG10-CNH.raw~, NativeID:~controllerType=0 controllerNumber=1 scan=4418~
5	1	1::tr|A4D9I8|A4D9I8_ASPFU	THO complex component (Rlr1), putative OS=Neosartorya fumigata (strain ATCC MYA-4609 / Af293 / CBS 101355 / FGSC A1100) OX=330879 GN=AFUA_5G07180 PE=4 SV=1	823	274640	140	34	103	26	41	8304	3	1	1	549.748	1097.48	2	1096.48	0.9991	0	1.25	3	R	SDISMAGTQR	K	Dioxidation (M)	0.0000300000.0			4	ERG10-CNH.3393.3393.2 File:~ERG10-CNH.raw~, NativeID:~controllerType=0 controllerNumber=1 scan=3393~
5	1	1::tr|A4D9I8|A4D9I8_ASPFU	THO complex component (Rlr1), putative OS=Neosartorya fumigata (strain ATCC MYA-4609 / Af293 / CBS 101355 / FGSC A1100) OX=330879 GN=AFUA_5G07180 PE=4 SV=1	823	274640	140	34	103	26	41	8597	8	1	1	554.264	1106.51	2	1104.5	2.0128	0	3.85	2.9	R	PDELMDELK	E	Oxidation (M)	0.000040000.0			4	ERG10-CNH.13757.13757.2 File:~ERG10-CNH.raw~, NativeID:~controllerType=0 controllerNumber=1 scan=13757~
5	1	1::tr|A4D9I8|A4D9I8_ASPFU	THO complex component (Rlr1), putative OS=Neosartorya fumigata (strain ATCC MYA-4609 / Af293 / CBS 101355 / FGSC A1100) OX=330879 GN=AFUA_5G07180 PE=4 SV=1	823	274640	140	34	103	26	41	9190	1	1	1	564.775	1127.54	2	1127.54	0	0	32.55	0.00089	R	GPPSGPAFGGER	G					11	ERG10-CNH.8941.8941.2 File:~ERG10-CNH.raw~, NativeID:~controllerType=0 controllerNumber=1 scan=8941~
5	1	1::tr|A4D9I8|A4D9I8_ASPFU	THO complex component (Rlr1), putative OS=Neosartorya fumigata (strain ATCC MYA-4609 / Af293 / CBS 101355 / FGSC A1100) OX=330879 GN=AFUA_5G07180 PE=4 SV=1	823	274640	140	34	103	26	41	9301	3	1	1	566.324	1130.63	2	1128.63	2.0048	1	2.99	1.1	R	VLRWAQLDK	D	Deamidated (NQ)	0.000002000.0			6	ERG10-CNH.33630.33630.2 File:~ERG10-CNH.raw~, NativeID:~controllerType=0 controllerNumber=1 scan=33630~
5	1	1::tr|A4D9I8|A4D9I8_ASPFU	THO complex component (Rlr1), putative OS=Neosartorya fumigata (strain ATCC MYA-4609 / Af293 / CBS 101355 / FGSC A1100) OX=330879 GN=AFUA_5G07180 PE=4 SV=1	823	274640	140	34	103	26	41	10451	3	1	1	586.795	1171.57	2	1169.57	2.0098	2	5.68	1.9	R	SGRASHDRER	E					3	ERG10-CNH.5150.5150.2 File:~ERG10-CNH.raw~, NativeID:~controllerType=0 controllerNumber=1 scan=5150~
5	1	1::tr|A4D9I8|A4D9I8_ASPFU	THO complex component (Rlr1), putative OS=Neosartorya fumigata (strain ATCC MYA-4609 / Af293 / CBS 101355 / FGSC A1100) OX=330879 GN=AFUA_5G07180 PE=4 SV=1	823	274640	140	34	103	26	41	11094	6	1	1	398.875	1193.6	3	1193.61	-0.004	2	4.48	7.1	K	KKVMAINSDR	S	Deamidated (NQ); Dioxidation (M)	0.0003002000.0			5	ERG10-CNH.2586.2586.3 File:~ERG10-CNH.raw~, NativeID:~controllerType=0 controllerNumber=1 scan=2586~
5	1	1::tr|A4D9I8|A4D9I8_ASPFU	THO complex component (Rlr1), putative OS=Neosartorya fumigata (strain ATCC MYA-4609 / Af293 / CBS 101355 / FGSC A1100) OX=330879 GN=AFUA_5G07180 PE=4 SV=1	823	274640	140	34	103	26	41	11199	3	1	1	599.339	1196.66	2	1194.66	2.0031	1	3.1	1.9	R	ILEENKAHLK	A	Deamidated (NQ)	0.0000200000.0			5	ERG10-CNH.24611.24611.2 File:~ERG10-CNH.raw~, NativeID:~controllerType=0 controllerNumber=1 scan=24611~
5	1	1::tr|A4D9I8|A4D9I8_ASPFU	THO complex component (Rlr1), putative OS=Neosartorya fumigata (strain ATCC MYA-4609 / Af293 / CBS 101355 / FGSC A1100) OX=330879 GN=AFUA_5G07180 PE=4 SV=1	823	274640	140	34	103	26	41	11492	1	1	1	403.205	1206.59	3	1206.6	-0.0067	0	13.65	0.9	R	ADLIQEHPER	G					10	ERG10-CNH.6339.6339.3 File:~ERG10-CNH.raw~, NativeID:~controllerType=0 controllerNumber=1 scan=6339~
5	1	1::tr|A4D9I8|A4D9I8_ASPFU	THO complex component (Rlr1), putative OS=Neosartorya fumigata (strain ATCC MYA-4609 / Af293 / CBS 101355 / FGSC A1100) OX=330879 GN=AFUA_5G07180 PE=4 SV=1	823	274640	140	34	103	26	41	11871	1	1	1	611.295	1220.58	2	1218.57	2.01	1	2.41	0.59	R	AEIMRANEQR	D	2 Deamidated (NQ)	0.0000002020.0			4	ERG10-CNH.9477.9477.2 File:~ERG10-CNH.raw~, NativeID:~controllerType=0 controllerNumber=1 scan=9477~
5	1	1::tr|A4D9I8|A4D9I8_ASPFU	THO complex component (Rlr1), putative OS=Neosartorya fumigata (strain ATCC MYA-4609 / Af293 / CBS 101355 / FGSC A1100) OX=330879 GN=AFUA_5G07180 PE=4 SV=1	823	274640	140	34	103	26	41	12216	7	1	1	411.551	1231.63	3	1230.62	1.0146	2	0.59	1.4	R	GGRNSNNLSRR	P	Deamidated (NQ)	0.00020000000.0			5	ERG10-CNH.13301.13301.3 File:~ERG10-CNH.raw~, NativeID:~controllerType=0 controllerNumber=1 scan=13301~
5	1	1::tr|A4D9I8|A4D9I8_ASPFU	THO complex component (Rlr1), putative OS=Neosartorya fumigata (strain ATCC MYA-4609 / Af293 / CBS 101355 / FGSC A1100) OX=330879 GN=AFUA_5G07180 PE=4 SV=1	823	274640	140	34	103	26	41	12230	6	1	1	617.301	1232.59	2	1232.59	-0.0003	0	2.84	5.5	K	DIETSNQVAQK	P	Deamidated (NQ)	0.00000020000.0			6	ERG10-CNH.5715.5715.2 File:~ERG10-CNH.raw~, NativeID:~controllerType=0 controllerNumber=1 scan=5715~
5	1	1::tr|A4D9I8|A4D9I8_ASPFU	THO complex component (Rlr1), putative OS=Neosartorya fumigata (strain ATCC MYA-4609 / Af293 / CBS 101355 / FGSC A1100) OX=330879 GN=AFUA_5G07180 PE=4 SV=1	823	274640	140	34	103	26	41	12306	4	1	1	412.553	1234.64	3	1234.63	0.0047	2	3.29	1	K	KKVMAINSDR	S	Acetyl (N-term); Dioxidation (M)	1.0003000000.0			2	ERG10-CNH.2927.2927.3 File:~ERG10-CNH.raw~, NativeID:~controllerType=0 controllerNumber=1 scan=2927~
5	1	1::tr|A4D9I8|A4D9I8_ASPFU	THO complex component (Rlr1), putative OS=Neosartorya fumigata (strain ATCC MYA-4609 / Af293 / CBS 101355 / FGSC A1100) OX=330879 GN=AFUA_5G07180 PE=4 SV=1	823	274640	140	34	103	26	41	12389	7	1	1	619.861	1237.71	2	1236.69	1.0132	1	3.14	4.8	K	GQIRLTSAPPR	R	Acetyl (N-term)	1.00000000000.0			2	ERG10-CNH.31957.31957.2 File:~ERG10-CNH.raw~, NativeID:~controllerType=0 controllerNumber=1 scan=31957~
5	1	1::tr|A4D9I8|A4D9I8_ASPFU	THO complex component (Rlr1), putative OS=Neosartorya fumigata (strain ATCC MYA-4609 / Af293 / CBS 101355 / FGSC A1100) OX=330879 GN=AFUA_5G07180 PE=4 SV=1	823	274640	140	34	103	26	41	12426	1	1	1	620.356	1238.7	2	1238.7	0.0002	0	57.88	8e-06	K	IPAASLIGDLNR	R					8	ERG10-CNH.23317.23317.2 File:~ERG10-CNH.raw~, NativeID:~controllerType=0 controllerNumber=1 scan=23317~
5	1	1::tr|A4D9I8|A4D9I8_ASPFU	THO complex component (Rlr1), putative OS=Neosartorya fumigata (strain ATCC MYA-4609 / Af293 / CBS 101355 / FGSC A1100) OX=330879 GN=AFUA_5G07180 PE=4 SV=1	823	274640	140	34	103	26	41	13465	7	1	1	638.795	1275.58	2	1273.57	2.0084	1	3.48	16	K	DQEADKATPQK	T	Acetyl (N-term); 2 Deamidated (NQ)	1.02000000020.0			6	ERG10-CNH.15242.15242.2 File:~ERG10-CNH.raw~, NativeID:~controllerType=0 controllerNumber=1 scan=15242~
5	1	1::tr|A4D9I8|A4D9I8_ASPFU	THO complex component (Rlr1), putative OS=Neosartorya fumigata (strain ATCC MYA-4609 / Af293 / CBS 101355 / FGSC A1100) OX=330879 GN=AFUA_5G07180 PE=4 SV=1	823	274640	140	34	103	26	41	13527	10	1	1	426.886	1277.64	3	1276.62	1.0154	0	3.74	1.2	K	FLHTSGTPNFR	T	Deamidated (NQ)	0.00000000200.0			2	ERG10-CNH.4767.4767.3 File:~ERG10-CNH.raw~, NativeID:~controllerType=0 controllerNumber=1 scan=4767~
5	1	1::tr|A4D9I8|A4D9I8_ASPFU	THO complex component (Rlr1), putative OS=Neosartorya fumigata (strain ATCC MYA-4609 / Af293 / CBS 101355 / FGSC A1100) OX=330879 GN=AFUA_5G07180 PE=4 SV=1	823	274640	140	34	103	26	41	14689	1	1	1	660.792	1319.57	2	1319.57	-0.0026	0	41.82	0.00053	K	SEVEDGEIEDAK	M					9	ERG10-CNH.7820.7820.2 File:~ERG10-CNH.raw~, NativeID:~controllerType=0 controllerNumber=1 scan=7820~
5	1	1::tr|A4D9I8|A4D9I8_ASPFU	THO complex component (Rlr1), putative OS=Neosartorya fumigata (strain ATCC MYA-4609 / Af293 / CBS 101355 / FGSC A1100) OX=330879 GN=AFUA_5G07180 PE=4 SV=1	823	274640	140	34	103	26	41	14828	2	1	1	663.353	1324.69	2	1323.69	1.0012	1	2.92	1.2	K	ASESGRLPNVPR	R	Acetyl (N-term)	1.000000000000.0			4	ERG10-CNH.12508.12508.2 File:~ERG10-CNH.raw~, NativeID:~controllerType=0 controllerNumber=1 scan=12508~
5	1	1::tr|A4D9I8|A4D9I8_ASPFU	THO complex component (Rlr1), putative OS=Neosartorya fumigata (strain ATCC MYA-4609 / Af293 / CBS 101355 / FGSC A1100) OX=330879 GN=AFUA_5G07180 PE=4 SV=1	823	274640	140	34	103	26	41	14916	4	1	1	665.314	1328.61	2	1326.61	1.9988	2	1.94	1.4	K	EKDRWFAGMR	G	Dioxidation (M)	0.0000000030.0			6	ERG10-CNH.9529.9529.2 File:~ERG10-CNH.raw~, NativeID:~controllerType=0 controllerNumber=1 scan=9529~
5	1	1::tr|A4D9I8|A4D9I8_ASPFU	THO complex component (Rlr1), putative OS=Neosartorya fumigata (strain ATCC MYA-4609 / Af293 / CBS 101355 / FGSC A1100) OX=330879 GN=AFUA_5G07180 PE=4 SV=1	823	274640	140	34	103	26	41	15095	1	1	1	669.3	1336.58	2	1336.58	0.0063	0	45.84	5e-05	R	PSASFTEDDGPSK	G					9	ERG10-CNH.7468.7468.2 File:~ERG10-CNH.raw~, NativeID:~controllerType=0 controllerNumber=1 scan=7468~
5	1	1::tr|A4D9I8|A4D9I8_ASPFU	THO complex component (Rlr1), putative OS=Neosartorya fumigata (strain ATCC MYA-4609 / Af293 / CBS 101355 / FGSC A1100) OX=330879 GN=AFUA_5G07180 PE=4 SV=1	823	274640	140	34	103	26	41	15316	9	1	1	673.351	1344.69	2	1344.7	-0.0122	1	6.1	5.6	R	SRVQEGGLLTSR	W	Acetyl (N-term); Deamidated (NQ)	1.000200000000.0			3	ERG10-CNH.18139.18139.2 File:~ERG10-CNH.raw~, NativeID:~controllerType=0 controllerNumber=1 scan=18139~
5	1	1::tr|A4D9I8|A4D9I8_ASPFU	THO complex component (Rlr1), putative OS=Neosartorya fumigata (strain ATCC MYA-4609 / Af293 / CBS 101355 / FGSC A1100) OX=330879 GN=AFUA_5G07180 PE=4 SV=1	823	274640	140	34	103	26	41	15377	1	1	1	674.312	1346.61	2	1346.61	0.0024	1	34.01	0.0048	R	REPAEETGSESR	R					11	ERG10-CNH.1201.1201.2 File:~ERG10-CNH.raw~, NativeID:~controllerType=0 controllerNumber=1 scan=1201~
5	1	1::tr|A4D9I8|A4D9I8_ASPFU	THO complex component (Rlr1), putative OS=Neosartorya fumigata (strain ATCC MYA-4609 / Af293 / CBS 101355 / FGSC A1100) OX=330879 GN=AFUA_5G07180 PE=4 SV=1	823	274640	140	34	103	26	41	16189	4	1	1	689.308	1376.6	2	1376.59	0.0129	0	2.66	4.8	K	AMQEEEAAAAAAR	A	Acetyl (N-term); Deamidated (NQ); Oxidation (M)	1.0420000000000.0			6	ERG10-CNH.28994.28994.2 File:~ERG10-CNH.raw~, NativeID:~controllerType=0 controllerNumber=1 scan=28994~
5	1	1::tr|A4D9I8|A4D9I8_ASPFU	THO complex component (Rlr1), putative OS=Neosartorya fumigata (strain ATCC MYA-4609 / Af293 / CBS 101355 / FGSC A1100) OX=330879 GN=AFUA_5G07180 PE=4 SV=1	823	274640	140	34	103	26	41	16383	1	1	1	692.834	1383.65	2	1383.66	-0.0103	0	11.66	0.15	R	PSNDIPNVNTGQK	D	Deamidated (NQ)	0.0000000020000.0			4	ERG10-CNH.1616.1616.2 File:~ERG10-CNH.raw~, NativeID:~controllerType=0 controllerNumber=1 scan=1616~
5	1	1::tr|A4D9I8|A4D9I8_ASPFU	THO complex component (Rlr1), putative OS=Neosartorya fumigata (strain ATCC MYA-4609 / Af293 / CBS 101355 / FGSC A1100) OX=330879 GN=AFUA_5G07180 PE=4 SV=1	823	274640	140	34	103	26	41	16440	2	1	1	693.825	1385.64	2	1383.62	2.0198	0	5.19	1.1	K	FSLTQDDSTENK	A					6	ERG10-CNH.27391.27391.2 File:~ERG10-CNH.raw~, NativeID:~controllerType=0 controllerNumber=1 scan=27391~
5	1	1::tr|A4D9I8|A4D9I8_ASPFU	THO complex component (Rlr1), putative OS=Neosartorya fumigata (strain ATCC MYA-4609 / Af293 / CBS 101355 / FGSC A1100) OX=330879 GN=AFUA_5G07180 PE=4 SV=1	823	274640	140	34	103	26	41	16448	3	1	1	462.896	1385.67	3	1383.66	2.0038	0	2.23	1.2	R	PSNDIPNVNTGQK	D	Deamidated (NQ)	0.0000000000020.0			4	ERG10-CNH.8060.8060.3 File:~ERG10-CNH.raw~, NativeID:~controllerType=0 controllerNumber=1 scan=8060~
5	1	1::tr|A4D9I8|A4D9I8_ASPFU	THO complex component (Rlr1), putative OS=Neosartorya fumigata (strain ATCC MYA-4609 / Af293 / CBS 101355 / FGSC A1100) OX=330879 GN=AFUA_5G07180 PE=4 SV=1	823	274640	140	34	103	26	41	16549	1	1	1	695.812	1389.61	2	1388.62	0.9937	1	4.58	0.37	R	REPAEETGSESR	R	Acetyl (N-term)	1.000000000000.0			3	ERG10-CNH.20266.20266.2 File:~ERG10-CNH.raw~, NativeID:~controllerType=0 controllerNumber=1 scan=20266~
5	1	1::tr|A4D9I8|A4D9I8_ASPFU	THO complex component (Rlr1), putative OS=Neosartorya fumigata (strain ATCC MYA-4609 / Af293 / CBS 101355 / FGSC A1100) OX=330879 GN=AFUA_5G07180 PE=4 SV=1	823	274640	140	34	103	26	41	16798	2	1	1	701.82	1401.63	2	1401.63	-0.0053	0	0.55	1.1	R	QSTMGGPSPQNTR	P	Acetyl (N-term)	1.0000000000000.0			5	ERG10-CNH.19137.19137.2 File:~ERG10-CNH.raw~, NativeID:~controllerType=0 controllerNumber=1 scan=19137~
5	1	1::tr|A4D9I8|A4D9I8_ASPFU	THO complex component (Rlr1), putative OS=Neosartorya fumigata (strain ATCC MYA-4609 / Af293 / CBS 101355 / FGSC A1100) OX=330879 GN=AFUA_5G07180 PE=4 SV=1	823	274640	140	34	103	26	41	16827	4	1	1	702.317	1402.62	2	1400.6	2.0171	1	3.18	1.3	R	GGADEEGGRSSSHR	E					4	ERG10-CNH.2315.2315.2 File:~ERG10-CNH.raw~, NativeID:~controllerType=0 controllerNumber=1 scan=2315~
5	1	1::tr|A4D9I8|A4D9I8_ASPFU	THO complex component (Rlr1), putative OS=Neosartorya fumigata (strain ATCC MYA-4609 / Af293 / CBS 101355 / FGSC A1100) OX=330879 GN=AFUA_5G07180 PE=4 SV=1	823	274640	140	34	103	26	41	17062	6	1	1	707.334	1412.65	2	1412.65	-0.0003	0	2.17	2.3	R	SGVAPLSGPNSNNR	G	Acetyl (N-term); 2 Deamidated (NQ)	1.00000000000220.0			4	ERG10-CNH.3583.3583.2 File:~ERG10-CNH.raw~, NativeID:~controllerType=0 controllerNumber=1 scan=3583~
5	1	1::tr|A4D9I8|A4D9I8_ASPFU	THO complex component (Rlr1), putative OS=Neosartorya fumigata (strain ATCC MYA-4609 / Af293 / CBS 101355 / FGSC A1100) OX=330879 GN=AFUA_5G07180 PE=4 SV=1	823	274640	140	34	103	26	41	17411	3	1	1	476.274	1425.8	3	1423.8	1.9956	0	5.04	1.9	K	LAGQLLVAIAQER	W	Acetyl (N-term); Deamidated (NQ)	1.0002000000000.0			5	ERG10-CNH.28667.28667.3 File:~ERG10-CNH.raw~, NativeID:~controllerType=0 controllerNumber=1 scan=28667~
5	1	1::tr|A4D9I8|A4D9I8_ASPFU	THO complex component (Rlr1), putative OS=Neosartorya fumigata (strain ATCC MYA-4609 / Af293 / CBS 101355 / FGSC A1100) OX=330879 GN=AFUA_5G07180 PE=4 SV=1	823	274640	140	34	103	26	41	17525	1	1	1	477.929	1430.76	3	1430.76	0.0019	1	11.01	0.18	K	GPAPAAGKPGTPGTPR	P					7	ERG10-CNH.3985.3985.3 File:~ERG10-CNH.raw~, NativeID:~controllerType=0 controllerNumber=1 scan=3985~
5	1	1::tr|A4D9I8|A4D9I8_ASPFU	THO complex component (Rlr1), putative OS=Neosartorya fumigata (strain ATCC MYA-4609 / Af293 / CBS 101355 / FGSC A1100) OX=330879 GN=AFUA_5G07180 PE=4 SV=1	823	274640	140	34	103	26	41	17929	1	1	1	483.563	1447.67	3	1447.67	0.0006	1	22.73	0.022	K	KSEVEDGEIEDAK	M					14	ERG10-CNH.5042.5042.3 File:~ERG10-CNH.raw~, NativeID:~controllerType=0 controllerNumber=1 scan=5042~
5	1	1::tr|A4D9I8|A4D9I8_ASPFU	THO complex component (Rlr1), putative OS=Neosartorya fumigata (strain ATCC MYA-4609 / Af293 / CBS 101355 / FGSC A1100) OX=330879 GN=AFUA_5G07180 PE=4 SV=1	823	274640	140	34	103	26	41	19116	1	1	1	751.828	1501.64	2	1501.64	0.0004	0	69.31	3.7e-07	K	TDEDELPEPSDQK	V					13	ERG10-CNH.10248.10248.2 File:~ERG10-CNH.raw~, NativeID:~controllerType=0 controllerNumber=1 scan=10248~
5	1	1::tr|A4D9I8|A4D9I8_ASPFU	THO complex component (Rlr1), putative OS=Neosartorya fumigata (strain ATCC MYA-4609 / Af293 / CBS 101355 / FGSC A1100) OX=330879 GN=AFUA_5G07180 PE=4 SV=1	823	274640	140	34	103	26	41	19128	2	1	1	751.898	1501.78	2	1501.79	-0.0066	0	4.95	1.1	K	PQSQSLPSPAPPVR	P	Acetyl (N-term)	1.00000000000000.0			10	ERG10-CNH.19872.19872.2 File:~ERG10-CNH.raw~, NativeID:~controllerType=0 controllerNumber=1 scan=19872~
5	1	1::tr|A4D9I8|A4D9I8_ASPFU	THO complex component (Rlr1), putative OS=Neosartorya fumigata (strain ATCC MYA-4609 / Af293 / CBS 101355 / FGSC A1100) OX=330879 GN=AFUA_5G07180 PE=4 SV=1	823	274640	140	34	103	26	41	19145	1	1	1	752.324	1502.63	2	1501.64	0.991	0	39.83	0.0017	K	TDEDELPEPSDQK	V					10	ERG10-CNH.10394.10394.2 File:~ERG10-CNH.raw~, NativeID:~controllerType=0 controllerNumber=1 scan=10394~
5	1	1::tr|A4D9I8|A4D9I8_ASPFU	THO complex component (Rlr1), putative OS=Neosartorya fumigata (strain ATCC MYA-4609 / Af293 / CBS 101355 / FGSC A1100) OX=330879 GN=AFUA_5G07180 PE=4 SV=1	823	274640	140	34	103	26	41	19177	4	1	1	752.867	1503.72	2	1503.72	-0.002	2	4.83	3.8	R	AEIMRANEQRDR	E	Oxidation (M)	0.000400000000.0			7	ERG10-CNH.12526.12526.2 File:~ERG10-CNH.raw~, NativeID:~controllerType=0 controllerNumber=1 scan=12526~
5	1	1::tr|A4D9I8|A4D9I8_ASPFU	THO complex component (Rlr1), putative OS=Neosartorya fumigata (strain ATCC MYA-4609 / Af293 / CBS 101355 / FGSC A1100) OX=330879 GN=AFUA_5G07180 PE=4 SV=1	823	274640	140	34	103	26	41	19206	9	1	1	753.372	1504.73	2	1503.72	1.0078	2	3.04	26	R	AEIMRANEQRDR	E	Oxidation (M)	0.000400000000.0			5	ERG10-CNH.12517.12517.2 File:~ERG10-CNH.raw~, NativeID:~controllerType=0 controllerNumber=1 scan=12517~
5	1	1::tr|A4D9I8|A4D9I8_ASPFU	THO complex component (Rlr1), putative OS=Neosartorya fumigata (strain ATCC MYA-4609 / Af293 / CBS 101355 / FGSC A1100) OX=330879 GN=AFUA_5G07180 PE=4 SV=1	823	274640	140	34	103	26	41	19219	1	1	1	753.856	1505.7	2	1505.69	0.0091	2	0.23	0.95	R	AEIMRANEQRDR	E	2 Deamidated (NQ); Oxidation (M)	0.000400202000.0			2	ERG10-CNH.33293.33293.2 File:~ERG10-CNH.raw~, NativeID:~controllerType=0 controllerNumber=1 scan=33293~
5	1	1::tr|A4D9I8|A4D9I8_ASPFU	THO complex component (Rlr1), putative OS=Neosartorya fumigata (strain ATCC MYA-4609 / Af293 / CBS 101355 / FGSC A1100) OX=330879 GN=AFUA_5G07180 PE=4 SV=1	823	274640	140	34	103	26	41	19341	10	1	1	505.227	1512.66	3	1510.65	2.0071	1	0.45	1.7	R	GRPGGDDGPGEGGGGGGR	G					4	ERG10-CNH.5738.5738.3 File:~ERG10-CNH.raw~, NativeID:~controllerType=0 controllerNumber=1 scan=5738~
5	1	1::tr|A4D9I8|A4D9I8_ASPFU	THO complex component (Rlr1), putative OS=Neosartorya fumigata (strain ATCC MYA-4609 / Af293 / CBS 101355 / FGSC A1100) OX=330879 GN=AFUA_5G07180 PE=4 SV=1	823	274640	140	34	103	26	41	20437	1	1	1	522.955	1565.84	3	1563.85	1.9938	1	8.78	0.3	R	SGLSSHGRPDLLIGR	P					5	ERG10-CNH.27198.27198.3 File:~ERG10-CNH.raw~, NativeID:~controllerType=0 controllerNumber=1 scan=27198~
5	1	1::tr|A4D9I8|A4D9I8_ASPFU	THO complex component (Rlr1), putative OS=Neosartorya fumigata (strain ATCC MYA-4609 / Af293 / CBS 101355 / FGSC A1100) OX=330879 GN=AFUA_5G07180 PE=4 SV=1	823	274640	140	34	103	26	41	21605	1	1	1	813.909	1625.8	2	1625.8	0.0016	0	30.81	0.0017	R	EQQQIPSQDQGGLAK	G					12	ERG10-CNH.8760.8760.2 File:~ERG10-CNH.raw~, NativeID:~controllerType=0 controllerNumber=1 scan=8760~
5	1	1::tr|A4D9I8|A4D9I8_ASPFU	THO complex component (Rlr1), putative OS=Neosartorya fumigata (strain ATCC MYA-4609 / Af293 / CBS 101355 / FGSC A1100) OX=330879 GN=AFUA_5G07180 PE=4 SV=1	823	274640	140	34	103	26	41	21618	8	1	1	814.399	1626.78	2	1626.78	-0.0023	0	1.25	2.3	R	EQQQIPSQDQGGLAK	G	Deamidated (NQ)	0.000200000000000.0			2	ERG10-CNH.9505.9505.2 File:~ERG10-CNH.raw~, NativeID:~controllerType=0 controllerNumber=1 scan=9505~
5	1	1::tr|A4D9I8|A4D9I8_ASPFU	THO complex component (Rlr1), putative OS=Neosartorya fumigata (strain ATCC MYA-4609 / Af293 / CBS 101355 / FGSC A1100) OX=330879 GN=AFUA_5G07180 PE=4 SV=1	823	274640	140	34	103	26	41	22167	1	1	1	553.284	1656.83	3	1656.83	-0.0021	1	11.4	0.38	K	DIETSNQVAQKPAEK	A					6	ERG10-CNH.5096.5096.3 File:~ERG10-CNH.raw~, NativeID:~controllerType=0 controllerNumber=1 scan=5096~
5	1	1::tr|A4D9I8|A4D9I8_ASPFU	THO complex component (Rlr1), putative OS=Neosartorya fumigata (strain ATCC MYA-4609 / Af293 / CBS 101355 / FGSC A1100) OX=330879 GN=AFUA_5G07180 PE=4 SV=1	823	274640	140	34	103	26	41	22184	4	1	1	553.614	1657.82	3	1657.82	0.0044	1	9.26	0.9	K	DIETSNQVAQKPAEK	A	Deamidated (NQ)	0.000000000200000.0			5	ERG10-CNH.24344.24344.3 File:~ERG10-CNH.raw~, NativeID:~controllerType=0 controllerNumber=1 scan=24344~
5	1	1::tr|A4D9I8|A4D9I8_ASPFU	THO complex component (Rlr1), putative OS=Neosartorya fumigata (strain ATCC MYA-4609 / Af293 / CBS 101355 / FGSC A1100) OX=330879 GN=AFUA_5G07180 PE=4 SV=1	823	274640	140	34	103	26	41	22196	2	1	1	830.417	1658.82	2	1657.82	1.0031	1	1.78	1	K	DIETSNQVAQKPAEK	A	Deamidated (NQ)	0.000000000200000.0			6	ERG10-CNH.24386.24386.2 File:~ERG10-CNH.raw~, NativeID:~controllerType=0 controllerNumber=1 scan=24386~
5	1	1::tr|A4D9I8|A4D9I8_ASPFU	THO complex component (Rlr1), putative OS=Neosartorya fumigata (strain ATCC MYA-4609 / Af293 / CBS 101355 / FGSC A1100) OX=330879 GN=AFUA_5G07180 PE=4 SV=1	823	274640	140	34	103	26	41	22240	1	1	1	554.946	1661.82	3	1661.81	0.0042	0	12.83	0.15	R	SHQSLSPASTGPPSGPR	S					11	ERG10-CNH.6327.6327.3 File:~ERG10-CNH.raw~, NativeID:~controllerType=0 controllerNumber=1 scan=6327~
5	1	1::tr|A4D9I8|A4D9I8_ASPFU	THO complex component (Rlr1), putative OS=Neosartorya fumigata (strain ATCC MYA-4609 / Af293 / CBS 101355 / FGSC A1100) OX=330879 GN=AFUA_5G07180 PE=4 SV=1	823	274640	140	34	103	26	41	22408	1	1	1	418.947	1671.76	4	1670.76	0.9965	0	1.37	0.83	R	EQQQIPSQDQGGLAK	G	Acetyl (N-term); 3 Deamidated (NQ)	1.000200020200000.0			3	ERG10-CNH.2033.2033.4 File:~ERG10-CNH.raw~, NativeID:~controllerType=0 controllerNumber=1 scan=2033~
5	1	1::tr|A4D9I8|A4D9I8_ASPFU	THO complex component (Rlr1), putative OS=Neosartorya fumigata (strain ATCC MYA-4609 / Af293 / CBS 101355 / FGSC A1100) OX=330879 GN=AFUA_5G07180 PE=4 SV=1	823	274640	140	34	103	26	41	22712	1	1	1	846.401	1690.79	2	1690.79	-0.0041	0	83.55	7e-08	K	ALQQQASEDTFGGSPR	S					11	ERG10-CNH.11414.11414.2 File:~ERG10-CNH.raw~, NativeID:~controllerType=0 controllerNumber=1 scan=11414~
5	1	1::tr|A4D9I8|A4D9I8_ASPFU	THO complex component (Rlr1), putative OS=Neosartorya fumigata (strain ATCC MYA-4609 / Af293 / CBS 101355 / FGSC A1100) OX=330879 GN=AFUA_5G07180 PE=4 SV=1	823	274640	140	34	103	26	41	22805	6	1	1	424.697	1694.76	4	1693.74	1.0169	0	5.25	2	K	ALQQQASEDTFGGSPR	S	3 Deamidated (NQ)	0.0022200000000000.0			6	ERG10-CNH.6002.6002.4 File:~ERG10-CNH.raw~, NativeID:~controllerType=0 controllerNumber=1 scan=6002~
5	1	1::tr|A4D9I8|A4D9I8_ASPFU	THO complex component (Rlr1), putative OS=Neosartorya fumigata (strain ATCC MYA-4609 / Af293 / CBS 101355 / FGSC A1100) OX=330879 GN=AFUA_5G07180 PE=4 SV=1	823	274640	140	34	103	26	41	22949	1	1	1	568.28	1701.82	3	1700.81	1.0093	2	4.56	0.71	R	WGAGSGGGNGGRELRDR	D					7	ERG10-CNH.19124.19124.3 File:~ERG10-CNH.raw~, NativeID:~controllerType=0 controllerNumber=1 scan=19124~
5	1	1::tr|A4D9I8|A4D9I8_ASPFU	THO complex component (Rlr1), putative OS=Neosartorya fumigata (strain ATCC MYA-4609 / Af293 / CBS 101355 / FGSC A1100) OX=330879 GN=AFUA_5G07180 PE=4 SV=1	823	274640	140	34	103	26	41	23814	1	1	1	585.262	1752.76	3	1752.75	0.0165	0	3.46	0.47	R	DMLTSVNNLSQNDER	D	2 Deamidated (NQ); Oxidation (M)	0.040000020002000.0			7	ERG10-CNH.19320.19320.3 File:~ERG10-CNH.raw~, NativeID:~controllerType=0 controllerNumber=1 scan=19320~
5	1	1::tr|A4D9I8|A4D9I8_ASPFU	THO complex component (Rlr1), putative OS=Neosartorya fumigata (strain ATCC MYA-4609 / Af293 / CBS 101355 / FGSC A1100) OX=330879 GN=AFUA_5G07180 PE=4 SV=1	823	274640	140	34	103	26	41	23892	1	1	1	880.42	1758.82	2	1758.83	-0.0023	0	85	2.6e-08	R	GAPEQSSSTGPSSPTIEK	L					13	ERG10-CNH.7344.7344.2 File:~ERG10-CNH.raw~, NativeID:~controllerType=0 controllerNumber=1 scan=7344~
5	1	1::tr|A4D9I8|A4D9I8_ASPFU	THO complex component (Rlr1), putative OS=Neosartorya fumigata (strain ATCC MYA-4609 / Af293 / CBS 101355 / FGSC A1100) OX=330879 GN=AFUA_5G07180 PE=4 SV=1	823	274640	140	34	103	26	41	24424	3	1	1	599.937	1796.79	3	1794.78	2.0048	0	4.09	1.1	R	FAGINNMLQQSGGPGDR	G	2 Deamidated (NQ); Dioxidation (M)	0.00002230000000000.0			4	ERG10-CNH.25512.25512.3 File:~ERG10-CNH.raw~, NativeID:~controllerType=0 controllerNumber=1 scan=25512~
5	1	1::tr|A4D9I8|A4D9I8_ASPFU	THO complex component (Rlr1), putative OS=Neosartorya fumigata (strain ATCC MYA-4609 / Af293 / CBS 101355 / FGSC A1100) OX=330879 GN=AFUA_5G07180 PE=4 SV=1	823	274640	140	34	103	26	41	24521	1	1	1	601.957	1802.85	3	1802.85	-0.0028	2	2.68	0.56	R	SSTPAKDQEADKATPQK	T	2 Deamidated (NQ)	0.00000002000000020.0			10	ERG10-CNH.3332.3332.3 File:~ERG10-CNH.raw~, NativeID:~controllerType=0 controllerNumber=1 scan=3332~
5	1	1::tr|A4D9I8|A4D9I8_ASPFU	THO complex component (Rlr1), putative OS=Neosartorya fumigata (strain ATCC MYA-4609 / Af293 / CBS 101355 / FGSC A1100) OX=330879 GN=AFUA_5G07180 PE=4 SV=1	823	274640	140	34	103	26	41	24533	2	1	1	902.892	1803.77	2	1803.77	-0.0001	1	1.18	2.5	R	GANRQSTMGGPSPQNTR	P	Acetyl (N-term); 4 Deamidated (NQ)	1.00202000000002200.0			3	ERG10-CNH.26935.26935.2 File:~ERG10-CNH.raw~, NativeID:~controllerType=0 controllerNumber=1 scan=26935~
5	1	1::tr|A4D9I8|A4D9I8_ASPFU	THO complex component (Rlr1), putative OS=Neosartorya fumigata (strain ATCC MYA-4609 / Af293 / CBS 101355 / FGSC A1100) OX=330879 GN=AFUA_5G07180 PE=4 SV=1	823	274640	140	34	103	26	41	25103	2	1	1	462.234	1844.91	4	1842.9	2.0115	2	11.48	1.3	R	SSTPAKDQEADKATPQK	T	Acetyl (N-term)	1.00000000000000000.0			5	ERG10-CNH.4839.4839.4 File:~ERG10-CNH.raw~, NativeID:~controllerType=0 controllerNumber=1 scan=4839~
5	1	1::tr|A4D9I8|A4D9I8_ASPFU	THO complex component (Rlr1), putative OS=Neosartorya fumigata (strain ATCC MYA-4609 / Af293 / CBS 101355 / FGSC A1100) OX=330879 GN=AFUA_5G07180 PE=4 SV=1	823	274640	140	34	103	26	41	25594	4	1	1	627.978	1880.91	3	1879.9	1.0158	0	1.34	2	K	WMLPQAFMISNQPASK	G	2 Oxidation (M)	0.0400000400000000.0			7	ERG10-CNH.11737.11737.3 File:~ERG10-CNH.raw~, NativeID:~controllerType=0 controllerNumber=1 scan=11737~
5	1	1::tr|A4D9I8|A4D9I8_ASPFU	THO complex component (Rlr1), putative OS=Neosartorya fumigata (strain ATCC MYA-4609 / Af293 / CBS 101355 / FGSC A1100) OX=330879 GN=AFUA_5G07180 PE=4 SV=1	823	274640	140	34	103	26	41	25784	1	1	1	949.942	1897.87	2	1897.86	0.0086	0	71.71	3e-07	R	IFPESTTLSEEEMETR	K					10	ERG10-CNH.21538.21538.2 File:~ERG10-CNH.raw~, NativeID:~controllerType=0 controllerNumber=1 scan=21538~
5	1	1::tr|A4D9I8|A4D9I8_ASPFU	THO complex component (Rlr1), putative OS=Neosartorya fumigata (strain ATCC MYA-4609 / Af293 / CBS 101355 / FGSC A1100) OX=330879 GN=AFUA_5G07180 PE=4 SV=1	823	274640	140	34	103	26	41	25798	1	1	1	950.442	1898.87	2	1897.86	1.0084	0	53.54	1.7e-05	R	IFPESTTLSEEEMETR	K					8	ERG10-CNH.21795.21795.2 File:~ERG10-CNH.raw~, NativeID:~controllerType=0 controllerNumber=1 scan=21795~
5	1	1::tr|A4D9I8|A4D9I8_ASPFU	THO complex component (Rlr1), putative OS=Neosartorya fumigata (strain ATCC MYA-4609 / Af293 / CBS 101355 / FGSC A1100) OX=330879 GN=AFUA_5G07180 PE=4 SV=1	823	274640	140	34	103	26	41	25799	1	1	1	950.443	1898.87	2	1897.86	1.0091	0	63.96	1.6e-06	R	IFPESTTLSEEEMETR	K					9	ERG10-CNH.21486.21486.2 File:~ERG10-CNH.raw~, NativeID:~controllerType=0 controllerNumber=1 scan=21486~
5	1	1::tr|A4D9I8|A4D9I8_ASPFU	THO complex component (Rlr1), putative OS=Neosartorya fumigata (strain ATCC MYA-4609 / Af293 / CBS 101355 / FGSC A1100) OX=330879 GN=AFUA_5G07180 PE=4 SV=1	823	274640	140	34	103	26	41	25949	1	1	1	638.28	1911.82	3	1911.82	-0.0047	1	23.29	0.0065	R	WAQLDKDDTNDGTDYR	F					13	ERG10-CNH.12264.12264.3 File:~ERG10-CNH.raw~, NativeID:~controllerType=0 controllerNumber=1 scan=12264~
5	1	1::tr|A4D9I8|A4D9I8_ASPFU	THO complex component (Rlr1), putative OS=Neosartorya fumigata (strain ATCC MYA-4609 / Af293 / CBS 101355 / FGSC A1100) OX=330879 GN=AFUA_5G07180 PE=4 SV=1	823	274640	140	34	103	26	41	25975	1	1	1	958.435	1914.86	2	1913.86	0.9989	0	51.24	2.4e-05	R	IFPESTTLSEEEMETR	K	Oxidation (M)	0.0000000000004000.0			12	ERG10-CNH.19057.19057.2 File:~ERG10-CNH.raw~, NativeID:~controllerType=0 controllerNumber=1 scan=19057~
5	1	1::tr|A4D9I8|A4D9I8_ASPFU	THO complex component (Rlr1), putative OS=Neosartorya fumigata (strain ATCC MYA-4609 / Af293 / CBS 101355 / FGSC A1100) OX=330879 GN=AFUA_5G07180 PE=4 SV=1	823	274640	140	34	103	26	41	26383	4	1	1	973.998	1945.98	2	1944.99	0.9912	2	2.93	1.1	K	PPPSAEPEGGPRQEVTKK	S	Acetyl (N-term)	1.000000000000000000.0			5	ERG10-CNH.23027.23027.2 File:~ERG10-CNH.raw~, NativeID:~controllerType=0 controllerNumber=1 scan=23027~
5	1	1::tr|A4D9I8|A4D9I8_ASPFU	THO complex component (Rlr1), putative OS=Neosartorya fumigata (strain ATCC MYA-4609 / Af293 / CBS 101355 / FGSC A1100) OX=330879 GN=AFUA_5G07180 PE=4 SV=1	823	274640	140	34	103	26	41	26423	3	1	1	650.966	1949.88	3	1947.88	1.9915	1	0.72	2.1	K	VADAEKAMQEEEAAAAAAR	A	Deamidated (NQ); Oxidation (M)	0.0000000420000000000.0			5	ERG10-CNH.14777.14777.3 File:~ERG10-CNH.raw~, NativeID:~controllerType=0 controllerNumber=1 scan=14777~
5	1	1::tr|A4D9I8|A4D9I8_ASPFU	THO complex component (Rlr1), putative OS=Neosartorya fumigata (strain ATCC MYA-4609 / Af293 / CBS 101355 / FGSC A1100) OX=330879 GN=AFUA_5G07180 PE=4 SV=1	823	274640	140	34	103	26	41	26653	1	1	1	985.469	1968.92	2	1967.9	1.0191	1	3.95	0.43	K	VMAINSDRSDISMAGTQR	K	Deamidated (NQ); Oxidation (M)	0.040020000000000000.0			9	ERG10-CNH.30997.30997.2 File:~ERG10-CNH.raw~, NativeID:~controllerType=0 controllerNumber=1 scan=30997~
5	1	1::tr|A4D9I8|A4D9I8_ASPFU	THO complex component (Rlr1), putative OS=Neosartorya fumigata (strain ATCC MYA-4609 / Af293 / CBS 101355 / FGSC A1100) OX=330879 GN=AFUA_5G07180 PE=4 SV=1	823	274640	140	34	103	26	41	27230	1	1	1	1009.47	2016.93	2	2016.93	-0.0039	0	65.21	8.4e-07	K	EIIGEEVAAQDIDMVDDR	Q					11	ERG10-CNH.27680.27680.2 File:~ERG10-CNH.raw~, NativeID:~controllerType=0 controllerNumber=1 scan=27680~
5	1	1::tr|A4D9I8|A4D9I8_ASPFU	THO complex component (Rlr1), putative OS=Neosartorya fumigata (strain ATCC MYA-4609 / Af293 / CBS 101355 / FGSC A1100) OX=330879 GN=AFUA_5G07180 PE=4 SV=1	823	274640	140	34	103	26	41	27231	1	1	1	673.317	2016.93	3	2016.93	-0.0025	0	17.05	0.052	K	EIIGEEVAAQDIDMVDDR	Q					16	ERG10-CNH.27696.27696.3 File:~ERG10-CNH.raw~, NativeID:~controllerType=0 controllerNumber=1 scan=27696~
5	1	1::tr|A4D9I8|A4D9I8_ASPFU	THO complex component (Rlr1), putative OS=Neosartorya fumigata (strain ATCC MYA-4609 / Af293 / CBS 101355 / FGSC A1100) OX=330879 GN=AFUA_5G07180 PE=4 SV=1	823	274640	140	34	103	26	41	27234	1	1	1	505.243	2016.94	4	2014.92	2.0172	2	5.14	0.88	R	GRGANRQSTMGGPSPQNTR	P	Acetyl (N-term); 2 Deamidated (NQ)	1.0000000000000002200.0			9	ERG10-CNH.13413.13413.4 File:~ERG10-CNH.raw~, NativeID:~controllerType=0 controllerNumber=1 scan=13413~
5	1	1::tr|A4D9I8|A4D9I8_ASPFU	THO complex component (Rlr1), putative OS=Neosartorya fumigata (strain ATCC MYA-4609 / Af293 / CBS 101355 / FGSC A1100) OX=330879 GN=AFUA_5G07180 PE=4 SV=1	823	274640	140	34	103	26	41	27246	4	1	1	505.491	2017.93	4	2015.91	2.0257	2	0.78	1.7	R	GRGANRQSTMGGPSPQNTR	P	Acetyl (N-term); 3 Deamidated (NQ)	1.0000002000000002200.0			3	ERG10-CNH.13428.13428.4 File:~ERG10-CNH.raw~, NativeID:~controllerType=0 controllerNumber=1 scan=13428~
5	1	1::tr|A4D9I8|A4D9I8_ASPFU	THO complex component (Rlr1), putative OS=Neosartorya fumigata (strain ATCC MYA-4609 / Af293 / CBS 101355 / FGSC A1100) OX=330879 GN=AFUA_5G07180 PE=4 SV=1	823	274640	140	34	103	26	41	27247	1	1	1	673.652	2017.93	3	2017.91	0.0198	0	5.22	0.33	K	EIIGEEVAAQDIDMVDDR	Q	Deamidated (NQ)	0.000000000200000000.0			10	ERG10-CNH.27714.27714.3 File:~ERG10-CNH.raw~, NativeID:~controllerType=0 controllerNumber=1 scan=27714~
5	1	1::tr|A4D9I8|A4D9I8_ASPFU	THO complex component (Rlr1), putative OS=Neosartorya fumigata (strain ATCC MYA-4609 / Af293 / CBS 101355 / FGSC A1100) OX=330879 GN=AFUA_5G07180 PE=4 SV=1	823	274640	140	34	103	26	41	27952	1	1	1	1042.01	2082.01	2	2080	2.0021	2	1.17	0.95	K	KVMAINSDRSDISMAGTQR	K	Deamidated (NQ)	0.0000000000000000020.0			5	ERG10-CNH.27387.27387.2 File:~ERG10-CNH.raw~, NativeID:~controllerType=0 controllerNumber=1 scan=27387~
5	1	1::tr|A4D9I8|A4D9I8_ASPFU	THO complex component (Rlr1), putative OS=Neosartorya fumigata (strain ATCC MYA-4609 / Af293 / CBS 101355 / FGSC A1100) OX=330879 GN=AFUA_5G07180 PE=4 SV=1	823	274640	140	34	103	26	41	28371	3	1	1	708.34	2122	3	2122.01	-0.0162	2	2.87	2.7	K	VMAINSDRSDISMAGTQRK	E	Acetyl (N-term); Deamidated (NQ)	1.0000000000000000200.0			7	ERG10-CNH.28326.28326.3 File:~ERG10-CNH.raw~, NativeID:~controllerType=0 controllerNumber=1 scan=28326~
5	1	1::tr|A4D9I8|A4D9I8_ASPFU	THO complex component (Rlr1), putative OS=Neosartorya fumigata (strain ATCC MYA-4609 / Af293 / CBS 101355 / FGSC A1100) OX=330879 GN=AFUA_5G07180 PE=4 SV=1	823	274640	140	34	103	26	41	29289	1	1	1	1118.02	2234.03	2	2234.05	-0.0161	0	0.86	0.83	K	FPWLMDAYPELPEYIHR	I	Acetyl (N-term); Oxidation (M)	1.00004000000000000.0			4	ERG10-CNH.34330.34330.2 File:~ERG10-CNH.raw~, NativeID:~controllerType=0 controllerNumber=1 scan=34330~
5	1	1::tr|A4D9I8|A4D9I8_ASPFU	THO complex component (Rlr1), putative OS=Neosartorya fumigata (strain ATCC MYA-4609 / Af293 / CBS 101355 / FGSC A1100) OX=330879 GN=AFUA_5G07180 PE=4 SV=1	823	274640	140	34	103	26	41	30143	1	1	1	786.704	2357.09	3	2357.09	-0.001	0	44.9	0.00015	R	DSGIPNWALPGSAGWVTTDEER	A					14	ERG10-CNH.33725.33725.3 File:~ERG10-CNH.raw~, NativeID:~controllerType=0 controllerNumber=1 scan=33725~
5	1	1::tr|A4D9I8|A4D9I8_ASPFU	THO complex component (Rlr1), putative OS=Neosartorya fumigata (strain ATCC MYA-4609 / Af293 / CBS 101355 / FGSC A1100) OX=330879 GN=AFUA_5G07180 PE=4 SV=1	823	274640	140	34	103	26	41	30144	1	1	1	1179.55	2357.09	2	2357.09	0.0014	0	54.35	8e-06	R	DSGIPNWALPGSAGWVTTDEER	A					12	ERG10-CNH.33773.33773.2 File:~ERG10-CNH.raw~, NativeID:~controllerType=0 controllerNumber=1 scan=33773~
5	1	1::tr|A4D9I8|A4D9I8_ASPFU	THO complex component (Rlr1), putative OS=Neosartorya fumigata (strain ATCC MYA-4609 / Af293 / CBS 101355 / FGSC A1100) OX=330879 GN=AFUA_5G07180 PE=4 SV=1	823	274640	140	34	103	26	41	30198	2	1	1	790.716	2369.13	3	2368.14	0.9908	2	0.56	1	R	NSNNLSRRPSNDIPNVNTGQK	D	Acetyl (N-term); 2 Deamidated (NQ)	1.200000000000000000020.0			3	ERG10-CNH.20670.20670.3 File:~ERG10-CNH.raw~, NativeID:~controllerType=0 controllerNumber=1 scan=20670~
5	1	1::tr|A4D9I8|A4D9I8_ASPFU	THO complex component (Rlr1), putative OS=Neosartorya fumigata (strain ATCC MYA-4609 / Af293 / CBS 101355 / FGSC A1100) OX=330879 GN=AFUA_5G07180 PE=4 SV=1	823	274640	140	34	103	26	41	30991	2	1	1	841.408	2521.2	3	2521.19	0.0141	2	0.56	1.1	R	RPSNDIPNVNTGQKDSPMSPPAR	D	Acetyl (N-term); 2 Deamidated (NQ)	1.00000002020000000000000.0			3	ERG10-CNH.30501.30501.3 File:~ERG10-CNH.raw~, NativeID:~controllerType=0 controllerNumber=1 scan=30501~
5	1	1::tr|A4D9I8|A4D9I8_ASPFU	THO complex component (Rlr1), putative OS=Neosartorya fumigata (strain ATCC MYA-4609 / Af293 / CBS 101355 / FGSC A1100) OX=330879 GN=AFUA_5G07180 PE=4 SV=1	823	274640	140	34	103	26	41	31039	1	1	1	633.558	2530.2	4	2529.2	0.9978	1	4.32	0.61	R	FAGINNMLQQSGGPGDRGGPGTQIR	G	2 Deamidated (NQ)	0.0000000022000000000000000.0			10	ERG10-CNH.7665.7665.4 File:~ERG10-CNH.raw~, NativeID:~controllerType=0 controllerNumber=1 scan=7665~
5	1	1::tr|A4D9I8|A4D9I8_ASPFU	THO complex component (Rlr1), putative OS=Neosartorya fumigata (strain ATCC MYA-4609 / Af293 / CBS 101355 / FGSC A1100) OX=330879 GN=AFUA_5G07180 PE=4 SV=1	823	274640	140	34	103	26	41	31040	2	1	1	844.414	2530.22	3	2530.23	-0.0146	1	0.48	1	K	WMLPQAFMISNQPASKGPAPAAGK	P	Deamidated (NQ); 2 Oxidation (M)	0.040020040000000000000000.0			7	ERG10-CNH.27877.27877.3 File:~ERG10-CNH.raw~, NativeID:~controllerType=0 controllerNumber=1 scan=27877~
5	1	1::tr|A4D9I8|A4D9I8_ASPFU	THO complex component (Rlr1), putative OS=Neosartorya fumigata (strain ATCC MYA-4609 / Af293 / CBS 101355 / FGSC A1100) OX=330879 GN=AFUA_5G07180 PE=4 SV=1	823	274640	140	34	103	26	41	31592	3	1	1	882.788	2645.34	3	2643.32	2.0234	2	0.27	1	K	KWMLPQAFMISNQPASKGPAPAAGK	P	2 Deamidated (NQ); Oxidation (M)	0.0000000040022000000000000.0			8	ERG10-CNH.22646.22646.3 File:~ERG10-CNH.raw~, NativeID:~controllerType=0 controllerNumber=1 scan=22646~
5	1	1::tr|A4D9I8|A4D9I8_ASPFU	THO complex component (Rlr1), putative OS=Neosartorya fumigata (strain ATCC MYA-4609 / Af293 / CBS 101355 / FGSC A1100) OX=330879 GN=AFUA_5G07180 PE=4 SV=1	823	274640	140	34	103	26	41	31738	1	1	1	892.781	2675.32	3	2675.32	0.0021	1	49.34	3.9e-05	R	STTPASLNAAAPEFKPPPSAEPEGGPR	Q					23	ERG10-CNH.18959.18959.3 File:~ERG10-CNH.raw~, NativeID:~controllerType=0 controllerNumber=1 scan=18959~
5	1	1::tr|A4D9I8|A4D9I8_ASPFU	THO complex component (Rlr1), putative OS=Neosartorya fumigata (strain ATCC MYA-4609 / Af293 / CBS 101355 / FGSC A1100) OX=330879 GN=AFUA_5G07180 PE=4 SV=1	823	274640	140	34	103	26	41	31741	1	1	1	893.12	2676.34	3	2675.32	1.018	1	29.64	0.0073	R	STTPASLNAAAPEFKPPPSAEPEGGPR	Q					11	ERG10-CNH.18932.18932.3 File:~ERG10-CNH.raw~, NativeID:~controllerType=0 controllerNumber=1 scan=18932~
5	1	1::tr|A4D9I8|A4D9I8_ASPFU	THO complex component (Rlr1), putative OS=Neosartorya fumigata (strain ATCC MYA-4609 / Af293 / CBS 101355 / FGSC A1100) OX=330879 GN=AFUA_5G07180 PE=4 SV=1	823	274640	140	34	103	26	41	32297	6	1	1	563.884	2814.38	5	2814.36	0.0234	2	0.89	3	R	FAGINNMLQQSGGPGDRGGPGTQIRGR	G	Acetyl (N-term); Dioxidation (M)	1.000000300000000000000000000.0			3	ERG10-CNH.1126.1126.5 File:~ERG10-CNH.raw~, NativeID:~controllerType=0 controllerNumber=1 scan=1126~
5	1	1::tr|A4D9I8|A4D9I8_ASPFU	THO complex component (Rlr1), putative OS=Neosartorya fumigata (strain ATCC MYA-4609 / Af293 / CBS 101355 / FGSC A1100) OX=330879 GN=AFUA_5G07180 PE=4 SV=1	823	274640	140	34	103	26	41	32640	2	1	1	971.489	2911.45	3	2910.47	0.9761	2	4.44	1.1	R	AARPGGGVNALMMAGALSDDTLPIPRIR	E	Acetyl (N-term); Deamidated (NQ); Dioxidation (M); Oxidation (M)	1.0000000020034000000000000000.0			4	ERG10-CNH.26817.26817.3 File:~ERG10-CNH.raw~, NativeID:~controllerType=0 controllerNumber=1 scan=26817~
5	1	1::tr|A4D9I8|A4D9I8_ASPFU	THO complex component (Rlr1), putative OS=Neosartorya fumigata (strain ATCC MYA-4609 / Af293 / CBS 101355 / FGSC A1100) OX=330879 GN=AFUA_5G07180 PE=4 SV=1	823	274640	140	34	103	26	41	32780	1	1	1	987.144	2958.41	3	2957.39	1.0174	1	32.46	0.057	K	EIIGEEVAAQDIDMVDDRQPSAALDTR	S	Deamidated (NQ)	0.000000000000000000200000000.0			12	ERG10-CNH.27197.27197.3 File:~ERG10-CNH.raw~, NativeID:~controllerType=0 controllerNumber=1 scan=27197~
5	1	1::tr|A4D9I8|A4D9I8_ASPFU	THO complex component (Rlr1), putative OS=Neosartorya fumigata (strain ATCC MYA-4609 / Af293 / CBS 101355 / FGSC A1100) OX=330879 GN=AFUA_5G07180 PE=4 SV=1	823	274640	140	34	103	26	41	32848	1	1	1	994.188	2979.54	3	2978.53	1.0153	2	1.94	0.71	R	LTALIFQCTSREADNLGRFLNEVIR	D	Acetyl (N-term); Deamidated (NQ)	1.0000000000000020000000000.0			3	ERG10-CNH.24796.24796.3 File:~ERG10-CNH.raw~, NativeID:~controllerType=0 controllerNumber=1 scan=24796~
5	1	1::tr|A4D9I8|A4D9I8_ASPFU	THO complex component (Rlr1), putative OS=Neosartorya fumigata (strain ATCC MYA-4609 / Af293 / CBS 101355 / FGSC A1100) OX=330879 GN=AFUA_5G07180 PE=4 SV=1	823	274640	140	34	103	26	41	33934	8	1	1	941.998	3763.96	4	3763.94	0.0183	2	0.17	1	K	ICLNGGEYMHIRNAISVLKAVVQHFPAVNWIGR	D	2 Deamidated (NQ)	0.000000000000000000000020000020000.0			8	ERG10-CNH.30680.30680.4 File:~ERG10-CNH.raw~, NativeID:~controllerType=0 controllerNumber=1 scan=30680~
5	1	1::tr|A4D9I8|A4D9I8_ASPFU	THO complex component (Rlr1), putative OS=Neosartorya fumigata (strain ATCC MYA-4609 / Af293 / CBS 101355 / FGSC A1100) OX=330879 GN=AFUA_5G07180 PE=4 SV=1	823	274640	140	34	103	26	41	34194	1	1	1	1067.53	4266.08	4	4266.05	0.0331	1	19.67	0.18	R	QGEESIVTQPPETTSTQPTSEKPVASTEAYTGVELPSHPR	I	Deamidated (NQ)	0.0000000000000000200000000000000000000000.0			24	ERG10-CNH.20255.20255.4 File:~ERG10-CNH.raw~, NativeID:~controllerType=0 controllerNumber=1 scan=20255~
6	1	1::tr|Q4WZG6|Q4WZG6_ASPFU	PT repeat family protein OS=Neosartorya fumigata (strain ATCC MYA-4609 / Af293 / CBS 101355 / FGSC A1100) OX=330879 GN=AFUA_2G17000 PE=4 SV=2	719	224077	76	32	62	26	34.8	957	8	1	1	380.219	758.424	2	758.417	0.0068	0	3.15	2.3	K	LVSEPSK	P					4	ERG10-CNH.7907.7907.2 File:~ERG10-CNH.raw~, NativeID:~controllerType=0 controllerNumber=1 scan=7907~
6	1	1::tr|Q4WZG6|Q4WZG6_ASPFU	PT repeat family protein OS=Neosartorya fumigata (strain ATCC MYA-4609 / Af293 / CBS 101355 / FGSC A1100) OX=330879 GN=AFUA_2G17000 PE=4 SV=2	719	224077	76	32	62	26	34.8	1308	3	1	1	392.732	783.449	2	783.449	-0.0001	1	4.76	1.8	K	AKPEAVK	E	Acetyl (N-term)	1.0000000.0			4	ERG10-CNH.8507.8507.2 File:~ERG10-CNH.raw~, NativeID:~controllerType=0 controllerNumber=1 scan=8507~
6	1	1::tr|Q4WZG6|Q4WZG6_ASPFU	PT repeat family protein OS=Neosartorya fumigata (strain ATCC MYA-4609 / Af293 / CBS 101355 / FGSC A1100) OX=330879 GN=AFUA_2G17000 PE=4 SV=2	719	224077	76	32	62	26	34.8	2927	6	1	1	438.737	875.459	2	875.46	-0.0007	0	1.69	2.5	K	LAEETVSK	D					3	ERG10-CNH.6485.6485.2 File:~ERG10-CNH.raw~, NativeID:~controllerType=0 controllerNumber=1 scan=6485~
6	1	1::tr|Q4WZG6|Q4WZG6_ASPFU	PT repeat family protein OS=Neosartorya fumigata (strain ATCC MYA-4609 / Af293 / CBS 101355 / FGSC A1100) OX=330879 GN=AFUA_2G17000 PE=4 SV=2	719	224077	76	32	62	26	34.8	2928	1	1	1	438.738	875.462	2	875.46	0.0015	0	16.44	0.7	K	LAEETVSK	D					6	ERG10-CNH.3308.3308.2 File:~ERG10-CNH.raw~, NativeID:~controllerType=0 controllerNumber=1 scan=3308~
6	1	1::tr|Q4WZG6|Q4WZG6_ASPFU	PT repeat family protein OS=Neosartorya fumigata (strain ATCC MYA-4609 / Af293 / CBS 101355 / FGSC A1100) OX=330879 GN=AFUA_2G17000 PE=4 SV=2	719	224077	76	32	62	26	34.8	4304	1	1	1	473.248	944.482	2	944.481	0.0003	0	26.87	0.089	K	VESEPVASK	E					4	ERG10-CNH.2403.2403.2 File:~ERG10-CNH.raw~, NativeID:~controllerType=0 controllerNumber=1 scan=2403~
6	1	1::tr|Q4WZG6|Q4WZG6_ASPFU	PT repeat family protein OS=Neosartorya fumigata (strain ATCC MYA-4609 / Af293 / CBS 101355 / FGSC A1100) OX=330879 GN=AFUA_2G17000 PE=4 SV=2	719	224077	76	32	62	26	34.8	5659	9	1	1	500.744	999.474	2	998.467	1.0069	0	0.78	3.8	R	NNVEEQPK	Q	Acetyl (N-term)	1.00000000.0			2	ERG10-CNH.35035.35035.2 File:~ERG10-CNH.raw~, NativeID:~controllerType=0 controllerNumber=1 scan=35035~
6	1	1::tr|Q4WZG6|Q4WZG6_ASPFU	PT repeat family protein OS=Neosartorya fumigata (strain ATCC MYA-4609 / Af293 / CBS 101355 / FGSC A1100) OX=330879 GN=AFUA_2G17000 PE=4 SV=2	719	224077	76	32	62	26	34.8	6337	1	1	1	513.794	1025.57	2	1025.58	-0.003	1	3.46	0.75	K	PKLVSEPSK	P	Acetyl (N-term)	1.000000000.0			4	ERG10-CNH.12140.12140.2 File:~ERG10-CNH.raw~, NativeID:~controllerType=0 controllerNumber=1 scan=12140~
6	1	1::tr|Q4WZG6|Q4WZG6_ASPFU	PT repeat family protein OS=Neosartorya fumigata (strain ATCC MYA-4609 / Af293 / CBS 101355 / FGSC A1100) OX=330879 GN=AFUA_2G17000 PE=4 SV=2	719	224077	76	32	62	26	34.8	6570	3	1	1	518.255	1034.5	2	1032.5	1.9988	0	0.09	1.5	K	TDDSVVVEK	D	Acetyl (N-term)	1.000000000.0			4	ERG10-CNH.16835.16835.2 File:~ERG10-CNH.raw~, NativeID:~controllerType=0 controllerNumber=1 scan=16835~
6	1	1::tr|Q4WZG6|Q4WZG6_ASPFU	PT repeat family protein OS=Neosartorya fumigata (strain ATCC MYA-4609 / Af293 / CBS 101355 / FGSC A1100) OX=330879 GN=AFUA_2G17000 PE=4 SV=2	719	224077	76	32	62	26	34.8	7103	8	1	1	352.533	1054.58	3	1054.58	-0.0001	0	3.45	12	R	SVTAVSLNHK	R					2	ERG10-CNH.6686.6686.3 File:~ERG10-CNH.raw~, NativeID:~controllerType=0 controllerNumber=1 scan=6686~
6	1	1::tr|Q4WZG6|Q4WZG6_ASPFU	PT repeat family protein OS=Neosartorya fumigata (strain ATCC MYA-4609 / Af293 / CBS 101355 / FGSC A1100) OX=330879 GN=AFUA_2G17000 PE=4 SV=2	719	224077	76	32	62	26	34.8	7776	1	1	1	540.271	1078.53	2	1078.53	-0.0027	0	13	0.072	K	EFVNDASAVK	S					7	ERG10-CNH.9528.9528.2 File:~ERG10-CNH.raw~, NativeID:~controllerType=0 controllerNumber=1 scan=9528~
6	1	1::tr|Q4WZG6|Q4WZG6_ASPFU	PT repeat family protein OS=Neosartorya fumigata (strain ATCC MYA-4609 / Af293 / CBS 101355 / FGSC A1100) OX=330879 GN=AFUA_2G17000 PE=4 SV=2	719	224077	76	32	62	26	34.8	7842	4	1	1	541.27	1080.53	2	1078.53	1.9967	0	1	2.1	K	EFVNDASAVK	S					4	ERG10-CNH.34236.34236.2 File:~ERG10-CNH.raw~, NativeID:~controllerType=0 controllerNumber=1 scan=34236~
6	1	1::tr|Q4WZG6|Q4WZG6_ASPFU	PT repeat family protein OS=Neosartorya fumigata (strain ATCC MYA-4609 / Af293 / CBS 101355 / FGSC A1100) OX=330879 GN=AFUA_2G17000 PE=4 SV=2	719	224077	76	32	62	26	34.8	9305	1	1	1	566.75	1131.49	2	1130.48	1.002	1	2.59	0.57	K	EQSRPNDDK	Q	Acetyl (N-term); Deamidated (NQ)	1.000002000.0			3	ERG10-CNH.24145.24145.2 File:~ERG10-CNH.raw~, NativeID:~controllerType=0 controllerNumber=1 scan=24145~
6	1	1::tr|Q4WZG6|Q4WZG6_ASPFU	PT repeat family protein OS=Neosartorya fumigata (strain ATCC MYA-4609 / Af293 / CBS 101355 / FGSC A1100) OX=330879 GN=AFUA_2G17000 PE=4 SV=2	719	224077	76	32	62	26	34.8	9577	1	1	1	571.312	1140.61	2	1140.6	0.0057	0	26.42	0.008	K	GEIEEPVAAVK	K					6	ERG10-CNH.12154.12154.2 File:~ERG10-CNH.raw~, NativeID:~controllerType=0 controllerNumber=1 scan=12154~
6	1	1::tr|Q4WZG6|Q4WZG6_ASPFU	PT repeat family protein OS=Neosartorya fumigata (strain ATCC MYA-4609 / Af293 / CBS 101355 / FGSC A1100) OX=330879 GN=AFUA_2G17000 PE=4 SV=2	719	224077	76	32	62	26	34.8	10268	6	1	1	583.282	1164.55	2	1162.54	2.0138	1	0.65	3.3	K	ESEVEASDKK	A	Acetyl (N-term)	1.0000000000.0			5	ERG10-CNH.3833.3833.2 File:~ERG10-CNH.raw~, NativeID:~controllerType=0 controllerNumber=1 scan=3833~
6	1	1::tr|Q4WZG6|Q4WZG6_ASPFU	PT repeat family protein OS=Neosartorya fumigata (strain ATCC MYA-4609 / Af293 / CBS 101355 / FGSC A1100) OX=330879 GN=AFUA_2G17000 PE=4 SV=2	719	224077	76	32	62	26	34.8	10760	1	1	1	592.314	1182.61	2	1182.61	-0.0001	0	17.18	0.091	K	TVPAEPIAEEK	V					6	ERG10-CNH.9225.9225.2 File:~ERG10-CNH.raw~, NativeID:~controllerType=0 controllerNumber=1 scan=9225~
6	1	1::tr|Q4WZG6|Q4WZG6_ASPFU	PT repeat family protein OS=Neosartorya fumigata (strain ATCC MYA-4609 / Af293 / CBS 101355 / FGSC A1100) OX=330879 GN=AFUA_2G17000 PE=4 SV=2	719	224077	76	32	62	26	34.8	11301	7	1	1	601.289	1200.56	2	1200.57	-0.0101	1	3.33	18	R	PNDDKQEISR	L					5	ERG10-CNH.2208.2208.2 File:~ERG10-CNH.raw~, NativeID:~controllerType=0 controllerNumber=1 scan=2208~
6	1	1::tr|Q4WZG6|Q4WZG6_ASPFU	PT repeat family protein OS=Neosartorya fumigata (strain ATCC MYA-4609 / Af293 / CBS 101355 / FGSC A1100) OX=330879 GN=AFUA_2G17000 PE=4 SV=2	719	224077	76	32	62	26	34.8	11829	1	1	1	610.294	1218.57	2	1218.57	0.0004	0	22.83	0.011	K	TAIAQEDNTEK	K					10	ERG10-CNH.2902.2902.2 File:~ERG10-CNH.raw~, NativeID:~controllerType=0 controllerNumber=1 scan=2902~
6	1	1::tr|Q4WZG6|Q4WZG6_ASPFU	PT repeat family protein OS=Neosartorya fumigata (strain ATCC MYA-4609 / Af293 / CBS 101355 / FGSC A1100) OX=330879 GN=AFUA_2G17000 PE=4 SV=2	719	224077	76	32	62	26	34.8	12651	1	1	1	624.303	1246.59	2	1246.59	-0.001	0	8.1	0.35	K	ESEVPESTLEK	S					6	ERG10-CNH.9195.9195.2 File:~ERG10-CNH.raw~, NativeID:~controllerType=0 controllerNumber=1 scan=9195~
6	1	1::tr|Q4WZG6|Q4WZG6_ASPFU	PT repeat family protein OS=Neosartorya fumigata (strain ATCC MYA-4609 / Af293 / CBS 101355 / FGSC A1100) OX=330879 GN=AFUA_2G17000 PE=4 SV=2	719	224077	76	32	62	26	34.8	12899	2	1	1	628.353	1254.69	2	1252.69	2.0026	1	4.8	1.1	R	SVTAVSLNHKR	D	Acetyl (N-term)	1.00000000000.0			5	ERG10-CNH.29388.29388.2 File:~ERG10-CNH.raw~, NativeID:~controllerType=0 controllerNumber=1 scan=29388~
6	1	1::tr|Q4WZG6|Q4WZG6_ASPFU	PT repeat family protein OS=Neosartorya fumigata (strain ATCC MYA-4609 / Af293 / CBS 101355 / FGSC A1100) OX=330879 GN=AFUA_2G17000 PE=4 SV=2	719	224077	76	32	62	26	34.8	12946	2	1	1	629.307	1256.6	2	1255.6	0.9957	1	15.43	1.3	R	NNVEEQPKQK	S	Acetyl (N-term); Deamidated (NQ)	1.2000000000.0			6	ERG10-CNH.10063.10063.2 File:~ERG10-CNH.raw~, NativeID:~controllerType=0 controllerNumber=1 scan=10063~
6	1	1::tr|Q4WZG6|Q4WZG6_ASPFU	PT repeat family protein OS=Neosartorya fumigata (strain ATCC MYA-4609 / Af293 / CBS 101355 / FGSC A1100) OX=330879 GN=AFUA_2G17000 PE=4 SV=2	719	224077	76	32	62	26	34.8	13331	3	1	1	635.862	1269.71	2	1268.7	1.0111	1	0.67	1.5	K	GEIEEPVAAVKK	S					7	ERG10-CNH.21468.21468.2 File:~ERG10-CNH.raw~, NativeID:~controllerType=0 controllerNumber=1 scan=21468~
6	1	1::tr|Q4WZG6|Q4WZG6_ASPFU	PT repeat family protein OS=Neosartorya fumigata (strain ATCC MYA-4609 / Af293 / CBS 101355 / FGSC A1100) OX=330879 GN=AFUA_2G17000 PE=4 SV=2	719	224077	76	32	62	26	34.8	13725	1	1	1	643.338	1284.66	2	1284.67	-0.0052	0	25.64	0.0085	K	VQATIGDEPLSR	N					7	ERG10-CNH.13165.13165.2 File:~ERG10-CNH.raw~, NativeID:~controllerType=0 controllerNumber=1 scan=13165~
6	1	1::tr|Q4WZG6|Q4WZG6_ASPFU	PT repeat family protein OS=Neosartorya fumigata (strain ATCC MYA-4609 / Af293 / CBS 101355 / FGSC A1100) OX=330879 GN=AFUA_2G17000 PE=4 SV=2	719	224077	76	32	62	26	34.8	13728	1	1	1	643.345	1284.68	2	1284.67	0.0079	0	24.97	0.014	K	VQATIGDEPLSR	N					7	ERG10-CNH.13188.13188.2 File:~ERG10-CNH.raw~, NativeID:~controllerType=0 controllerNumber=1 scan=13188~
6	1	1::tr|Q4WZG6|Q4WZG6_ASPFU	PT repeat family protein OS=Neosartorya fumigata (strain ATCC MYA-4609 / Af293 / CBS 101355 / FGSC A1100) OX=330879 GN=AFUA_2G17000 PE=4 SV=2	719	224077	76	32	62	26	34.8	14024	1	1	1	433.211	1296.61	3	1296.61	0.0003	0	11.3	0.62	K	EPGFEEHPVTR	E					9	ERG10-CNH.7051.7051.3 File:~ERG10-CNH.raw~, NativeID:~controllerType=0 controllerNumber=1 scan=7051~
6	1	1::tr|Q4WZG6|Q4WZG6_ASPFU	PT repeat family protein OS=Neosartorya fumigata (strain ATCC MYA-4609 / Af293 / CBS 101355 / FGSC A1100) OX=330879 GN=AFUA_2G17000 PE=4 SV=2	719	224077	76	32	62	26	34.8	14027	3	1	1	649.315	1296.62	2	1296.61	0.0064	0	3.26	4.4	K	EPGFEEHPVTR	E					6	ERG10-CNH.21449.21449.2 File:~ERG10-CNH.raw~, NativeID:~controllerType=0 controllerNumber=1 scan=21449~
6	1	1::tr|Q4WZG6|Q4WZG6_ASPFU	PT repeat family protein OS=Neosartorya fumigata (strain ATCC MYA-4609 / Af293 / CBS 101355 / FGSC A1100) OX=330879 GN=AFUA_2G17000 PE=4 SV=2	719	224077	76	32	62	26	34.8	14171	1	1	1	651.823	1301.63	2	1301.64	-0.003	0	30.86	0.004	K	DVTVEEPSVAEK	V					8	ERG10-CNH.12944.12944.2 File:~ERG10-CNH.raw~, NativeID:~controllerType=0 controllerNumber=1 scan=12944~
6	1	1::tr|Q4WZG6|Q4WZG6_ASPFU	PT repeat family protein OS=Neosartorya fumigata (strain ATCC MYA-4609 / Af293 / CBS 101355 / FGSC A1100) OX=330879 GN=AFUA_2G17000 PE=4 SV=2	719	224077	76	32	62	26	34.8	15391	1	1	1	449.897	1346.67	3	1346.67	0.0003	1	19.35	0.41	K	TAIAQEDNTEKK	L					9	ERG10-CNH.1733.1733.3 File:~ERG10-CNH.raw~, NativeID:~controllerType=0 controllerNumber=1 scan=1733~
6	1	1::tr|Q4WZG6|Q4WZG6_ASPFU	PT repeat family protein OS=Neosartorya fumigata (strain ATCC MYA-4609 / Af293 / CBS 101355 / FGSC A1100) OX=330879 GN=AFUA_2G17000 PE=4 SV=2	719	224077	76	32	62	26	34.8	16847	1	1	1	702.828	1403.64	2	1403.64	0.0004	0	33.06	0.0024	K	ETETPLENGASEK	V					8	ERG10-CNH.6863.6863.2 File:~ERG10-CNH.raw~, NativeID:~controllerType=0 controllerNumber=1 scan=6863~
6	1	1::tr|Q4WZG6|Q4WZG6_ASPFU	PT repeat family protein OS=Neosartorya fumigata (strain ATCC MYA-4609 / Af293 / CBS 101355 / FGSC A1100) OX=330879 GN=AFUA_2G17000 PE=4 SV=2	719	224077	76	32	62	26	34.8	17427	1	1	1	714.388	1426.76	2	1426.77	-0.0058	0	20.57	0.022	R	LVPAPQIAESSTSK	E					4	ERG10-CNH.13553.13553.2 File:~ERG10-CNH.raw~, NativeID:~controllerType=0 controllerNumber=1 scan=13553~
6	1	1::tr|Q4WZG6|Q4WZG6_ASPFU	PT repeat family protein OS=Neosartorya fumigata (strain ATCC MYA-4609 / Af293 / CBS 101355 / FGSC A1100) OX=330879 GN=AFUA_2G17000 PE=4 SV=2	719	224077	76	32	62	26	34.8	17487	6	1	1	477.578	1429.71	3	1428.7	1.0126	0	2.96	22	K	PEEIPSTSLEAEK	P					4	ERG10-CNH.18008.18008.3 File:~ERG10-CNH.raw~, NativeID:~controllerType=0 controllerNumber=1 scan=18008~
6	1	1::tr|Q4WZG6|Q4WZG6_ASPFU	PT repeat family protein OS=Neosartorya fumigata (strain ATCC MYA-4609 / Af293 / CBS 101355 / FGSC A1100) OX=330879 GN=AFUA_2G17000 PE=4 SV=2	719	224077	76	32	62	26	34.8	18208	1	1	1	730.861	1459.71	2	1459.7	0.0026	0	49.79	2.2e-05	K	EPTATETTESAPVK	E					7	ERG10-CNH.6915.6915.2 File:~ERG10-CNH.raw~, NativeID:~controllerType=0 controllerNumber=1 scan=6915~
6	1	1::tr|Q4WZG6|Q4WZG6_ASPFU	PT repeat family protein OS=Neosartorya fumigata (strain ATCC MYA-4609 / Af293 / CBS 101355 / FGSC A1100) OX=330879 GN=AFUA_2G17000 PE=4 SV=2	719	224077	76	32	62	26	34.8	18307	1	1	1	732.883	1463.75	2	1463.75	0.0012	0	36.03	0.0012	K	EPEAVAPVAEEPVK	T					8	ERG10-CNH.14168.14168.2 File:~ERG10-CNH.raw~, NativeID:~controllerType=0 controllerNumber=1 scan=14168~
6	1	1::tr|Q4WZG6|Q4WZG6_ASPFU	PT repeat family protein OS=Neosartorya fumigata (strain ATCC MYA-4609 / Af293 / CBS 101355 / FGSC A1100) OX=330879 GN=AFUA_2G17000 PE=4 SV=2	719	224077	76	32	62	26	34.8	18489	1	1	1	492.226	1473.66	3	1473.66	-0.0026	0	32.19	0.0016	K	QSEAHEVEETTSK	A					12	ERG10-CNH.2728.2728.3 File:~ERG10-CNH.raw~, NativeID:~controllerType=0 controllerNumber=1 scan=2728~
6	1	1::tr|Q4WZG6|Q4WZG6_ASPFU	PT repeat family protein OS=Neosartorya fumigata (strain ATCC MYA-4609 / Af293 / CBS 101355 / FGSC A1100) OX=330879 GN=AFUA_2G17000 PE=4 SV=2	719	224077	76	32	62	26	34.8	18490	1	1	1	737.837	1473.66	2	1473.66	0.0004	0	96.91	2.6e-09	K	QSEAHEVEETTSK	A					10	ERG10-CNH.2704.2704.2 File:~ERG10-CNH.raw~, NativeID:~controllerType=0 controllerNumber=1 scan=2704~
6	1	1::tr|Q4WZG6|Q4WZG6_ASPFU	PT repeat family protein OS=Neosartorya fumigata (strain ATCC MYA-4609 / Af293 / CBS 101355 / FGSC A1100) OX=330879 GN=AFUA_2G17000 PE=4 SV=2	719	224077	76	32	62	26	34.8	18842	6	1	1	745.87	1489.72	2	1489.71	0.0099	0	1.21	2.7	K	EPGVQSTTTTEAVK	D	Acetyl (N-term); Deamidated (NQ)	1.00002000000000.0			3	ERG10-CNH.5895.5895.2 File:~ERG10-CNH.raw~, NativeID:~controllerType=0 controllerNumber=1 scan=5895~
6	1	1::tr|Q4WZG6|Q4WZG6_ASPFU	PT repeat family protein OS=Neosartorya fumigata (strain ATCC MYA-4609 / Af293 / CBS 101355 / FGSC A1100) OX=330879 GN=AFUA_2G17000 PE=4 SV=2	719	224077	76	32	62	26	34.8	18979	1	1	1	748.856	1495.7	2	1495.69	0.0021	0	9.41	0.13	R	DVELPEGQYQYR	F					15	ERG10-CNH.18954.18954.2 File:~ERG10-CNH.raw~, NativeID:~controllerType=0 controllerNumber=1 scan=18954~
6	1	1::tr|Q4WZG6|Q4WZG6_ASPFU	PT repeat family protein OS=Neosartorya fumigata (strain ATCC MYA-4609 / Af293 / CBS 101355 / FGSC A1100) OX=330879 GN=AFUA_2G17000 PE=4 SV=2	719	224077	76	32	62	26	34.8	19285	1	1	1	755.38	1508.75	2	1508.74	0.0105	0	46.94	9.3e-05	K	ELSTGFAAAEDITGK	G					10	ERG10-CNH.21926.21926.2 File:~ERG10-CNH.raw~, NativeID:~controllerType=0 controllerNumber=1 scan=21926~
6	1	1::tr|Q4WZG6|Q4WZG6_ASPFU	PT repeat family protein OS=Neosartorya fumigata (strain ATCC MYA-4609 / Af293 / CBS 101355 / FGSC A1100) OX=330879 GN=AFUA_2G17000 PE=4 SV=2	719	224077	76	32	62	26	34.8	19399	1	1	1	758.384	1514.75	2	1514.75	0.0066	0	28.23	0.004	K	PSEVSEPVVSEGTAK	T					18	ERG10-CNH.10042.10042.2 File:~ERG10-CNH.raw~, NativeID:~controllerType=0 controllerNumber=1 scan=10042~
6	1	1::tr|Q4WZG6|Q4WZG6_ASPFU	PT repeat family protein OS=Neosartorya fumigata (strain ATCC MYA-4609 / Af293 / CBS 101355 / FGSC A1100) OX=330879 GN=AFUA_2G17000 PE=4 SV=2	719	224077	76	32	62	26	34.8	19429	1	1	1	758.88	1515.75	2	1514.75	0.9997	0	13.7	0.052	K	PSEVSEPVVSEGTAK	T					6	ERG10-CNH.10109.10109.2 File:~ERG10-CNH.raw~, NativeID:~controllerType=0 controllerNumber=1 scan=10109~
6	1	1::tr|Q4WZG6|Q4WZG6_ASPFU	PT repeat family protein OS=Neosartorya fumigata (strain ATCC MYA-4609 / Af293 / CBS 101355 / FGSC A1100) OX=330879 GN=AFUA_2G17000 PE=4 SV=2	719	224077	76	32	62	26	34.8	20771	1	1	1	792.429	1582.84	2	1582.85	-0.0009	0	3.04	0.52	K	LQDLEIVPATVEEK	T					6	ERG10-CNH.23384.23384.2 File:~ERG10-CNH.raw~, NativeID:~controllerType=0 controllerNumber=1 scan=23384~
6	1	1::tr|Q4WZG6|Q4WZG6_ASPFU	PT repeat family protein OS=Neosartorya fumigata (strain ATCC MYA-4609 / Af293 / CBS 101355 / FGSC A1100) OX=330879 GN=AFUA_2G17000 PE=4 SV=2	719	224077	76	32	62	26	34.8	21043	1	1	1	532.954	1595.84	3	1595.84	0.0008	1	15.78	0.074	K	VEVTAPDAEKEPALK	E					7	ERG10-CNH.11677.11677.3 File:~ERG10-CNH.raw~, NativeID:~controllerType=0 controllerNumber=1 scan=11677~
6	1	1::tr|Q4WZG6|Q4WZG6_ASPFU	PT repeat family protein OS=Neosartorya fumigata (strain ATCC MYA-4609 / Af293 / CBS 101355 / FGSC A1100) OX=330879 GN=AFUA_2G17000 PE=4 SV=2	719	224077	76	32	62	26	34.8	21409	1	1	1	809.364	1616.71	2	1616.72	-0.0027	0	66.69	7.3e-06	K	AEEPAPTSNGDSSVEK	D					9	ERG10-CNH.4824.4824.2 File:~ERG10-CNH.raw~, NativeID:~controllerType=0 controllerNumber=1 scan=4824~
6	1	1::tr|Q4WZG6|Q4WZG6_ASPFU	PT repeat family protein OS=Neosartorya fumigata (strain ATCC MYA-4609 / Af293 / CBS 101355 / FGSC A1100) OX=330879 GN=AFUA_2G17000 PE=4 SV=2	719	224077	76	32	62	26	34.8	21479	2	1	1	810.91	1619.8	2	1617.79	2.0129	1	2.99	1.1	K	APTKMTTDEAPLAEK	S	Oxidation (M)	0.000040000000000.0			3	ERG10-CNH.22983.22983.2 File:~ERG10-CNH.raw~, NativeID:~controllerType=0 controllerNumber=1 scan=22983~
6	1	1::tr|Q4WZG6|Q4WZG6_ASPFU	PT repeat family protein OS=Neosartorya fumigata (strain ATCC MYA-4609 / Af293 / CBS 101355 / FGSC A1100) OX=330879 GN=AFUA_2G17000 PE=4 SV=2	719	224077	76	32	62	26	34.8	22498	1	1	1	839.905	1677.8	2	1677.79	0.0005	0	67.18	3.7e-06	K	EVAAETPVTESSTTEK	V					10	ERG10-CNH.8784.8784.2 File:~ERG10-CNH.raw~, NativeID:~controllerType=0 controllerNumber=1 scan=8784~
6	1	1::tr|Q4WZG6|Q4WZG6_ASPFU	PT repeat family protein OS=Neosartorya fumigata (strain ATCC MYA-4609 / Af293 / CBS 101355 / FGSC A1100) OX=330879 GN=AFUA_2G17000 PE=4 SV=2	719	224077	76	32	62	26	34.8	22506	1	1	1	840.411	1678.81	2	1677.79	1.0132	0	63.56	1.5e-06	K	EVAAETPVTESSTTEK	V					12	ERG10-CNH.8851.8851.2 File:~ERG10-CNH.raw~, NativeID:~controllerType=0 controllerNumber=1 scan=8851~
6	1	1::tr|Q4WZG6|Q4WZG6_ASPFU	PT repeat family protein OS=Neosartorya fumigata (strain ATCC MYA-4609 / Af293 / CBS 101355 / FGSC A1100) OX=330879 GN=AFUA_2G17000 PE=4 SV=2	719	224077	76	32	62	26	34.8	22926	1	1	1	567.943	1700.81	3	1700.81	-0.0008	2	29.5	0.0083	K	EQSRPNDDKQEISR	L					12	ERG10-CNH.1743.1743.3 File:~ERG10-CNH.raw~, NativeID:~controllerType=0 controllerNumber=1 scan=1743~
6	1	1::tr|Q4WZG6|Q4WZG6_ASPFU	PT repeat family protein OS=Neosartorya fumigata (strain ATCC MYA-4609 / Af293 / CBS 101355 / FGSC A1100) OX=330879 GN=AFUA_2G17000 PE=4 SV=2	719	224077	76	32	62	26	34.8	23222	1	1	1	859.928	1717.84	2	1717.84	0.0037	0	47.9	8.6e-05	R	NAVVADAPVTESSTTEK	V					11	ERG10-CNH.10812.10812.2 File:~ERG10-CNH.raw~, NativeID:~controllerType=0 controllerNumber=1 scan=10812~
6	1	1::tr|Q4WZG6|Q4WZG6_ASPFU	PT repeat family protein OS=Neosartorya fumigata (strain ATCC MYA-4609 / Af293 / CBS 101355 / FGSC A1100) OX=330879 GN=AFUA_2G17000 PE=4 SV=2	719	224077	76	32	62	26	34.8	24576	1	1	1	602.977	1805.91	3	1805.92	-0.0064	1	16.94	0.06	K	DLHVESEPATQEVKPK	L					16	ERG10-CNH.8567.8567.3 File:~ERG10-CNH.raw~, NativeID:~controllerType=0 controllerNumber=1 scan=8567~
6	1	1::tr|Q4WZG6|Q4WZG6_ASPFU	PT repeat family protein OS=Neosartorya fumigata (strain ATCC MYA-4609 / Af293 / CBS 101355 / FGSC A1100) OX=330879 GN=AFUA_2G17000 PE=4 SV=2	719	224077	76	32	62	26	34.8	24946	1	1	1	916.949	1831.88	2	1831.87	0.0156	0	73.19	4.3e-07	K	ASDEPVEETNATEVTIK	E					11	ERG10-CNH.15028.15028.2 File:~ERG10-CNH.raw~, NativeID:~controllerType=0 controllerNumber=1 scan=15028~
6	1	1::tr|Q4WZG6|Q4WZG6_ASPFU	PT repeat family protein OS=Neosartorya fumigata (strain ATCC MYA-4609 / Af293 / CBS 101355 / FGSC A1100) OX=330879 GN=AFUA_2G17000 PE=4 SV=2	719	224077	76	32	62	26	34.8	25477	7	1	1	937.007	1872	2	1871.98	0.0158	2	2.02	3.9	K	PVELSSAESTKAEKAPTK	M					8	ERG10-CNH.33451.33451.2 File:~ERG10-CNH.raw~, NativeID:~controllerType=0 controllerNumber=1 scan=33451~
6	1	1::tr|Q4WZG6|Q4WZG6_ASPFU	PT repeat family protein OS=Neosartorya fumigata (strain ATCC MYA-4609 / Af293 / CBS 101355 / FGSC A1100) OX=330879 GN=AFUA_2G17000 PE=4 SV=2	719	224077	76	32	62	26	34.8	25946	3	1	1	638.011	1911.01	3	1911	0.0136	2	1.53	1	R	SVTAVSLNHKRDSWLR	T	Acetyl (N-term); Deamidated (NQ)	1.0000000200000000.0			3	ERG10-CNH.29616.29616.3 File:~ERG10-CNH.raw~, NativeID:~controllerType=0 controllerNumber=1 scan=29616~
6	1	1::tr|Q4WZG6|Q4WZG6_ASPFU	PT repeat family protein OS=Neosartorya fumigata (strain ATCC MYA-4609 / Af293 / CBS 101355 / FGSC A1100) OX=330879 GN=AFUA_2G17000 PE=4 SV=2	719	224077	76	32	62	26	34.8	25960	2	1	1	638.65	1912.93	3	1912.93	0.0025	1	2.23	1	K	ESAKEPIQEEIPEASEK	E					8	ERG10-CNH.12178.12178.3 File:~ERG10-CNH.raw~, NativeID:~controllerType=0 controllerNumber=1 scan=12178~
6	1	1::tr|Q4WZG6|Q4WZG6_ASPFU	PT repeat family protein OS=Neosartorya fumigata (strain ATCC MYA-4609 / Af293 / CBS 101355 / FGSC A1100) OX=330879 GN=AFUA_2G17000 PE=4 SV=2	719	224077	76	32	62	26	34.8	26154	1	1	1	964.497	1926.98	2	1926.98	0.0006	0	44.44	0.0025	K	LELPSTEQLPAEPTSSTK	D					12	ERG10-CNH.21502.21502.2 File:~ERG10-CNH.raw~, NativeID:~controllerType=0 controllerNumber=1 scan=21502~
6	1	1::tr|Q4WZG6|Q4WZG6_ASPFU	PT repeat family protein OS=Neosartorya fumigata (strain ATCC MYA-4609 / Af293 / CBS 101355 / FGSC A1100) OX=330879 GN=AFUA_2G17000 PE=4 SV=2	719	224077	76	32	62	26	34.8	27642	1	1	1	686.032	2055.07	3	2055.07	0.0013	1	11.83	0.078	R	KLELPSTEQLPAEPTSSTK	D					11	ERG10-CNH.18048.18048.3 File:~ERG10-CNH.raw~, NativeID:~controllerType=0 controllerNumber=1 scan=18048~
6	1	1::tr|Q4WZG6|Q4WZG6_ASPFU	PT repeat family protein OS=Neosartorya fumigata (strain ATCC MYA-4609 / Af293 / CBS 101355 / FGSC A1100) OX=330879 GN=AFUA_2G17000 PE=4 SV=2	719	224077	76	32	62	26	34.8	27896	1	1	1	693.347	2077.02	3	2077.01	0.0134	1	36.98	0.00052	K	TSAVDEAESSEKPAVVTETK	E					11	ERG10-CNH.11066.11066.3 File:~ERG10-CNH.raw~, NativeID:~controllerType=0 controllerNumber=1 scan=11066~
6	1	1::tr|Q4WZG6|Q4WZG6_ASPFU	PT repeat family protein OS=Neosartorya fumigata (strain ATCC MYA-4609 / Af293 / CBS 101355 / FGSC A1100) OX=330879 GN=AFUA_2G17000 PE=4 SV=2	719	224077	76	32	62	26	34.8	28129	1	1	1	699.338	2094.99	3	2093.99	0.9976	0	11.88	0.19	K	EMPTPEPESDPALVALAGDR	E					14	ERG10-CNH.27056.27056.3 File:~ERG10-CNH.raw~, NativeID:~controllerType=0 controllerNumber=1 scan=27056~
6	1	1::tr|Q4WZG6|Q4WZG6_ASPFU	PT repeat family protein OS=Neosartorya fumigata (strain ATCC MYA-4609 / Af293 / CBS 101355 / FGSC A1100) OX=330879 GN=AFUA_2G17000 PE=4 SV=2	719	224077	76	32	62	26	34.8	29010	3	1	1	550.285	2197.11	4	2197.11	0.0009	2	0.17	1.6	K	ANKPEEIPSTSLEAEKPETK	E					6	ERG10-CNH.9949.9949.4 File:~ERG10-CNH.raw~, NativeID:~controllerType=0 controllerNumber=1 scan=9949~
6	1	1::tr|Q4WZG6|Q4WZG6_ASPFU	PT repeat family protein OS=Neosartorya fumigata (strain ATCC MYA-4609 / Af293 / CBS 101355 / FGSC A1100) OX=330879 GN=AFUA_2G17000 PE=4 SV=2	719	224077	76	32	62	26	34.8	29011	1	1	1	733.379	2197.11	3	2197.11	0.0034	2	30.95	0.0013	K	ANKPEEIPSTSLEAEKPETK	E					18	ERG10-CNH.9966.9966.3 File:~ERG10-CNH.raw~, NativeID:~controllerType=0 controllerNumber=1 scan=9966~
6	1	1::tr|Q4WZG6|Q4WZG6_ASPFU	PT repeat family protein OS=Neosartorya fumigata (strain ATCC MYA-4609 / Af293 / CBS 101355 / FGSC A1100) OX=330879 GN=AFUA_2G17000 PE=4 SV=2	719	224077	76	32	62	26	34.8	29210	1	1	1	741.718	2222.13	3	2222.13	0.0008	1	53.13	2.8e-05	K	EATETVKEPEAVAPVAEEPVK	T					20	ERG10-CNH.15128.15128.3 File:~ERG10-CNH.raw~, NativeID:~controllerType=0 controllerNumber=1 scan=15128~
6	1	1::tr|Q4WZG6|Q4WZG6_ASPFU	PT repeat family protein OS=Neosartorya fumigata (strain ATCC MYA-4609 / Af293 / CBS 101355 / FGSC A1100) OX=330879 GN=AFUA_2G17000 PE=4 SV=2	719	224077	76	32	62	26	34.8	29630	1	1	1	763.349	2287.02	3	2287.02	0.0042	0	30.61	0.0045	K	TNGTHSSEQISGSQPDDAVTEK	V					9	ERG10-CNH.6279.6279.3 File:~ERG10-CNH.raw~, NativeID:~controllerType=0 controllerNumber=1 scan=6279~
6	1	1::tr|Q4WZG6|Q4WZG6_ASPFU	PT repeat family protein OS=Neosartorya fumigata (strain ATCC MYA-4609 / Af293 / CBS 101355 / FGSC A1100) OX=330879 GN=AFUA_2G17000 PE=4 SV=2	719	224077	76	32	62	26	34.8	30761	1	1	1	823.726	2468.16	3	2468.16	-0.0001	0	61.19	7e-06	K	VVPSEPATEEPVSEPQTSEATER	A					25	ERG10-CNH.14487.14487.3 File:~ERG10-CNH.raw~, NativeID:~controllerType=0 controllerNumber=1 scan=14487~
6	1	1::tr|Q4WZG6|Q4WZG6_ASPFU	PT repeat family protein OS=Neosartorya fumigata (strain ATCC MYA-4609 / Af293 / CBS 101355 / FGSC A1100) OX=330879 GN=AFUA_2G17000 PE=4 SV=2	719	224077	76	32	62	26	34.8	30771	1	1	1	824.402	2470.18	3	2468.16	2.0285	0	5.92	0.57	K	VVPSEPATEEPVSEPQTSEATER	A					7	ERG10-CNH.14660.14660.3 File:~ERG10-CNH.raw~, NativeID:~controllerType=0 controllerNumber=1 scan=14660~
6	1	1::tr|Q4WZG6|Q4WZG6_ASPFU	PT repeat family protein OS=Neosartorya fumigata (strain ATCC MYA-4609 / Af293 / CBS 101355 / FGSC A1100) OX=330879 GN=AFUA_2G17000 PE=4 SV=2	719	224077	76	32	62	26	34.8	31491	1	1	1	875.428	2623.26	3	2623.25	0.0117	1	8.83	0.2	K	AADEAVLEEPIKESAPEEIPEDSR	N					9	ERG10-CNH.21030.21030.3 File:~ERG10-CNH.raw~, NativeID:~controllerType=0 controllerNumber=1 scan=21030~
6	1	1::tr|Q4WZG6|Q4WZG6_ASPFU	PT repeat family protein OS=Neosartorya fumigata (strain ATCC MYA-4609 / Af293 / CBS 101355 / FGSC A1100) OX=330879 GN=AFUA_2G17000 PE=4 SV=2	719	224077	76	32	62	26	34.8	31954	1	1	1	910.106	2727.29	3	2727.3	-0.0026	0	15.01	0.074	K	GEVAINEPTEATATEEAVPEEVSEVK	G					11	ERG10-CNH.23446.23446.3 File:~ERG10-CNH.raw~, NativeID:~controllerType=0 controllerNumber=1 scan=23446~
6	1	1::tr|Q4WZG6|Q4WZG6_ASPFU	PT repeat family protein OS=Neosartorya fumigata (strain ATCC MYA-4609 / Af293 / CBS 101355 / FGSC A1100) OX=330879 GN=AFUA_2G17000 PE=4 SV=2	719	224077	76	32	62	26	34.8	32562	1	1	1	963.129	2886.37	3	2886.37	-0.0068	1	43.35	0.00027	K	EVEATTEEPTAGQESAKEPISNETAIR	V					12	ERG10-CNH.14139.14139.3 File:~ERG10-CNH.raw~, NativeID:~controllerType=0 controllerNumber=1 scan=14139~
6	1	1::tr|Q4WZG6|Q4WZG6_ASPFU	PT repeat family protein OS=Neosartorya fumigata (strain ATCC MYA-4609 / Af293 / CBS 101355 / FGSC A1100) OX=330879 GN=AFUA_2G17000 PE=4 SV=2	719	224077	76	32	62	26	34.8	32565	1	1	1	963.468	2887.38	3	2887.36	0.0252	1	17.24	0.99	K	EVEATTEEPTAGQESAKEPISNETAIR	V	Deamidated (NQ)	0.000000000000200000000000000.0			10	ERG10-CNH.14180.14180.3 File:~ERG10-CNH.raw~, NativeID:~controllerType=0 controllerNumber=1 scan=14180~
6	1	1::tr|Q4WZG6|Q4WZG6_ASPFU	PT repeat family protein OS=Neosartorya fumigata (strain ATCC MYA-4609 / Af293 / CBS 101355 / FGSC A1100) OX=330879 GN=AFUA_2G17000 PE=4 SV=2	719	224077	76	32	62	26	34.8	32648	1	1	1	730.351	2917.38	4	2917.39	-0.0186	1	27.45	0.0055	K	LVSEPSKPSDIHEDAETQPASNAAAEPK	T					20	ERG10-CNH.10696.10696.4 File:~ERG10-CNH.raw~, NativeID:~controllerType=0 controllerNumber=1 scan=10696~
6	1	1::tr|Q4WZG6|Q4WZG6_ASPFU	PT repeat family protein OS=Neosartorya fumigata (strain ATCC MYA-4609 / Af293 / CBS 101355 / FGSC A1100) OX=330879 GN=AFUA_2G17000 PE=4 SV=2	719	224077	76	32	62	26	34.8	32653	1	1	1	730.606	2918.39	4	2918.38	0.0159	1	15.43	0.44	K	LVSEPSKPSDIHEDAETQPASNAAAEPK	T	Deamidated (NQ)	0.0000000000000000020000000000.0			16	ERG10-CNH.10669.10669.4 File:~ERG10-CNH.raw~, NativeID:~controllerType=0 controllerNumber=1 scan=10669~
6	1	1::tr|Q4WZG6|Q4WZG6_ASPFU	PT repeat family protein OS=Neosartorya fumigata (strain ATCC MYA-4609 / Af293 / CBS 101355 / FGSC A1100) OX=330879 GN=AFUA_2G17000 PE=4 SV=2	719	224077	76	32	62	26	34.8	33156	1	1	1	775.866	3099.43	4	3098.42	1.0179	1	8.42	0.28	K	TNGTHSSEQISGSQPDDAVTEKVEPVEEK	A	Deamidated (NQ)	0.00000000000002000000000000000.0			7	ERG10-CNH.11702.11702.4 File:~ERG10-CNH.raw~, NativeID:~controllerType=0 controllerNumber=1 scan=11702~
6	1	1::tr|Q4WZG6|Q4WZG6_ASPFU	PT repeat family protein OS=Neosartorya fumigata (strain ATCC MYA-4609 / Af293 / CBS 101355 / FGSC A1100) OX=330879 GN=AFUA_2G17000 PE=4 SV=2	719	224077	76	32	62	26	34.8	33572	1	1	1	839.909	3355.61	4	3355.61	0.0018	2	16.07	0.068	K	TSAVDEAESSEKPAVVTETKEPGFEEHPVTR	E					19	ERG10-CNH.14683.14683.4 File:~ERG10-CNH.raw~, NativeID:~controllerType=0 controllerNumber=1 scan=14683~
6	1	1::tr|Q4WZG6|Q4WZG6_ASPFU	PT repeat family protein OS=Neosartorya fumigata (strain ATCC MYA-4609 / Af293 / CBS 101355 / FGSC A1100) OX=330879 GN=AFUA_2G17000 PE=4 SV=2	719	224077	76	32	62	26	34.8	33574	1	1	1	1119.56	3355.67	3	3355.65	0.0193	1	30.88	0.0026	K	SQEEAAPAQTVTEEVPLVDSKPVELSSAESTK	A					22	ERG10-CNH.24106.24106.3 File:~ERG10-CNH.raw~, NativeID:~controllerType=0 controllerNumber=1 scan=24106~
6	1	1::tr|Q4WZG6|Q4WZG6_ASPFU	PT repeat family protein OS=Neosartorya fumigata (strain ATCC MYA-4609 / Af293 / CBS 101355 / FGSC A1100) OX=330879 GN=AFUA_2G17000 PE=4 SV=2	719	224077	76	32	62	26	34.8	33577	1	1	1	1119.89	3356.65	3	3355.65	1.0019	1	45.72	0.00014	K	SQEEAAPAQTVTEEVPLVDSKPVELSSAESTK	A					13	ERG10-CNH.24090.24090.3 File:~ERG10-CNH.raw~, NativeID:~controllerType=0 controllerNumber=1 scan=24090~
6	1	1::tr|Q4WZG6|Q4WZG6_ASPFU	PT repeat family protein OS=Neosartorya fumigata (strain ATCC MYA-4609 / Af293 / CBS 101355 / FGSC A1100) OX=330879 GN=AFUA_2G17000 PE=4 SV=2	719	224077	76	32	62	26	34.8	33820	1	1	1	904.456	3613.79	4	3613.79	0.0045	1	32.3	0.0012	K	SKGEAPAAPETLEAPAPETVVPEPVSESPETEAVAK	E					27	ERG10-CNH.23511.23511.4 File:~ERG10-CNH.raw~, NativeID:~controllerType=0 controllerNumber=1 scan=23511~
6	1	1::tr|Q4WZG6|Q4WZG6_ASPFU	PT repeat family protein OS=Neosartorya fumigata (strain ATCC MYA-4609 / Af293 / CBS 101355 / FGSC A1100) OX=330879 GN=AFUA_2G17000 PE=4 SV=2	719	224077	76	32	62	26	34.8	33823	1	1	1	904.705	3614.79	4	3613.79	1.0011	1	42.95	0.00024	K	SKGEAPAAPETLEAPAPETVVPEPVSESPETEAVAK	E					18	ERG10-CNH.23451.23451.4 File:~ERG10-CNH.raw~, NativeID:~controllerType=0 controllerNumber=1 scan=23451~
6	1	1::tr|Q4WZG6|Q4WZG6_ASPFU	PT repeat family protein OS=Neosartorya fumigata (strain ATCC MYA-4609 / Af293 / CBS 101355 / FGSC A1100) OX=330879 GN=AFUA_2G17000 PE=4 SV=2	719	224077	76	32	62	26	34.8	33988	3	1	1	963.479	3849.89	4	3849.89	-0.0011	1	4.56	1.1	K	GEVAINEPTEATATEEAVPEEVSEVKGEIEEPVAAVK	K					19	ERG10-CNH.28797.28797.4 File:~ERG10-CNH.raw~, NativeID:~controllerType=0 controllerNumber=1 scan=28797~
6	1	1::tr|Q4WZG6|Q4WZG6_ASPFU	PT repeat family protein OS=Neosartorya fumigata (strain ATCC MYA-4609 / Af293 / CBS 101355 / FGSC A1100) OX=330879 GN=AFUA_2G17000 PE=4 SV=2	719	224077	76	32	62	26	34.8	33989	1	1	1	963.731	3850.89	4	3849.89	1.0033	1	17.45	0.091	K	GEVAINEPTEATATEEAVPEEVSEVKGEIEEPVAAVK	K					22	ERG10-CNH.28830.28830.4 File:~ERG10-CNH.raw~, NativeID:~controllerType=0 controllerNumber=1 scan=28830~
7	1	1::tr|Q4WEV9|Q4WEV9_ASPFU	NADH-ubiquinone oxidoreductase, subunit G, putative OS=Neosartorya fumigata (strain ATCC MYA-4609 / Af293 / CBS 101355 / FGSC A1100) OX=330879 GN=AFUA_5G04370 PE=4 SV=1	691	74009	65	32	37	19	55.9	509	2	1	1	361.671	721.327	2	721.325	0.0019	0	7.44	0.41	R	GMEVMR	V					4	ERG10-CNH.6025.6025.2 File:~ERG10-CNH.raw~, NativeID:~controllerType=0 controllerNumber=1 scan=6025~
7	1	1::tr|Q4WEV9|Q4WEV9_ASPFU	NADH-ubiquinone oxidoreductase, subunit G, putative OS=Neosartorya fumigata (strain ATCC MYA-4609 / Af293 / CBS 101355 / FGSC A1100) OX=330879 GN=AFUA_5G04370 PE=4 SV=1	691	74009	65	32	37	19	55.9	818	5	1	1	375.218	748.422	2	748.423	-0.0012	1	1.42	1.6	R	KQYLR	S	Acetyl (N-term)	1.00000.0			6	ERG10-CNH.11298.11298.2 File:~ERG10-CNH.raw~, NativeID:~controllerType=0 controllerNumber=1 scan=11298~
7	1	1::tr|Q4WEV9|Q4WEV9_ASPFU	NADH-ubiquinone oxidoreductase, subunit G, putative OS=Neosartorya fumigata (strain ATCC MYA-4609 / Af293 / CBS 101355 / FGSC A1100) OX=330879 GN=AFUA_5G04370 PE=4 SV=1	691	74009	65	32	37	19	55.9	830	9	1	1	375.71	749.405	2	749.407	-0.0017	1	0.78	1.7	R	KQYLR	S	Acetyl (N-term); Deamidated (NQ)	1.02000.0			6	ERG10-CNH.10637.10637.2 File:~ERG10-CNH.raw~, NativeID:~controllerType=0 controllerNumber=1 scan=10637~
7	1	1::tr|Q4WEV9|Q4WEV9_ASPFU	NADH-ubiquinone oxidoreductase, subunit G, putative OS=Neosartorya fumigata (strain ATCC MYA-4609 / Af293 / CBS 101355 / FGSC A1100) OX=330879 GN=AFUA_5G04370 PE=4 SV=1	691	74009	65	32	37	19	55.9	879	2	1	1	377.664	753.314	2	753.315	-0.0006	0	11.87	0.96	R	GMEVMR	V	2 Oxidation (M)	0.040040.0			4	ERG10-CNH.1014.1014.2 File:~ERG10-CNH.raw~, NativeID:~controllerType=0 controllerNumber=1 scan=1014~
7	1	1::tr|Q4WEV9|Q4WEV9_ASPFU	NADH-ubiquinone oxidoreductase, subunit G, putative OS=Neosartorya fumigata (strain ATCC MYA-4609 / Af293 / CBS 101355 / FGSC A1100) OX=330879 GN=AFUA_5G04370 PE=4 SV=1	691	74009	65	32	37	19	55.9	1165	1	1	1	387.201	772.388	2	772.387	0.0011	0	27.96	0.046	R	FHEVGGK	R					6	ERG10-CNH.1607.1607.2 File:~ERG10-CNH.raw~, NativeID:~controllerType=0 controllerNumber=1 scan=1607~
7	1	1::tr|Q4WEV9|Q4WEV9_ASPFU	NADH-ubiquinone oxidoreductase, subunit G, putative OS=Neosartorya fumigata (strain ATCC MYA-4609 / Af293 / CBS 101355 / FGSC A1100) OX=330879 GN=AFUA_5G04370 PE=4 SV=1	691	74009	65	32	37	19	55.9	1719	1	1	1	405.191	808.368	2	806.359	2.0086	0	1.43	0.88	R	SSPTMAR	C	Acetyl (N-term); Oxidation (M)	1.0000400.0			2	ERG10-CNH.4785.4785.2 File:~ERG10-CNH.raw~, NativeID:~controllerType=0 controllerNumber=1 scan=4785~
7	1	1::tr|Q4WEV9|Q4WEV9_ASPFU	NADH-ubiquinone oxidoreductase, subunit G, putative OS=Neosartorya fumigata (strain ATCC MYA-4609 / Af293 / CBS 101355 / FGSC A1100) OX=330879 GN=AFUA_5G04370 PE=4 SV=1	691	74009	65	32	37	19	55.9	1800	1	1	1	407.264	812.512	2	812.512	0.0004	0	8.79	0.16	R	LTTPLIR	R					3	ERG10-CNH.13861.13861.2 File:~ERG10-CNH.raw~, NativeID:~controllerType=0 controllerNumber=1 scan=13861~
7	1	1::tr|Q4WEV9|Q4WEV9_ASPFU	NADH-ubiquinone oxidoreductase, subunit G, putative OS=Neosartorya fumigata (strain ATCC MYA-4609 / Af293 / CBS 101355 / FGSC A1100) OX=330879 GN=AFUA_5G04370 PE=4 SV=1	691	74009	65	32	37	19	55.9	3223	1	1	1	448.745	895.476	2	895.476	-0.0008	0	35.96	0.0034	K	TDSPLVHK	A					7	ERG10-CNH.2909.2909.2 File:~ERG10-CNH.raw~, NativeID:~controllerType=0 controllerNumber=1 scan=2909~
7	1	1::tr|Q4WEV9|Q4WEV9_ASPFU	NADH-ubiquinone oxidoreductase, subunit G, putative OS=Neosartorya fumigata (strain ATCC MYA-4609 / Af293 / CBS 101355 / FGSC A1100) OX=330879 GN=AFUA_5G04370 PE=4 SV=1	691	74009	65	32	37	19	55.9	3229	1	1	1	448.747	895.48	2	895.476	0.0031	0	6.43	0.99	K	TDSPLVHK	A					6	ERG10-CNH.3156.3156.2 File:~ERG10-CNH.raw~, NativeID:~controllerType=0 controllerNumber=1 scan=3156~
7	1	1::tr|Q4WEV9|Q4WEV9_ASPFU	NADH-ubiquinone oxidoreductase, subunit G, putative OS=Neosartorya fumigata (strain ATCC MYA-4609 / Af293 / CBS 101355 / FGSC A1100) OX=330879 GN=AFUA_5G04370 PE=4 SV=1	691	74009	65	32	37	19	55.9	3589	1	1	1	457.757	913.5	2	913.498	0.0016	0	34.68	0.011	R	AATSLPGAAR	D					7	ERG10-CNH.6051.6051.2 File:~ERG10-CNH.raw~, NativeID:~controllerType=0 controllerNumber=1 scan=6051~
7	1	1::tr|Q4WEV9|Q4WEV9_ASPFU	NADH-ubiquinone oxidoreductase, subunit G, putative OS=Neosartorya fumigata (strain ATCC MYA-4609 / Af293 / CBS 101355 / FGSC A1100) OX=330879 GN=AFUA_5G04370 PE=4 SV=1	691	74009	65	32	37	19	55.9	3768	6	1	1	462.235	922.455	2	921.444	1.0103	0	3.5	1.6	R	AASEFLNK	P	Acetyl (N-term); Deamidated (NQ)	1.00000020.0			4	ERG10-CNH.14208.14208.2 File:~ERG10-CNH.raw~, NativeID:~controllerType=0 controllerNumber=1 scan=14208~
7	1	1::tr|Q4WEV9|Q4WEV9_ASPFU	NADH-ubiquinone oxidoreductase, subunit G, putative OS=Neosartorya fumigata (strain ATCC MYA-4609 / Af293 / CBS 101355 / FGSC A1100) OX=330879 GN=AFUA_5G04370 PE=4 SV=1	691	74009	65	32	37	19	55.9	3915	1	1	1	465.251	928.487	2	928.488	-0.0009	1	21.39	0.24	R	FHEVGGKR	A					5	ERG10-CNH.1200.1200.2 File:~ERG10-CNH.raw~, NativeID:~controllerType=0 controllerNumber=1 scan=1200~
7	1	1::tr|Q4WEV9|Q4WEV9_ASPFU	NADH-ubiquinone oxidoreductase, subunit G, putative OS=Neosartorya fumigata (strain ATCC MYA-4609 / Af293 / CBS 101355 / FGSC A1100) OX=330879 GN=AFUA_5G04370 PE=4 SV=1	691	74009	65	32	37	19	55.9	4262	1	1	1	472.263	942.512	2	942.513	-0.0011	0	20.15	0.34	K	VQLVDQNK	G					4	ERG10-CNH.5299.5299.2 File:~ERG10-CNH.raw~, NativeID:~controllerType=0 controllerNumber=1 scan=5299~
7	1	1::tr|Q4WEV9|Q4WEV9_ASPFU	NADH-ubiquinone oxidoreductase, subunit G, putative OS=Neosartorya fumigata (strain ATCC MYA-4609 / Af293 / CBS 101355 / FGSC A1100) OX=330879 GN=AFUA_5G04370 PE=4 SV=1	691	74009	65	32	37	19	55.9	4284	7	1	1	472.758	943.502	2	943.497	0.0045	0	0.84	12	K	VQLVDQNK	G	Deamidated (NQ)	0.02000000.0			6	ERG10-CNH.28019.28019.2 File:~ERG10-CNH.raw~, NativeID:~controllerType=0 controllerNumber=1 scan=28019~
7	1	1::tr|Q4WEV9|Q4WEV9_ASPFU	NADH-ubiquinone oxidoreductase, subunit G, putative OS=Neosartorya fumigata (strain ATCC MYA-4609 / Af293 / CBS 101355 / FGSC A1100) OX=330879 GN=AFUA_5G04370 PE=4 SV=1	691	74009	65	32	37	19	55.9	4304	4	0	1	473.248	944.482	2	944.481	0.0003	0	7.77	7.3	K	VQLVDQNK	G	2 Deamidated (NQ)	0.02000200.0			5	ERG10-CNH.2403.2403.2 File:~ERG10-CNH.raw~, NativeID:~controllerType=0 controllerNumber=1 scan=2403~
7	1	1::tr|Q4WEV9|Q4WEV9_ASPFU	NADH-ubiquinone oxidoreductase, subunit G, putative OS=Neosartorya fumigata (strain ATCC MYA-4609 / Af293 / CBS 101355 / FGSC A1100) OX=330879 GN=AFUA_5G04370 PE=4 SV=1	691	74009	65	32	37	19	55.9	4311	1	1	1	473.255	944.496	2	943.497	0.9988	0	6.89	0.45	K	VQLVDQNK	G	Deamidated (NQ)	0.02000000.0			4	ERG10-CNH.23747.23747.2 File:~ERG10-CNH.raw~, NativeID:~controllerType=0 controllerNumber=1 scan=23747~
7	1	1::tr|Q4WEV9|Q4WEV9_ASPFU	NADH-ubiquinone oxidoreductase, subunit G, putative OS=Neosartorya fumigata (strain ATCC MYA-4609 / Af293 / CBS 101355 / FGSC A1100) OX=330879 GN=AFUA_5G04370 PE=4 SV=1	691	74009	65	32	37	19	55.9	4337	10	1	1	473.759	945.503	2	943.497	2.0054	0	0.09	5.8	K	VQLVDQNK	G	Deamidated (NQ)	0.02000000.0			3	ERG10-CNH.19943.19943.2 File:~ERG10-CNH.raw~, NativeID:~controllerType=0 controllerNumber=1 scan=19943~
7	1	1::tr|Q4WEV9|Q4WEV9_ASPFU	NADH-ubiquinone oxidoreductase, subunit G, putative OS=Neosartorya fumigata (strain ATCC MYA-4609 / Af293 / CBS 101355 / FGSC A1100) OX=330879 GN=AFUA_5G04370 PE=4 SV=1	691	74009	65	32	37	19	55.9	5151	1	1	1	490.769	979.523	2	979.52	0.0028	0	31.74	0.0034	R	HEAAVLNAR	I					10	ERG10-CNH.3168.3168.2 File:~ERG10-CNH.raw~, NativeID:~controllerType=0 controllerNumber=1 scan=3168~
7	1	1::tr|Q4WEV9|Q4WEV9_ASPFU	NADH-ubiquinone oxidoreductase, subunit G, putative OS=Neosartorya fumigata (strain ATCC MYA-4609 / Af293 / CBS 101355 / FGSC A1100) OX=330879 GN=AFUA_5G04370 PE=4 SV=1	691	74009	65	32	37	19	55.9	5471	3	1	1	496.774	991.534	2	991.534	0.0002	1	9.16	2.5	K	FGEKLASAK	R	Acetyl (N-term)	1.000000000.0			5	ERG10-CNH.21784.21784.2 File:~ERG10-CNH.raw~, NativeID:~controllerType=0 controllerNumber=1 scan=21784~
7	1	1::tr|Q4WEV9|Q4WEV9_ASPFU	NADH-ubiquinone oxidoreductase, subunit G, putative OS=Neosartorya fumigata (strain ATCC MYA-4609 / Af293 / CBS 101355 / FGSC A1100) OX=330879 GN=AFUA_5G04370 PE=4 SV=1	691	74009	65	32	37	19	55.9	8134	1	1	1	546.265	1090.51	2	1090.52	-0.0003	0	37.99	0.004	R	MEEISPVMR	R					5	ERG10-CNH.14646.14646.2 File:~ERG10-CNH.raw~, NativeID:~controllerType=0 controllerNumber=1 scan=14646~
7	1	1::tr|Q4WEV9|Q4WEV9_ASPFU	NADH-ubiquinone oxidoreductase, subunit G, putative OS=Neosartorya fumigata (strain ATCC MYA-4609 / Af293 / CBS 101355 / FGSC A1100) OX=330879 GN=AFUA_5G04370 PE=4 SV=1	691	74009	65	32	37	19	55.9	8160	1	1	1	546.763	1091.51	2	1090.52	0.9967	0	16.12	0.12	R	MEEISPVMR	R					5	ERG10-CNH.14815.14815.2 File:~ERG10-CNH.raw~, NativeID:~controllerType=0 controllerNumber=1 scan=14815~
7	1	1::tr|Q4WEV9|Q4WEV9_ASPFU	NADH-ubiquinone oxidoreductase, subunit G, putative OS=Neosartorya fumigata (strain ATCC MYA-4609 / Af293 / CBS 101355 / FGSC A1100) OX=330879 GN=AFUA_5G04370 PE=4 SV=1	691	74009	65	32	37	19	55.9	8285	1	1	1	549.265	1096.52	2	1096.51	0.0006	0	31.09	0.0019	K	SGTYINTEGR	V					7	ERG10-CNH.5942.5942.2 File:~ERG10-CNH.raw~, NativeID:~controllerType=0 controllerNumber=1 scan=5942~
7	1	1::tr|Q4WEV9|Q4WEV9_ASPFU	NADH-ubiquinone oxidoreductase, subunit G, putative OS=Neosartorya fumigata (strain ATCC MYA-4609 / Af293 / CBS 101355 / FGSC A1100) OX=330879 GN=AFUA_5G04370 PE=4 SV=1	691	74009	65	32	37	19	55.9	8594	1	1	1	554.26	1106.51	2	1106.51	-0.0048	0	28.54	0.011	R	MEEISPVMR	R	Oxidation (M)	0.400000000.0			4	ERG10-CNH.11508.11508.2 File:~ERG10-CNH.raw~, NativeID:~controllerType=0 controllerNumber=1 scan=11508~
7	1	1::tr|Q4WEV9|Q4WEV9_ASPFU	NADH-ubiquinone oxidoreductase, subunit G, putative OS=Neosartorya fumigata (strain ATCC MYA-4609 / Af293 / CBS 101355 / FGSC A1100) OX=330879 GN=AFUA_5G04370 PE=4 SV=1	691	74009	65	32	37	19	55.9	8595	1	1	1	554.26	1106.51	2	1106.51	-0.0044	0	37.02	0.0047	R	MEEISPVMR	R	Oxidation (M)	0.000000040.0			5	ERG10-CNH.10464.10464.2 File:~ERG10-CNH.raw~, NativeID:~controllerType=0 controllerNumber=1 scan=10464~
7	1	1::tr|Q4WEV9|Q4WEV9_ASPFU	NADH-ubiquinone oxidoreductase, subunit G, putative OS=Neosartorya fumigata (strain ATCC MYA-4609 / Af293 / CBS 101355 / FGSC A1100) OX=330879 GN=AFUA_5G04370 PE=4 SV=1	691	74009	65	32	37	19	55.9	9041	5	1	1	562.265	1122.52	2	1122.5	0.0104	0	0.78	1.6	R	MEEISPVMR	R	2 Oxidation (M)	0.400000040.0			4	ERG10-CNH.7797.7797.2 File:~ERG10-CNH.raw~, NativeID:~controllerType=0 controllerNumber=1 scan=7797~
7	1	1::tr|Q4WEV9|Q4WEV9_ASPFU	NADH-ubiquinone oxidoreductase, subunit G, putative OS=Neosartorya fumigata (strain ATCC MYA-4609 / Af293 / CBS 101355 / FGSC A1100) OX=330879 GN=AFUA_5G04370 PE=4 SV=1	691	74009	65	32	37	19	55.9	9078	1	1	1	562.765	1123.52	2	1122.5	1.0106	0	25.38	0.13	R	MEEISPVMR	R	2 Oxidation (M)	0.400000040.0			5	ERG10-CNH.7619.7619.2 File:~ERG10-CNH.raw~, NativeID:~controllerType=0 controllerNumber=1 scan=7619~
7	1	1::tr|Q4WEV9|Q4WEV9_ASPFU	NADH-ubiquinone oxidoreductase, subunit G, putative OS=Neosartorya fumigata (strain ATCC MYA-4609 / Af293 / CBS 101355 / FGSC A1100) OX=330879 GN=AFUA_5G04370 PE=4 SV=1	691	74009	65	32	37	19	55.9	9336	2	1	1	567.266	1132.52	2	1132.53	-0.0081	0	9.71	2.5	R	MEEISPVMR	R	Acetyl (N-term)	1.000000000.0			5	ERG10-CNH.20322.20322.2 File:~ERG10-CNH.raw~, NativeID:~controllerType=0 controllerNumber=1 scan=20322~
7	1	1::tr|Q4WEV9|Q4WEV9_ASPFU	NADH-ubiquinone oxidoreductase, subunit G, putative OS=Neosartorya fumigata (strain ATCC MYA-4609 / Af293 / CBS 101355 / FGSC A1100) OX=330879 GN=AFUA_5G04370 PE=4 SV=1	691	74009	65	32	37	19	55.9	11751	1	1	1	608.837	1215.66	2	1215.66	-0.0009	1	14.69	0.13	K	GVQPTNTPFKK	V					6	ERG10-CNH.5644.5644.2 File:~ERG10-CNH.raw~, NativeID:~controllerType=0 controllerNumber=1 scan=5644~
7	1	1::tr|Q4WEV9|Q4WEV9_ASPFU	NADH-ubiquinone oxidoreductase, subunit G, putative OS=Neosartorya fumigata (strain ATCC MYA-4609 / Af293 / CBS 101355 / FGSC A1100) OX=330879 GN=AFUA_5G04370 PE=4 SV=1	691	74009	65	32	37	19	55.9	11752	2	1	1	406.228	1215.66	3	1215.66	0.0012	1	3.06	1.1	K	GVQPTNTPFKK	V					4	ERG10-CNH.5630.5630.3 File:~ERG10-CNH.raw~, NativeID:~controllerType=0 controllerNumber=1 scan=5630~
7	1	1::tr|Q4WEV9|Q4WEV9_ASPFU	NADH-ubiquinone oxidoreductase, subunit G, putative OS=Neosartorya fumigata (strain ATCC MYA-4609 / Af293 / CBS 101355 / FGSC A1100) OX=330879 GN=AFUA_5G04370 PE=4 SV=1	691	74009	65	32	37	19	55.9	12770	1	1	1	417.555	1249.64	3	1249.64	0.0016	0	9.42	0.79	R	GDSPIAHGIDIR	S					9	ERG10-CNH.13310.13310.3 File:~ERG10-CNH.raw~, NativeID:~controllerType=0 controllerNumber=1 scan=13310~
7	1	1::tr|Q4WEV9|Q4WEV9_ASPFU	NADH-ubiquinone oxidoreductase, subunit G, putative OS=Neosartorya fumigata (strain ATCC MYA-4609 / Af293 / CBS 101355 / FGSC A1100) OX=330879 GN=AFUA_5G04370 PE=4 SV=1	691	74009	65	32	37	19	55.9	12771	1	1	1	625.829	1249.64	2	1249.64	0.002	0	14.13	0.67	R	GDSPIAHGIDIR	S					5	ERG10-CNH.13303.13303.2 File:~ERG10-CNH.raw~, NativeID:~controllerType=0 controllerNumber=1 scan=13303~
7	1	1::tr|Q4WEV9|Q4WEV9_ASPFU	NADH-ubiquinone oxidoreductase, subunit G, putative OS=Neosartorya fumigata (strain ATCC MYA-4609 / Af293 / CBS 101355 / FGSC A1100) OX=330879 GN=AFUA_5G04370 PE=4 SV=1	691	74009	65	32	37	19	55.9	14059	1	1	1	649.838	1297.66	2	1297.66	-0.0013	0	75.04	1.5e-06	K	LGSDNLALDQPR	G					10	ERG10-CNH.14806.14806.2 File:~ERG10-CNH.raw~, NativeID:~controllerType=0 controllerNumber=1 scan=14806~
7	1	1::tr|Q4WEV9|Q4WEV9_ASPFU	NADH-ubiquinone oxidoreductase, subunit G, putative OS=Neosartorya fumigata (strain ATCC MYA-4609 / Af293 / CBS 101355 / FGSC A1100) OX=330879 GN=AFUA_5G04370 PE=4 SV=1	691	74009	65	32	37	19	55.9	14804	1	1	1	662.871	1323.73	2	1323.74	-0.0119	1	18.09	0.082	R	AVEDKNIGPLVK	T	Acetyl (N-term)	1.000000000000.0			8	ERG10-CNH.36196.36196.2 File:~ERG10-CNH.raw~, NativeID:~controllerType=0 controllerNumber=1 scan=36196~
7	1	1::tr|Q4WEV9|Q4WEV9_ASPFU	NADH-ubiquinone oxidoreductase, subunit G, putative OS=Neosartorya fumigata (strain ATCC MYA-4609 / Af293 / CBS 101355 / FGSC A1100) OX=330879 GN=AFUA_5G04370 PE=4 SV=1	691	74009	65	32	37	19	55.9	14834	3	1	1	663.379	1324.74	2	1323.74	1.0031	1	4.42	5.9	R	AVEDKNIGPLVK	T	Acetyl (N-term)	1.000000000000.0			6	ERG10-CNH.11555.11555.2 File:~ERG10-CNH.raw~, NativeID:~controllerType=0 controllerNumber=1 scan=11555~
7	1	1::tr|Q4WEV9|Q4WEV9_ASPFU	NADH-ubiquinone oxidoreductase, subunit G, putative OS=Neosartorya fumigata (strain ATCC MYA-4609 / Af293 / CBS 101355 / FGSC A1100) OX=330879 GN=AFUA_5G04370 PE=4 SV=1	691	74009	65	32	37	19	55.9	14901	1	1	1	664.84	1327.67	2	1327.67	-0.0003	0	40.03	0.00018	K	SVFETVGSFVEK	H					7	ERG10-CNH.25399.25399.2 File:~ERG10-CNH.raw~, NativeID:~controllerType=0 controllerNumber=1 scan=25399~
7	1	1::tr|Q4WEV9|Q4WEV9_ASPFU	NADH-ubiquinone oxidoreductase, subunit G, putative OS=Neosartorya fumigata (strain ATCC MYA-4609 / Af293 / CBS 101355 / FGSC A1100) OX=330879 GN=AFUA_5G04370 PE=4 SV=1	691	74009	65	32	37	19	55.9	14902	1	1	1	664.842	1327.67	2	1327.67	0.0033	0	16.03	0.031	K	SVFETVGSFVEK	H					8	ERG10-CNH.25649.25649.2 File:~ERG10-CNH.raw~, NativeID:~controllerType=0 controllerNumber=1 scan=25649~
7	1	1::tr|Q4WEV9|Q4WEV9_ASPFU	NADH-ubiquinone oxidoreductase, subunit G, putative OS=Neosartorya fumigata (strain ATCC MYA-4609 / Af293 / CBS 101355 / FGSC A1100) OX=330879 GN=AFUA_5G04370 PE=4 SV=1	691	74009	65	32	37	19	55.9	15949	1	1	1	684.827	1367.64	2	1367.64	0.0005	0	50.61	5.6e-05	R	GNDMQIGTYLEK	N					8	ERG10-CNH.19424.19424.2 File:~ERG10-CNH.raw~, NativeID:~controllerType=0 controllerNumber=1 scan=19424~
7	1	1::tr|Q4WEV9|Q4WEV9_ASPFU	NADH-ubiquinone oxidoreductase, subunit G, putative OS=Neosartorya fumigata (strain ATCC MYA-4609 / Af293 / CBS 101355 / FGSC A1100) OX=330879 GN=AFUA_5G04370 PE=4 SV=1	691	74009	65	32	37	19	55.9	16380	1	1	1	692.824	1383.63	2	1383.63	0	0	30.04	0.0015	R	GNDMQIGTYLEK	N	Oxidation (M)	0.000400000000.0			9	ERG10-CNH.14834.14834.2 File:~ERG10-CNH.raw~, NativeID:~controllerType=0 controllerNumber=1 scan=14834~
7	1	1::tr|Q4WEV9|Q4WEV9_ASPFU	NADH-ubiquinone oxidoreductase, subunit G, putative OS=Neosartorya fumigata (strain ATCC MYA-4609 / Af293 / CBS 101355 / FGSC A1100) OX=330879 GN=AFUA_5G04370 PE=4 SV=1	691	74009	65	32	37	19	55.9	17271	7	1	1	711.328	1420.64	2	1419.65	0.9938	1	0.26	18	R	DRMEEISPVMR	R	Acetyl (N-term); Oxidation (M)	1.00400000000.0			2	ERG10-CNH.24451.24451.2 File:~ERG10-CNH.raw~, NativeID:~controllerType=0 controllerNumber=1 scan=24451~
7	1	1::tr|Q4WEV9|Q4WEV9_ASPFU	NADH-ubiquinone oxidoreductase, subunit G, putative OS=Neosartorya fumigata (strain ATCC MYA-4609 / Af293 / CBS 101355 / FGSC A1100) OX=330879 GN=AFUA_5G04370 PE=4 SV=1	691	74009	65	32	37	19	55.9	19613	1	1	1	762.894	1523.77	2	1523.77	0.0016	0	23.34	0.035	R	YDVVEPTSLSSLSK	V					8	ERG10-CNH.22025.22025.2 File:~ERG10-CNH.raw~, NativeID:~controllerType=0 controllerNumber=1 scan=22025~
7	1	1::tr|Q4WEV9|Q4WEV9_ASPFU	NADH-ubiquinone oxidoreductase, subunit G, putative OS=Neosartorya fumigata (strain ATCC MYA-4609 / Af293 / CBS 101355 / FGSC A1100) OX=330879 GN=AFUA_5G04370 PE=4 SV=1	691	74009	65	32	37	19	55.9	21430	1	1	1	809.864	1617.71	2	1617.72	-0.0015	0	73.56	1.3e-07	R	LNDDINEEWIDDK	S					9	ERG10-CNH.21562.21562.2 File:~ERG10-CNH.raw~, NativeID:~controllerType=0 controllerNumber=1 scan=21562~
7	1	1::tr|Q4WEV9|Q4WEV9_ASPFU	NADH-ubiquinone oxidoreductase, subunit G, putative OS=Neosartorya fumigata (strain ATCC MYA-4609 / Af293 / CBS 101355 / FGSC A1100) OX=330879 GN=AFUA_5G04370 PE=4 SV=1	691	74009	65	32	37	19	55.9	21500	1	1	1	811.385	1620.76	2	1620.76	-0.0007	0	68.8	5.4e-07	R	FMNDVAGAPDLGTTGR	G					11	ERG10-CNH.19894.19894.2 File:~ERG10-CNH.raw~, NativeID:~controllerType=0 controllerNumber=1 scan=19894~
7	1	1::tr|Q4WEV9|Q4WEV9_ASPFU	NADH-ubiquinone oxidoreductase, subunit G, putative OS=Neosartorya fumigata (strain ATCC MYA-4609 / Af293 / CBS 101355 / FGSC A1100) OX=330879 GN=AFUA_5G04370 PE=4 SV=1	691	74009	65	32	37	19	55.9	21820	1	1	1	819.381	1636.75	2	1636.75	-0.0036	0	42.78	9.7e-05	R	FMNDVAGAPDLGTTGR	G	Oxidation (M)	0.0400000000000000.0			15	ERG10-CNH.16186.16186.2 File:~ERG10-CNH.raw~, NativeID:~controllerType=0 controllerNumber=1 scan=16186~
7	1	1::tr|Q4WEV9|Q4WEV9_ASPFU	NADH-ubiquinone oxidoreductase, subunit G, putative OS=Neosartorya fumigata (strain ATCC MYA-4609 / Af293 / CBS 101355 / FGSC A1100) OX=330879 GN=AFUA_5G04370 PE=4 SV=1	691	74009	65	32	37	19	55.9	21821	1	1	1	819.384	1636.75	2	1636.75	0.0021	0	39.85	0.00081	R	FMNDVAGAPDLGTTGR	G	Oxidation (M)	0.0400000000000000.0			8	ERG10-CNH.16660.16660.2 File:~ERG10-CNH.raw~, NativeID:~controllerType=0 controllerNumber=1 scan=16660~
7	1	1::tr|Q4WEV9|Q4WEV9_ASPFU	NADH-ubiquinone oxidoreductase, subunit G, putative OS=Neosartorya fumigata (strain ATCC MYA-4609 / Af293 / CBS 101355 / FGSC A1100) OX=330879 GN=AFUA_5G04370 PE=4 SV=1	691	74009	65	32	37	19	55.9	21823	1	1	1	819.386	1636.76	2	1636.75	0.0066	0	48.62	7e-05	R	FMNDVAGAPDLGTTGR	G	Oxidation (M)	0.0400000000000000.0			8	ERG10-CNH.16420.16420.2 File:~ERG10-CNH.raw~, NativeID:~controllerType=0 controllerNumber=1 scan=16420~
7	1	1::tr|Q4WEV9|Q4WEV9_ASPFU	NADH-ubiquinone oxidoreductase, subunit G, putative OS=Neosartorya fumigata (strain ATCC MYA-4609 / Af293 / CBS 101355 / FGSC A1100) OX=330879 GN=AFUA_5G04370 PE=4 SV=1	691	74009	65	32	37	19	55.9	22562	2	1	1	561.295	1680.86	3	1679.87	0.9894	1	0.95	1	R	RYDVVEPTSLSSLSK	V					5	ERG10-CNH.14365.14365.3 File:~ERG10-CNH.raw~, NativeID:~controllerType=0 controllerNumber=1 scan=14365~
7	1	1::tr|Q4WEV9|Q4WEV9_ASPFU	NADH-ubiquinone oxidoreductase, subunit G, putative OS=Neosartorya fumigata (strain ATCC MYA-4609 / Af293 / CBS 101355 / FGSC A1100) OX=330879 GN=AFUA_5G04370 PE=4 SV=1	691	74009	65	32	37	19	55.9	22953	1	1	1	568.303	1701.89	3	1701.89	-0.0055	0	28.57	0.0045	R	GAQLADVVLPGAAYTEK	S					16	ERG10-CNH.24813.24813.3 File:~ERG10-CNH.raw~, NativeID:~controllerType=0 controllerNumber=1 scan=24813~
7	1	1::tr|Q4WEV9|Q4WEV9_ASPFU	NADH-ubiquinone oxidoreductase, subunit G, putative OS=Neosartorya fumigata (strain ATCC MYA-4609 / Af293 / CBS 101355 / FGSC A1100) OX=330879 GN=AFUA_5G04370 PE=4 SV=1	691	74009	65	32	37	19	55.9	22954	1	1	1	851.952	1701.89	2	1701.89	-0.004	0	51.93	5.9e-05	R	GAQLADVVLPGAAYTEK	S					10	ERG10-CNH.24791.24791.2 File:~ERG10-CNH.raw~, NativeID:~controllerType=0 controllerNumber=1 scan=24791~
7	1	1::tr|Q4WEV9|Q4WEV9_ASPFU	NADH-ubiquinone oxidoreductase, subunit G, putative OS=Neosartorya fumigata (strain ATCC MYA-4609 / Af293 / CBS 101355 / FGSC A1100) OX=330879 GN=AFUA_5G04370 PE=4 SV=1	691	74009	65	32	37	19	55.9	22979	1	1	1	852.458	1702.9	2	1701.89	1.0081	0	17.7	0.022	R	GAQLADVVLPGAAYTEK	S					9	ERG10-CNH.25011.25011.2 File:~ERG10-CNH.raw~, NativeID:~controllerType=0 controllerNumber=1 scan=25011~
7	1	1::tr|Q4WEV9|Q4WEV9_ASPFU	NADH-ubiquinone oxidoreductase, subunit G, putative OS=Neosartorya fumigata (strain ATCC MYA-4609 / Af293 / CBS 101355 / FGSC A1100) OX=330879 GN=AFUA_5G04370 PE=4 SV=1	691	74009	65	32	37	19	55.9	23330	10	1	1	862.927	1723.84	2	1723.84	0.0021	1	1.9	52	K	SGTYINTEGRVQVTR	A	Acetyl (N-term); 2 Deamidated (NQ)	1.000002000002000.0			3	ERG10-CNH.16235.16235.2 File:~ERG10-CNH.raw~, NativeID:~controllerType=0 controllerNumber=1 scan=16235~
7	1	1::tr|Q4WEV9|Q4WEV9_ASPFU	NADH-ubiquinone oxidoreductase, subunit G, putative OS=Neosartorya fumigata (strain ATCC MYA-4609 / Af293 / CBS 101355 / FGSC A1100) OX=330879 GN=AFUA_5G04370 PE=4 SV=1	691	74009	65	32	37	19	55.9	23542	6	1	1	868.941	1735.87	2	1735.87	-0.0031	2	0.68	4.4	R	IDTRGMEVMRVLPR	L	2 Dioxidation (M)	0.00000300300000.0			3	ERG10-CNH.36197.36197.2 File:~ERG10-CNH.raw~, NativeID:~controllerType=0 controllerNumber=1 scan=36197~
7	1	1::tr|Q4WEV9|Q4WEV9_ASPFU	NADH-ubiquinone oxidoreductase, subunit G, putative OS=Neosartorya fumigata (strain ATCC MYA-4609 / Af293 / CBS 101355 / FGSC A1100) OX=330879 GN=AFUA_5G04370 PE=4 SV=1	691	74009	65	32	37	19	55.9	24006	1	1	1	589.939	1766.8	3	1766.8	-0.0046	0	22.85	0.0072	K	HTESIDVHDAMGSNVR	I					11	ERG10-CNH.9542.9542.3 File:~ERG10-CNH.raw~, NativeID:~controllerType=0 controllerNumber=1 scan=9542~
7	1	1::tr|Q4WEV9|Q4WEV9_ASPFU	NADH-ubiquinone oxidoreductase, subunit G, putative OS=Neosartorya fumigata (strain ATCC MYA-4609 / Af293 / CBS 101355 / FGSC A1100) OX=330879 GN=AFUA_5G04370 PE=4 SV=1	691	74009	65	32	37	19	55.9	24007	2	1	1	442.707	1766.8	4	1766.8	-0.0037	0	3.38	1.1	K	HTESIDVHDAMGSNVR	I					4	ERG10-CNH.9567.9567.4 File:~ERG10-CNH.raw~, NativeID:~controllerType=0 controllerNumber=1 scan=9567~
7	1	1::tr|Q4WEV9|Q4WEV9_ASPFU	NADH-ubiquinone oxidoreductase, subunit G, putative OS=Neosartorya fumigata (strain ATCC MYA-4609 / Af293 / CBS 101355 / FGSC A1100) OX=330879 GN=AFUA_5G04370 PE=4 SV=1	691	74009	65	32	37	19	55.9	24360	1	1	1	598.649	1792.92	3	1792.93	-0.0008	1	48.43	0.00011	K	RPMIIVGSAAAEHQDAK	S					9	ERG10-CNH.8275.8275.3 File:~ERG10-CNH.raw~, NativeID:~controllerType=0 controllerNumber=1 scan=8275~
7	1	1::tr|Q4WEV9|Q4WEV9_ASPFU	NADH-ubiquinone oxidoreductase, subunit G, putative OS=Neosartorya fumigata (strain ATCC MYA-4609 / Af293 / CBS 101355 / FGSC A1100) OX=330879 GN=AFUA_5G04370 PE=4 SV=1	691	74009	65	32	37	19	55.9	24608	1	1	1	603.98	1808.92	3	1808.92	-0.0014	1	55.84	1.1e-05	K	RPMIIVGSAAAEHQDAK	S	Oxidation (M)	0.00400000000000000.0			12	ERG10-CNH.6473.6473.3 File:~ERG10-CNH.raw~, NativeID:~controllerType=0 controllerNumber=1 scan=6473~
7	1	1::tr|Q4WEV9|Q4WEV9_ASPFU	NADH-ubiquinone oxidoreductase, subunit G, putative OS=Neosartorya fumigata (strain ATCC MYA-4609 / Af293 / CBS 101355 / FGSC A1100) OX=330879 GN=AFUA_5G04370 PE=4 SV=1	691	74009	65	32	37	19	55.9	25311	1	1	1	621.288	1860.84	3	1860.85	-0.0058	1	19.22	0.023	R	LNDDINEEWIDDKSR	F					16	ERG10-CNH.17804.17804.3 File:~ERG10-CNH.raw~, NativeID:~controllerType=0 controllerNumber=1 scan=17804~
7	1	1::tr|Q4WEV9|Q4WEV9_ASPFU	NADH-ubiquinone oxidoreductase, subunit G, putative OS=Neosartorya fumigata (strain ATCC MYA-4609 / Af293 / CBS 101355 / FGSC A1100) OX=330879 GN=AFUA_5G04370 PE=4 SV=1	691	74009	65	32	37	19	55.9	28481	1	1	1	1067.54	2133.07	2	2133.07	-0.0006	0	89.76	2.3e-08	K	FVPATWEQALTEISSAQQK	L					15	ERG10-CNH.33157.33157.2 File:~ERG10-CNH.raw~, NativeID:~controllerType=0 controllerNumber=1 scan=33157~
7	1	1::tr|Q4WEV9|Q4WEV9_ASPFU	NADH-ubiquinone oxidoreductase, subunit G, putative OS=Neosartorya fumigata (strain ATCC MYA-4609 / Af293 / CBS 101355 / FGSC A1100) OX=330879 GN=AFUA_5G04370 PE=4 SV=1	691	74009	65	32	37	19	55.9	28482	1	1	1	712.034	2133.08	3	2133.07	0.005	0	26.54	0.011	K	FVPATWEQALTEISSAQQK	L					12	ERG10-CNH.33133.33133.3 File:~ERG10-CNH.raw~, NativeID:~controllerType=0 controllerNumber=1 scan=33133~
7	1	1::tr|Q4WEV9|Q4WEV9_ASPFU	NADH-ubiquinone oxidoreductase, subunit G, putative OS=Neosartorya fumigata (strain ATCC MYA-4609 / Af293 / CBS 101355 / FGSC A1100) OX=330879 GN=AFUA_5G04370 PE=4 SV=1	691	74009	65	32	37	19	55.9	28491	1	1	1	1068.05	2134.09	2	2133.07	1.0123	0	82.94	7.9e-08	K	FVPATWEQALTEISSAQQK	L					13	ERG10-CNH.33150.33150.2 File:~ERG10-CNH.raw~, NativeID:~controllerType=0 controllerNumber=1 scan=33150~
7	1	1::tr|Q4WEV9|Q4WEV9_ASPFU	NADH-ubiquinone oxidoreductase, subunit G, putative OS=Neosartorya fumigata (strain ATCC MYA-4609 / Af293 / CBS 101355 / FGSC A1100) OX=330879 GN=AFUA_5G04370 PE=4 SV=1	691	74009	65	32	37	19	55.9	28752	1	1	1	721.369	2161.09	3	2161.11	-0.0195	1	30.16	0.004	R	AASEFLNKPLPYDDIEALR	D					20	ERG10-CNH.26325.26325.3 File:~ERG10-CNH.raw~, NativeID:~controllerType=0 controllerNumber=1 scan=26325~
7	1	1::tr|Q4WEV9|Q4WEV9_ASPFU	NADH-ubiquinone oxidoreductase, subunit G, putative OS=Neosartorya fumigata (strain ATCC MYA-4609 / Af293 / CBS 101355 / FGSC A1100) OX=330879 GN=AFUA_5G04370 PE=4 SV=1	691	74009	65	32	37	19	55.9	28753	1	1	1	721.376	2161.11	3	2161.11	0.0023	1	38.47	0.0074	R	AASEFLNKPLPYDDIEALR	D					17	ERG10-CNH.26357.26357.3 File:~ERG10-CNH.raw~, NativeID:~controllerType=0 controllerNumber=1 scan=26357~
7	1	1::tr|Q4WEV9|Q4WEV9_ASPFU	NADH-ubiquinone oxidoreductase, subunit G, putative OS=Neosartorya fumigata (strain ATCC MYA-4609 / Af293 / CBS 101355 / FGSC A1100) OX=330879 GN=AFUA_5G04370 PE=4 SV=1	691	74009	65	32	37	19	55.9	28899	1	1	1	728.039	2181.1	3	2181.1	0	1	37.02	0.00063	R	AAAYEVGFTTPSSEVAQTKPK	M					9	ERG10-CNH.16605.16605.3 File:~ERG10-CNH.raw~, NativeID:~controllerType=0 controllerNumber=1 scan=16605~
7	1	1::tr|Q4WEV9|Q4WEV9_ASPFU	NADH-ubiquinone oxidoreductase, subunit G, putative OS=Neosartorya fumigata (strain ATCC MYA-4609 / Af293 / CBS 101355 / FGSC A1100) OX=330879 GN=AFUA_5G04370 PE=4 SV=1	691	74009	65	32	37	19	55.9	29846	2	1	1	773.058	2316.15	3	2316.15	0.0004	0	0.74	1	K	NLDSELSGNIIDLCPVGALTSK	P	Deamidated (NQ)	0.0000000020000000000000.0			7	ERG10-CNH.30250.30250.3 File:~ERG10-CNH.raw~, NativeID:~controllerType=0 controllerNumber=1 scan=30250~
7	1	1::tr|Q4WEV9|Q4WEV9_ASPFU	NADH-ubiquinone oxidoreductase, subunit G, putative OS=Neosartorya fumigata (strain ATCC MYA-4609 / Af293 / CBS 101355 / FGSC A1100) OX=330879 GN=AFUA_5G04370 PE=4 SV=1	691	74009	65	32	37	19	55.9	29899	1	1	1	1162.08	2322.14	2	2320.12	2.0245	1	2.26	0.97	K	VIEDFYFTNSIARSSPTMAR	C	Oxidation (M)	0.00000000000000000400.0			7	ERG10-CNH.31257.31257.2 File:~ERG10-CNH.raw~, NativeID:~controllerType=0 controllerNumber=1 scan=31257~
7	1	1::tr|Q4WEV9|Q4WEV9_ASPFU	NADH-ubiquinone oxidoreductase, subunit G, putative OS=Neosartorya fumigata (strain ATCC MYA-4609 / Af293 / CBS 101355 / FGSC A1100) OX=330879 GN=AFUA_5G04370 PE=4 SV=1	691	74009	65	32	37	19	55.9	32795	6	1	1	741.873	2963.46	4	2962.47	0.9865	1	1.11	2.2	R	PMIIVGSAAAEHQDAKSVFETVGSFVEK	H	Oxidation (M)	0.0400000000000000000000000000.0			3	ERG10-CNH.20084.20084.4 File:~ERG10-CNH.raw~, NativeID:~controllerType=0 controllerNumber=1 scan=20084~
8	1	1::tr|Q4WWZ4|Q4WWZ4_ASPFU	Plasma membrane ATPase OS=Neosartorya fumigata (strain ATCC MYA-4609 / Af293 / CBS 101355 / FGSC A1100) OX=330879 GN=AFUA_3G07640 PE=3 SV=1	642	109721	53	29	29	16	34.9	1220	1	1	1	388.7	775.386	2	775.386	-0.0008	0	12.58	0.98	R	NWVTEK	Y					6	ERG10-CNH.6320.6320.2 File:~ERG10-CNH.raw~, NativeID:~controllerType=0 controllerNumber=1 scan=6320~
8	1	1::tr|Q4WWZ4|Q4WWZ4_ASPFU	Plasma membrane ATPase OS=Neosartorya fumigata (strain ATCC MYA-4609 / Af293 / CBS 101355 / FGSC A1100) OX=330879 GN=AFUA_3G07640 PE=3 SV=1	642	109721	53	29	29	16	34.9	1808	1	1	1	407.719	813.423	2	813.423	-0.0003	0	11.92	0.42	K	NLDPIDK	V					5	ERG10-CNH.8696.8696.2 File:~ERG10-CNH.raw~, NativeID:~controllerType=0 controllerNumber=1 scan=8696~
8	1	1::tr|Q4WWZ4|Q4WWZ4_ASPFU	Plasma membrane ATPase OS=Neosartorya fumigata (strain ATCC MYA-4609 / Af293 / CBS 101355 / FGSC A1100) OX=330879 GN=AFUA_3G07640 PE=3 SV=1	642	109721	53	29	29	16	34.9	2631	2	1	1	430.248	858.482	2	858.481	0.0007	0	7.49	1.2	K	TAALVQGAK	D	Deamidated (NQ)	0.000002000.0			6	ERG10-CNH.4202.4202.2 File:~ERG10-CNH.raw~, NativeID:~controllerType=0 controllerNumber=1 scan=4202~
8	1	1::tr|Q4WWZ4|Q4WWZ4_ASPFU	Plasma membrane ATPase OS=Neosartorya fumigata (strain ATCC MYA-4609 / Af293 / CBS 101355 / FGSC A1100) OX=330879 GN=AFUA_3G07640 PE=3 SV=1	642	109721	53	29	29	16	34.9	4849	8	1	1	484.756	967.498	2	966.496	1.0025	1	0.51	6.6	R	QIFQRMK	A	Deamidated (NQ); Oxidation (M)	0.0002040.0			2	ERG10-CNH.25785.25785.2 File:~ERG10-CNH.raw~, NativeID:~controllerType=0 controllerNumber=1 scan=25785~
8	1	1::tr|Q4WWZ4|Q4WWZ4_ASPFU	Plasma membrane ATPase OS=Neosartorya fumigata (strain ATCC MYA-4609 / Af293 / CBS 101355 / FGSC A1100) OX=330879 GN=AFUA_3G07640 PE=3 SV=1	642	109721	53	29	29	16	34.9	4993	8	1	1	487.75	973.485	2	971.471	2.0139	0	1.63	10	K	SYYTLGAR	A	Acetyl (N-term)	1.00000000.0			4	ERG10-CNH.5958.5958.2 File:~ERG10-CNH.raw~, NativeID:~controllerType=0 controllerNumber=1 scan=5958~
8	1	1::tr|Q4WWZ4|Q4WWZ4_ASPFU	Plasma membrane ATPase OS=Neosartorya fumigata (strain ATCC MYA-4609 / Af293 / CBS 101355 / FGSC A1100) OX=330879 GN=AFUA_3G07640 PE=3 SV=1	642	109721	53	29	29	16	34.9	5693	1	1	1	501.281	1000.55	2	1000.56	-0.0089	0	23.23	0.034	K	QAADVVASLK	G					4	ERG10-CNH.12483.12483.2 File:~ERG10-CNH.raw~, NativeID:~controllerType=0 controllerNumber=1 scan=12483~
8	1	1::tr|Q4WWZ4|Q4WWZ4_ASPFU	Plasma membrane ATPase OS=Neosartorya fumigata (strain ATCC MYA-4609 / Af293 / CBS 101355 / FGSC A1100) OX=330879 GN=AFUA_3G07640 PE=3 SV=1	642	109721	53	29	29	16	34.9	5696	1	1	1	501.288	1000.56	2	1000.56	0.006	0	18.94	0.068	K	QAADVVASLK	G					7	ERG10-CNH.12707.12707.2 File:~ERG10-CNH.raw~, NativeID:~controllerType=0 controllerNumber=1 scan=12707~
8	1	1::tr|Q4WWZ4|Q4WWZ4_ASPFU	Plasma membrane ATPase OS=Neosartorya fumigata (strain ATCC MYA-4609 / Af293 / CBS 101355 / FGSC A1100) OX=330879 GN=AFUA_3G07640 PE=3 SV=1	642	109721	53	29	29	16	34.9	5849	1	1	1	504.789	1007.56	2	1007.57	-0.0008	0	13.49	0.1	K	AYAIVTATAK	Q					4	ERG10-CNH.10795.10795.2 File:~ERG10-CNH.raw~, NativeID:~controllerType=0 controllerNumber=1 scan=10795~
8	1	1::tr|Q4WWZ4|Q4WWZ4_ASPFU	Plasma membrane ATPase OS=Neosartorya fumigata (strain ATCC MYA-4609 / Af293 / CBS 101355 / FGSC A1100) OX=330879 GN=AFUA_3G07640 PE=3 SV=1	642	109721	53	29	29	16	34.9	6745	3	1	1	522.292	1042.57	2	1042.57	0.0026	0	1.55	1.2	K	QAADVVASLK	G	Acetyl (N-term)	1.0000000000.0			6	ERG10-CNH.25409.25409.2 File:~ERG10-CNH.raw~, NativeID:~controllerType=0 controllerNumber=1 scan=25409~
8	1	1::tr|Q4WWZ4|Q4WWZ4_ASPFU	Plasma membrane ATPase OS=Neosartorya fumigata (strain ATCC MYA-4609 / Af293 / CBS 101355 / FGSC A1100) OX=330879 GN=AFUA_3G07640 PE=3 SV=1	642	109721	53	29	29	16	34.9	6776	6	1	1	522.788	1043.56	2	1042.57	0.9965	0	3.73	5.8	K	QAADVVASLK	G	Acetyl (N-term)	1.0000000000.0			5	ERG10-CNH.17230.17230.2 File:~ERG10-CNH.raw~, NativeID:~controllerType=0 controllerNumber=1 scan=17230~
8	1	1::tr|Q4WWZ4|Q4WWZ4_ASPFU	Plasma membrane ATPase OS=Neosartorya fumigata (strain ATCC MYA-4609 / Af293 / CBS 101355 / FGSC A1100) OX=330879 GN=AFUA_3G07640 PE=3 SV=1	642	109721	53	29	29	16	34.9	7028	1	1	1	527.266	1052.52	2	1052.52	-0.0009	0	14.52	0.16	K	YTPFDPVSK	R					5	ERG10-CNH.16067.16067.2 File:~ERG10-CNH.raw~, NativeID:~controllerType=0 controllerNumber=1 scan=16067~
8	1	1::tr|Q4WWZ4|Q4WWZ4_ASPFU	Plasma membrane ATPase OS=Neosartorya fumigata (strain ATCC MYA-4609 / Af293 / CBS 101355 / FGSC A1100) OX=330879 GN=AFUA_3G07640 PE=3 SV=1	642	109721	53	29	29	16	34.9	8486	1	1	1	552.308	1102.6	2	1102.61	-0.0035	0	40.18	0.00062	K	MLTGDALAIAK	E					9	ERG10-CNH.19055.19055.2 File:~ERG10-CNH.raw~, NativeID:~controllerType=0 controllerNumber=1 scan=19055~
8	1	1::tr|Q4WWZ4|Q4WWZ4_ASPFU	Plasma membrane ATPase OS=Neosartorya fumigata (strain ATCC MYA-4609 / Af293 / CBS 101355 / FGSC A1100) OX=330879 GN=AFUA_3G07640 PE=3 SV=1	642	109721	53	29	29	16	34.9	8936	1	1	1	560.308	1118.6	2	1118.6	0.0006	0	37.07	0.0031	K	MLTGDALAIAK	E	Oxidation (M)	0.40000000000.0			13	ERG10-CNH.16208.16208.2 File:~ERG10-CNH.raw~, NativeID:~controllerType=0 controllerNumber=1 scan=16208~
8	1	1::tr|Q4WWZ4|Q4WWZ4_ASPFU	Plasma membrane ATPase OS=Neosartorya fumigata (strain ATCC MYA-4609 / Af293 / CBS 101355 / FGSC A1100) OX=330879 GN=AFUA_3G07640 PE=3 SV=1	642	109721	53	29	29	16	34.9	9376	1	1	1	567.775	1133.54	2	1133.54	0.0011	0	35.13	0.0039	K	GGWNELTTEK	T					10	ERG10-CNH.13323.13323.2 File:~ERG10-CNH.raw~, NativeID:~controllerType=0 controllerNumber=1 scan=13323~
8	1	1::tr|Q4WWZ4|Q4WWZ4_ASPFU	Plasma membrane ATPase OS=Neosartorya fumigata (strain ATCC MYA-4609 / Af293 / CBS 101355 / FGSC A1100) OX=330879 GN=AFUA_3G07640 PE=3 SV=1	642	109721	53	29	29	16	34.9	9974	1	1	1	385.878	1154.61	3	1154.61	0.0012	0	19.94	0.096	K	IENMIAHLSK	L					7	ERG10-CNH.12398.12398.3 File:~ERG10-CNH.raw~, NativeID:~controllerType=0 controllerNumber=1 scan=12398~
8	1	1::tr|Q4WWZ4|Q4WWZ4_ASPFU	Plasma membrane ATPase OS=Neosartorya fumigata (strain ATCC MYA-4609 / Af293 / CBS 101355 / FGSC A1100) OX=330879 GN=AFUA_3G07640 PE=3 SV=1	642	109721	53	29	29	16	34.9	10006	4	1	1	578.819	1155.62	2	1154.61	1.0119	0	7.25	1.8	K	IENMIAHLSK	L					3	ERG10-CNH.17179.17179.2 File:~ERG10-CNH.raw~, NativeID:~controllerType=0 controllerNumber=1 scan=17179~
8	1	1::tr|Q4WWZ4|Q4WWZ4_ASPFU	Plasma membrane ATPase OS=Neosartorya fumigata (strain ATCC MYA-4609 / Af293 / CBS 101355 / FGSC A1100) OX=330879 GN=AFUA_3G07640 PE=3 SV=1	642	109721	53	29	29	16	34.9	10008	1	1	1	578.82	1155.63	2	1154.61	1.0135	0	5.99	0.78	K	IENMIAHLSK	L					3	ERG10-CNH.17421.17421.2 File:~ERG10-CNH.raw~, NativeID:~controllerType=0 controllerNumber=1 scan=17421~
8	1	1::tr|Q4WWZ4|Q4WWZ4_ASPFU	Plasma membrane ATPase OS=Neosartorya fumigata (strain ATCC MYA-4609 / Af293 / CBS 101355 / FGSC A1100) OX=330879 GN=AFUA_3G07640 PE=3 SV=1	642	109721	53	29	29	16	34.9	10049	1	1	1	579.791	1157.57	2	1157.57	-0.001	0	55.6	0.00012	R	DGQEQEILAR	E					6	ERG10-CNH.11235.11235.2 File:~ERG10-CNH.raw~, NativeID:~controllerType=0 controllerNumber=1 scan=11235~
8	1	1::tr|Q4WWZ4|Q4WWZ4_ASPFU	Plasma membrane ATPase OS=Neosartorya fumigata (strain ATCC MYA-4609 / Af293 / CBS 101355 / FGSC A1100) OX=330879 GN=AFUA_3G07640 PE=3 SV=1	642	109721	53	29	29	16	34.9	10053	1	1	1	579.797	1157.58	2	1157.57	0.0109	0	34.54	0.017	R	DGQEQEILAR	E					6	ERG10-CNH.11196.11196.2 File:~ERG10-CNH.raw~, NativeID:~controllerType=0 controllerNumber=1 scan=11196~
8	1	1::tr|Q4WWZ4|Q4WWZ4_ASPFU	Plasma membrane ATPase OS=Neosartorya fumigata (strain ATCC MYA-4609 / Af293 / CBS 101355 / FGSC A1100) OX=330879 GN=AFUA_3G07640 PE=3 SV=1	642	109721	53	29	29	16	34.9	10216	1	1	1	582.299	1162.58	2	1162.58	0.0008	0	60.49	1.1e-05	R	TGLASSQIETR	R	Deamidated (NQ)	0.00000020000.0			9	ERG10-CNH.9382.9382.2 File:~ERG10-CNH.raw~, NativeID:~controllerType=0 controllerNumber=1 scan=9382~
8	1	1::tr|Q4WWZ4|Q4WWZ4_ASPFU	Plasma membrane ATPase OS=Neosartorya fumigata (strain ATCC MYA-4609 / Af293 / CBS 101355 / FGSC A1100) OX=330879 GN=AFUA_3G07640 PE=3 SV=1	642	109721	53	29	29	16	34.9	10217	1	1	1	582.299	1162.58	2	1162.58	0.0014	0	58.52	1.2e-05	R	TGLASSQIETR	R	Deamidated (NQ)	0.00000020000.0			9	ERG10-CNH.9681.9681.2 File:~ERG10-CNH.raw~, NativeID:~controllerType=0 controllerNumber=1 scan=9681~
8	1	1::tr|Q4WWZ4|Q4WWZ4_ASPFU	Plasma membrane ATPase OS=Neosartorya fumigata (strain ATCC MYA-4609 / Af293 / CBS 101355 / FGSC A1100) OX=330879 GN=AFUA_3G07640 PE=3 SV=1	642	109721	53	29	29	16	34.9	13435	1	1	1	637.856	1273.7	2	1273.7	-0.0013	0	26.39	0.075	K	TGTLTANQLSIR	E					5	ERG10-CNH.15382.15382.2 File:~ERG10-CNH.raw~, NativeID:~controllerType=0 controllerNumber=1 scan=15382~
8	1	1::tr|Q4WWZ4|Q4WWZ4_ASPFU	Plasma membrane ATPase OS=Neosartorya fumigata (strain ATCC MYA-4609 / Af293 / CBS 101355 / FGSC A1100) OX=330879 GN=AFUA_3G07640 PE=3 SV=1	642	109721	53	29	29	16	34.9	14290	1	1	1	653.753	1305.49	2	1305.5	-0.0035	0	59.64	2.8e-06	K	DDDDEDGGIEAR	V					9	ERG10-CNH.6649.6649.2 File:~ERG10-CNH.raw~, NativeID:~controllerType=0 controllerNumber=1 scan=6649~
8	1	1::tr|Q4WWZ4|Q4WWZ4_ASPFU	Plasma membrane ATPase OS=Neosartorya fumigata (strain ATCC MYA-4609 / Af293 / CBS 101355 / FGSC A1100) OX=330879 GN=AFUA_3G07640 PE=3 SV=1	642	109721	53	29	29	16	34.9	15174	1	1	1	670.825	1339.64	2	1339.64	-0.0007	0	19.48	0.18	K	LAIEHETDNNGK	S					11	ERG10-CNH.4149.4149.2 File:~ERG10-CNH.raw~, NativeID:~controllerType=0 controllerNumber=1 scan=4149~
8	1	1::tr|Q4WWZ4|Q4WWZ4_ASPFU	Plasma membrane ATPase OS=Neosartorya fumigata (strain ATCC MYA-4609 / Af293 / CBS 101355 / FGSC A1100) OX=330879 GN=AFUA_3G07640 PE=3 SV=1	642	109721	53	29	29	16	34.9	15175	1	1	1	447.553	1339.64	3	1339.64	-0.0005	0	20.26	0.05	K	LAIEHETDNNGK	S					7	ERG10-CNH.3917.3917.3 File:~ERG10-CNH.raw~, NativeID:~controllerType=0 controllerNumber=1 scan=3917~
8	1	1::tr|Q4WWZ4|Q4WWZ4_ASPFU	Plasma membrane ATPase OS=Neosartorya fumigata (strain ATCC MYA-4609 / Af293 / CBS 101355 / FGSC A1100) OX=330879 GN=AFUA_3G07640 PE=3 SV=1	642	109721	53	29	29	16	34.9	15178	1	1	1	670.826	1339.64	2	1339.64	0.0003	0	54.96	1.2e-05	K	LAIEHETDNNGK	S					11	ERG10-CNH.3914.3914.2 File:~ERG10-CNH.raw~, NativeID:~controllerType=0 controllerNumber=1 scan=3914~
8	1	1::tr|Q4WWZ4|Q4WWZ4_ASPFU	Plasma membrane ATPase OS=Neosartorya fumigata (strain ATCC MYA-4609 / Af293 / CBS 101355 / FGSC A1100) OX=330879 GN=AFUA_3G07640 PE=3 SV=1	642	109721	53	29	29	16	34.9	15336	1	1	1	673.821	1345.63	2	1345.63	-0.0036	0	28.18	0.0072	K	ADGFAEVFPEHK	Y					7	ERG10-CNH.16781.16781.2 File:~ERG10-CNH.raw~, NativeID:~controllerType=0 controllerNumber=1 scan=16781~
8	1	1::tr|Q4WWZ4|Q4WWZ4_ASPFU	Plasma membrane ATPase OS=Neosartorya fumigata (strain ATCC MYA-4609 / Af293 / CBS 101355 / FGSC A1100) OX=330879 GN=AFUA_3G07640 PE=3 SV=1	642	109721	53	29	29	16	34.9	15337	1	1	1	449.55	1345.63	3	1345.63	-0.001	0	35.44	0.001	K	ADGFAEVFPEHK	Y					13	ERG10-CNH.16989.16989.3 File:~ERG10-CNH.raw~, NativeID:~controllerType=0 controllerNumber=1 scan=16989~
8	1	1::tr|Q4WWZ4|Q4WWZ4_ASPFU	Plasma membrane ATPase OS=Neosartorya fumigata (strain ATCC MYA-4609 / Af293 / CBS 101355 / FGSC A1100) OX=330879 GN=AFUA_3G07640 PE=3 SV=1	642	109721	53	29	29	16	34.9	15338	1	1	1	449.551	1345.63	3	1345.63	0.0005	0	23.15	0.011	K	ADGFAEVFPEHK	Y					11	ERG10-CNH.16751.16751.3 File:~ERG10-CNH.raw~, NativeID:~controllerType=0 controllerNumber=1 scan=16751~
8	1	1::tr|Q4WWZ4|Q4WWZ4_ASPFU	Plasma membrane ATPase OS=Neosartorya fumigata (strain ATCC MYA-4609 / Af293 / CBS 101355 / FGSC A1100) OX=330879 GN=AFUA_3G07640 PE=3 SV=1	642	109721	53	29	29	16	34.9	15545	1	1	1	677.33	1352.65	2	1352.65	-0.0008	0	35.38	0.0015	K	EYLATANDDTLK	E					9	ERG10-CNH.13250.13250.2 File:~ERG10-CNH.raw~, NativeID:~controllerType=0 controllerNumber=1 scan=13250~
8	1	1::tr|Q4WWZ4|Q4WWZ4_ASPFU	Plasma membrane ATPase OS=Neosartorya fumigata (strain ATCC MYA-4609 / Af293 / CBS 101355 / FGSC A1100) OX=330879 GN=AFUA_3G07640 PE=3 SV=1	642	109721	53	29	29	16	34.9	20293	1	1	1	780.356	1558.7	2	1558.7	-0.0039	0	55.67	6.6e-06	R	ISYAPDVENGDHSR	H					11	ERG10-CNH.8738.8738.2 File:~ERG10-CNH.raw~, NativeID:~controllerType=0 controllerNumber=1 scan=8738~
8	1	1::tr|Q4WWZ4|Q4WWZ4_ASPFU	Plasma membrane ATPase OS=Neosartorya fumigata (strain ATCC MYA-4609 / Af293 / CBS 101355 / FGSC A1100) OX=330879 GN=AFUA_3G07640 PE=3 SV=1	642	109721	53	29	29	16	34.9	20294	1	1	1	520.574	1558.7	3	1558.7	-0.0005	0	14.35	0.14	R	ISYAPDVENGDHSR	H					6	ERG10-CNH.8713.8713.3 File:~ERG10-CNH.raw~, NativeID:~controllerType=0 controllerNumber=1 scan=8713~
8	1	1::tr|Q4WWZ4|Q4WWZ4_ASPFU	Plasma membrane ATPase OS=Neosartorya fumigata (strain ATCC MYA-4609 / Af293 / CBS 101355 / FGSC A1100) OX=330879 GN=AFUA_3G07640 PE=3 SV=1	642	109721	53	29	29	16	34.9	20316	1	1	1	520.904	1559.69	3	1559.69	0.0035	0	5.32	0.38	R	ISYAPDVENGDHSR	H	Deamidated (NQ)	0.00000000200000.0			8	ERG10-CNH.9641.9641.3 File:~ERG10-CNH.raw~, NativeID:~controllerType=0 controllerNumber=1 scan=9641~
8	1	1::tr|Q4WWZ4|Q4WWZ4_ASPFU	Plasma membrane ATPase OS=Neosartorya fumigata (strain ATCC MYA-4609 / Af293 / CBS 101355 / FGSC A1100) OX=330879 GN=AFUA_3G07640 PE=3 SV=1	642	109721	53	29	29	16	34.9	20356	1	1	1	782.322	1562.63	2	1562.63	-0.0047	1	79.29	7.2e-08	K	EKDDDDEDGGIEAR	V					12	ERG10-CNH.3608.3608.2 File:~ERG10-CNH.raw~, NativeID:~controllerType=0 controllerNumber=1 scan=3608~
8	1	1::tr|Q4WWZ4|Q4WWZ4_ASPFU	Plasma membrane ATPase OS=Neosartorya fumigata (strain ATCC MYA-4609 / Af293 / CBS 101355 / FGSC A1100) OX=330879 GN=AFUA_3G07640 PE=3 SV=1	642	109721	53	29	29	16	34.9	20357	1	1	1	521.885	1562.63	3	1562.63	-0.0008	1	45.75	0.00013	K	EKDDDDEDGGIEAR	V					7	ERG10-CNH.3605.3605.3 File:~ERG10-CNH.raw~, NativeID:~controllerType=0 controllerNumber=1 scan=3605~
8	1	1::tr|Q4WWZ4|Q4WWZ4_ASPFU	Plasma membrane ATPase OS=Neosartorya fumigata (strain ATCC MYA-4609 / Af293 / CBS 101355 / FGSC A1100) OX=330879 GN=AFUA_3G07640 PE=3 SV=1	642	109721	53	29	29	16	34.9	21745	2	1	1	545.283	1632.83	3	1632.84	-0.0107	1	3.43	1.2	K	QAADVVASLKGDIAMK	A	Deamidated (NQ); Oxidation (M)	0.2000000000000040.0			7	ERG10-CNH.24330.24330.3 File:~ERG10-CNH.raw~, NativeID:~controllerType=0 controllerNumber=1 scan=24330~
8	1	1::tr|Q4WWZ4|Q4WWZ4_ASPFU	Plasma membrane ATPase OS=Neosartorya fumigata (strain ATCC MYA-4609 / Af293 / CBS 101355 / FGSC A1100) OX=330879 GN=AFUA_3G07640 PE=3 SV=1	642	109721	53	29	29	16	34.9	23672	1	1	1	436.988	1743.92	4	1743.93	-0.0025	0	20.68	0.039	R	LIHGGLAGSAQHDLVEK	A					13	ERG10-CNH.9866.9866.4 File:~ERG10-CNH.raw~, NativeID:~controllerType=0 controllerNumber=1 scan=9866~
8	1	1::tr|Q4WWZ4|Q4WWZ4_ASPFU	Plasma membrane ATPase OS=Neosartorya fumigata (strain ATCC MYA-4609 / Af293 / CBS 101355 / FGSC A1100) OX=330879 GN=AFUA_3G07640 PE=3 SV=1	642	109721	53	29	29	16	34.9	23673	1	1	1	872.974	1743.93	2	1743.93	0.007	0	56.97	2.5e-05	R	LIHGGLAGSAQHDLVEK	A					20	ERG10-CNH.9941.9941.2 File:~ERG10-CNH.raw~, NativeID:~controllerType=0 controllerNumber=1 scan=9941~
8	1	1::tr|Q4WWZ4|Q4WWZ4_ASPFU	Plasma membrane ATPase OS=Neosartorya fumigata (strain ATCC MYA-4609 / Af293 / CBS 101355 / FGSC A1100) OX=330879 GN=AFUA_3G07640 PE=3 SV=1	642	109721	53	29	29	16	34.9	23674	1	1	1	582.32	1743.94	3	1743.93	0.0103	0	23.37	0.026	R	LIHGGLAGSAQHDLVEK	A					10	ERG10-CNH.9865.9865.3 File:~ERG10-CNH.raw~, NativeID:~controllerType=0 controllerNumber=1 scan=9865~
8	1	1::tr|Q4WWZ4|Q4WWZ4_ASPFU	Plasma membrane ATPase OS=Neosartorya fumigata (strain ATCC MYA-4609 / Af293 / CBS 101355 / FGSC A1100) OX=330879 GN=AFUA_3G07640 PE=3 SV=1	642	109721	53	29	29	16	34.9	24212	1	1	1	595.293	1782.86	3	1782.86	0.0009	0	24.97	0.053	R	GHLTAMTGDGVNDAPSLK	K					8	ERG10-CNH.13832.13832.3 File:~ERG10-CNH.raw~, NativeID:~controllerType=0 controllerNumber=1 scan=13832~
8	1	1::tr|Q4WWZ4|Q4WWZ4_ASPFU	Plasma membrane ATPase OS=Neosartorya fumigata (strain ATCC MYA-4609 / Af293 / CBS 101355 / FGSC A1100) OX=330879 GN=AFUA_3G07640 PE=3 SV=1	642	109721	53	29	29	16	34.9	24213	1	1	1	892.436	1782.86	2	1782.86	0.0011	0	95.2	4e-09	R	GHLTAMTGDGVNDAPSLK	K					10	ERG10-CNH.13862.13862.2 File:~ERG10-CNH.raw~, NativeID:~controllerType=0 controllerNumber=1 scan=13862~
8	1	1::tr|Q4WWZ4|Q4WWZ4_ASPFU	Plasma membrane ATPase OS=Neosartorya fumigata (strain ATCC MYA-4609 / Af293 / CBS 101355 / FGSC A1100) OX=330879 GN=AFUA_3G07640 PE=3 SV=1	642	109721	53	29	29	16	34.9	24448	1	1	1	600.625	1798.85	3	1798.85	0.0017	0	32.35	0.0054	R	GHLTAMTGDGVNDAPSLK	K	Oxidation (M)	0.000004000000000000.0			9	ERG10-CNH.10217.10217.3 File:~ERG10-CNH.raw~, NativeID:~controllerType=0 controllerNumber=1 scan=10217~
8	1	1::tr|Q4WWZ4|Q4WWZ4_ASPFU	Plasma membrane ATPase OS=Neosartorya fumigata (strain ATCC MYA-4609 / Af293 / CBS 101355 / FGSC A1100) OX=330879 GN=AFUA_3G07640 PE=3 SV=1	642	109721	53	29	29	16	34.9	25098	1	1	1	615.953	1844.84	3	1844.83	0.0098	0	17.07	0.037	R	HAENEGNLDEYTALNR	Y					13	ERG10-CNH.13272.13272.3 File:~ERG10-CNH.raw~, NativeID:~controllerType=0 controllerNumber=1 scan=13272~
8	1	1::tr|Q4WWZ4|Q4WWZ4_ASPFU	Plasma membrane ATPase OS=Neosartorya fumigata (strain ATCC MYA-4609 / Af293 / CBS 101355 / FGSC A1100) OX=330879 GN=AFUA_3G07640 PE=3 SV=1	642	109721	53	29	29	16	34.9	26055	1	1	1	640.666	1918.98	3	1918.97	0.0005	0	26.31	0.0034	R	EDTAHTIAEAQHLGLSVK	M					18	ERG10-CNH.18115.18115.3 File:~ERG10-CNH.raw~, NativeID:~controllerType=0 controllerNumber=1 scan=18115~
8	1	1::tr|Q4WWZ4|Q4WWZ4_ASPFU	Plasma membrane ATPase OS=Neosartorya fumigata (strain ATCC MYA-4609 / Af293 / CBS 101355 / FGSC A1100) OX=330879 GN=AFUA_3G07640 PE=3 SV=1	642	109721	53	29	29	16	34.9	29195	10	1	1	741.349	2221.03	3	2220	1.0241	0	1.35	1.3	K	EGEPWQLLGMYPMFDPPR	E	Acetyl (N-term); Oxidation (M)	1.000000000000400000.0			2	ERG10-CNH.16353.16353.3 File:~ERG10-CNH.raw~, NativeID:~controllerType=0 controllerNumber=1 scan=16353~
8	1	1::tr|Q4WWZ4|Q4WWZ4_ASPFU	Plasma membrane ATPase OS=Neosartorya fumigata (strain ATCC MYA-4609 / Af293 / CBS 101355 / FGSC A1100) OX=330879 GN=AFUA_3G07640 PE=3 SV=1	642	109721	53	29	29	16	34.9	29323	1	1	1	1119.61	2237.21	2	2237.22	-0.0059	0	58.86	1.7e-05	R	ELVTGDIIVVEEGTVIPADIR	L					21	ERG10-CNH.33806.33806.2 File:~ERG10-CNH.raw~, NativeID:~controllerType=0 controllerNumber=1 scan=33806~
8	1	1::tr|Q4WWZ4|Q4WWZ4_ASPFU	Plasma membrane ATPase OS=Neosartorya fumigata (strain ATCC MYA-4609 / Af293 / CBS 101355 / FGSC A1100) OX=330879 GN=AFUA_3G07640 PE=3 SV=1	642	109721	53	29	29	16	34.9	29324	1	1	1	746.747	2237.22	3	2237.22	0.0046	0	42.12	0.0013	R	ELVTGDIIVVEEGTVIPADIR	L					9	ERG10-CNH.33808.33808.3 File:~ERG10-CNH.raw~, NativeID:~controllerType=0 controllerNumber=1 scan=33808~
8	1	1::tr|Q4WWZ4|Q4WWZ4_ASPFU	Plasma membrane ATPase OS=Neosartorya fumigata (strain ATCC MYA-4609 / Af293 / CBS 101355 / FGSC A1100) OX=330879 GN=AFUA_3G07640 PE=3 SV=1	642	109721	53	29	29	16	34.9	29325	1	1	1	1119.62	2237.22	2	2237.22	0.007	0	34.98	0.00052	R	ELVTGDIIVVEEGTVIPADIR	L					18	ERG10-CNH.34058.34058.2 File:~ERG10-CNH.raw~, NativeID:~controllerType=0 controllerNumber=1 scan=34058~
8	1	1::tr|Q4WWZ4|Q4WWZ4_ASPFU	Plasma membrane ATPase OS=Neosartorya fumigata (strain ATCC MYA-4609 / Af293 / CBS 101355 / FGSC A1100) OX=330879 GN=AFUA_3G07640 PE=3 SV=1	642	109721	53	29	29	16	34.9	29332	2	1	1	747.077	2238.21	3	2237.22	0.9938	0	2.79	1	R	ELVTGDIIVVEEGTVIPADIR	L					6	ERG10-CNH.34011.34011.3 File:~ERG10-CNH.raw~, NativeID:~controllerType=0 controllerNumber=1 scan=34011~
8	1	1::tr|Q4WWZ4|Q4WWZ4_ASPFU	Plasma membrane ATPase OS=Neosartorya fumigata (strain ATCC MYA-4609 / Af293 / CBS 101355 / FGSC A1100) OX=330879 GN=AFUA_3G07640 PE=3 SV=1	642	109721	53	29	29	16	34.9	29333	1	1	1	1120.11	2238.21	2	2237.22	0.9973	0	28.75	0.0061	R	ELVTGDIIVVEEGTVIPADIR	L					7	ERG10-CNH.34019.34019.2 File:~ERG10-CNH.raw~, NativeID:~controllerType=0 controllerNumber=1 scan=34019~
8	1	1::tr|Q4WWZ4|Q4WWZ4_ASPFU	Plasma membrane ATPase OS=Neosartorya fumigata (strain ATCC MYA-4609 / Af293 / CBS 101355 / FGSC A1100) OX=330879 GN=AFUA_3G07640 PE=3 SV=1	642	109721	53	29	29	16	34.9	30518	2	1	1	607.065	2424.23	4	2423.25	0.985	2	2.12	1.1	K	MLTGDALAIAKETCKMLALSTK	V	Acetyl (N-term); Oxidation (M)	1.4000000000000000000000.0			5	ERG10-CNH.23136.23136.4 File:~ERG10-CNH.raw~, NativeID:~controllerType=0 controllerNumber=1 scan=23136~
8	1	1::tr|Q4WWZ4|Q4WWZ4_ASPFU	Plasma membrane ATPase OS=Neosartorya fumigata (strain ATCC MYA-4609 / Af293 / CBS 101355 / FGSC A1100) OX=330879 GN=AFUA_3G07640 PE=3 SV=1	642	109721	53	29	29	16	34.9	32483	6	1	1	716.088	2860.32	4	2858.34	1.9848	0	0.2	1.4	R	EPYVNEGVDVNWMMAVAAIASNHNVK	N	Deamidated (NQ)	0.00000000000000000000000200.0			8	ERG10-CNH.34119.34119.4 File:~ERG10-CNH.raw~, NativeID:~controllerType=0 controllerNumber=1 scan=34119~
8	1	1::tr|Q4WWZ4|Q4WWZ4_ASPFU	Plasma membrane ATPase OS=Neosartorya fumigata (strain ATCC MYA-4609 / Af293 / CBS 101355 / FGSC A1100) OX=330879 GN=AFUA_3G07640 PE=3 SV=1	642	109721	53	29	29	16	34.9	32576	1	1	1	964.784	2891.33	3	2889.34	1.9878	0	2.98	0.52	R	EPYVNEGVDVNWMMAVAAIASNHNVK	N	2 Oxidation (M)	0.00000000000044000000000000.0			7	ERG10-CNH.30745.30745.3 File:~ERG10-CNH.raw~, NativeID:~controllerType=0 controllerNumber=1 scan=30745~
8		1::tr|Q4WEM6|Q4WEM6_ASPFU	Plasma membrane ATPase OS=Neosartorya fumigata (strain ATCC MYA-4609 / Af293 / CBS 101355 / FGSC A1100) OX=330879 GN=AFUA_5G03550 PE=3 SV=1	203	113154	33	10	17	5	17.4	1568	3	0	1	400.729	799.444	2	797.444	2.0006	0	7.03	1.3	K	ILSYFR	G					4	ERG10-CNH.34177.34177.2 File:~ERG10-CNH.raw~, NativeID:~controllerType=0 controllerNumber=1 scan=34177~
8		1::tr|Q4WEM6|Q4WEM6_ASPFU	Plasma membrane ATPase OS=Neosartorya fumigata (strain ATCC MYA-4609 / Af293 / CBS 101355 / FGSC A1100) OX=330879 GN=AFUA_5G03550 PE=3 SV=1	203	113154	33	10	17	5	17.4	1666	4	0	1	403.214	804.414	2	804.409	0.0051	0	4.39	1.3	R	ISQQSSR	R					3	ERG10-CNH.31919.31919.2 File:~ERG10-CNH.raw~, NativeID:~controllerType=0 controllerNumber=1 scan=31919~
8		1::tr|Q4WEM6|Q4WEM6_ASPFU	Plasma membrane ATPase OS=Neosartorya fumigata (strain ATCC MYA-4609 / Af293 / CBS 101355 / FGSC A1100) OX=330879 GN=AFUA_5G03550 PE=3 SV=1	203	113154	33	10	17	5	17.4	1710	5	0	1	404.7	807.386	2	806.377	1.0093	0	1.62	1.8	R	ISQQSSR	R	2 Deamidated (NQ)	0.0022000.0			4	ERG10-CNH.9149.9149.2 File:~ERG10-CNH.raw~, NativeID:~controllerType=0 controllerNumber=1 scan=9149~
8		1::tr|Q4WEM6|Q4WEM6_ASPFU	Plasma membrane ATPase OS=Neosartorya fumigata (strain ATCC MYA-4609 / Af293 / CBS 101355 / FGSC A1100) OX=330879 GN=AFUA_5G03550 PE=3 SV=1	203	113154	33	10	17	5	17.4	3821	2	0	1	463.255	924.495	2	922.479	2.0159	0	1.9	1.1	K	TASMVLAAK	G	Dioxidation (M)	0.000300000.0			6	ERG10-CNH.21127.21127.2 File:~ERG10-CNH.raw~, NativeID:~controllerType=0 controllerNumber=1 scan=21127~
8		1::tr|Q4WEM6|Q4WEM6_ASPFU	Plasma membrane ATPase OS=Neosartorya fumigata (strain ATCC MYA-4609 / Af293 / CBS 101355 / FGSC A1100) OX=330879 GN=AFUA_5G03550 PE=3 SV=1	203	113154	33	10	17	5	17.4	4031	5	0	1	467.261	932.507	2	932.5	0.0065	0	1.66	7.7	K	TASMVLAAK	G	Acetyl (N-term)	1.000000000.0			4	ERG10-CNH.20557.20557.2 File:~ERG10-CNH.raw~, NativeID:~controllerType=0 controllerNumber=1 scan=20557~
8		1::tr|Q4WEM6|Q4WEM6_ASPFU	Plasma membrane ATPase OS=Neosartorya fumigata (strain ATCC MYA-4609 / Af293 / CBS 101355 / FGSC A1100) OX=330879 GN=AFUA_5G03550 PE=3 SV=1	203	113154	33	10	17	5	17.4	5693	1	0	1	501.281	1000.55	2	1000.56	-0.0089	0	23.23	0.034	K	QAADVVASLK	G					4	ERG10-CNH.12483.12483.2 File:~ERG10-CNH.raw~, NativeID:~controllerType=0 controllerNumber=1 scan=12483~
8		1::tr|Q4WEM6|Q4WEM6_ASPFU	Plasma membrane ATPase OS=Neosartorya fumigata (strain ATCC MYA-4609 / Af293 / CBS 101355 / FGSC A1100) OX=330879 GN=AFUA_5G03550 PE=3 SV=1	203	113154	33	10	17	5	17.4	5696	1	0	1	501.288	1000.56	2	1000.56	0.006	0	18.94	0.068	K	QAADVVASLK	G					7	ERG10-CNH.12707.12707.2 File:~ERG10-CNH.raw~, NativeID:~controllerType=0 controllerNumber=1 scan=12707~
8		1::tr|Q4WEM6|Q4WEM6_ASPFU	Plasma membrane ATPase OS=Neosartorya fumigata (strain ATCC MYA-4609 / Af293 / CBS 101355 / FGSC A1100) OX=330879 GN=AFUA_5G03550 PE=3 SV=1	203	113154	33	10	17	5	17.4	6745	3	0	1	522.292	1042.57	2	1042.57	0.0026	0	1.55	1.2	K	QAADVVASLK	G	Acetyl (N-term)	1.0000000000.0			6	ERG10-CNH.25409.25409.2 File:~ERG10-CNH.raw~, NativeID:~controllerType=0 controllerNumber=1 scan=25409~
8		1::tr|Q4WEM6|Q4WEM6_ASPFU	Plasma membrane ATPase OS=Neosartorya fumigata (strain ATCC MYA-4609 / Af293 / CBS 101355 / FGSC A1100) OX=330879 GN=AFUA_5G03550 PE=3 SV=1	203	113154	33	10	17	5	17.4	6776	6	0	1	522.788	1043.56	2	1042.57	0.9965	0	3.73	5.8	K	QAADVVASLK	G	Acetyl (N-term)	1.0000000000.0			5	ERG10-CNH.17230.17230.2 File:~ERG10-CNH.raw~, NativeID:~controllerType=0 controllerNumber=1 scan=17230~
8		1::tr|Q4WEM6|Q4WEM6_ASPFU	Plasma membrane ATPase OS=Neosartorya fumigata (strain ATCC MYA-4609 / Af293 / CBS 101355 / FGSC A1100) OX=330879 GN=AFUA_5G03550 PE=3 SV=1	203	113154	33	10	17	5	17.4	8451	1	0	1	551.805	1101.59	2	1101.59	0.0095	0	10.94	0.32	K	AVLSLTNCPK	E					4	ERG10-CNH.18444.18444.2 File:~ERG10-CNH.raw~, NativeID:~controllerType=0 controllerNumber=1 scan=18444~
8		1::tr|Q4WEM6|Q4WEM6_ASPFU	Plasma membrane ATPase OS=Neosartorya fumigata (strain ATCC MYA-4609 / Af293 / CBS 101355 / FGSC A1100) OX=330879 GN=AFUA_5G03550 PE=3 SV=1	203	113154	33	10	17	5	17.4	8480	3	0	1	552.292	1102.57	2	1102.57	0.0004	0	1.86	1.5	K	AVLSLTNCPK	E	Deamidated (NQ)	0.0000002000.0			4	ERG10-CNH.21119.21119.2 File:~ERG10-CNH.raw~, NativeID:~controllerType=0 controllerNumber=1 scan=21119~
8		1::tr|Q4WEM6|Q4WEM6_ASPFU	Plasma membrane ATPase OS=Neosartorya fumigata (strain ATCC MYA-4609 / Af293 / CBS 101355 / FGSC A1100) OX=330879 GN=AFUA_5G03550 PE=3 SV=1	203	113154	33	10	17	5	17.4	8486	1	0	1	552.308	1102.6	2	1102.61	-0.0035	0	40.18	0.00062	K	MLTGDALAIAK	E					9	ERG10-CNH.19055.19055.2 File:~ERG10-CNH.raw~, NativeID:~controllerType=0 controllerNumber=1 scan=19055~
8		1::tr|Q4WEM6|Q4WEM6_ASPFU	Plasma membrane ATPase OS=Neosartorya fumigata (strain ATCC MYA-4609 / Af293 / CBS 101355 / FGSC A1100) OX=330879 GN=AFUA_5G03550 PE=3 SV=1	203	113154	33	10	17	5	17.4	8936	1	0	1	560.308	1118.6	2	1118.6	0.0006	0	37.07	0.0031	K	MLTGDALAIAK	E	Oxidation (M)	0.40000000000.0			13	ERG10-CNH.16208.16208.2 File:~ERG10-CNH.raw~, NativeID:~controllerType=0 controllerNumber=1 scan=16208~
8		1::tr|Q4WEM6|Q4WEM6_ASPFU	Plasma membrane ATPase OS=Neosartorya fumigata (strain ATCC MYA-4609 / Af293 / CBS 101355 / FGSC A1100) OX=330879 GN=AFUA_5G03550 PE=3 SV=1	203	113154	33	10	17	5	17.4	10049	1	0	1	579.791	1157.57	2	1157.57	-0.001	0	55.6	0.00012	R	DGQQQEILAR	E	Deamidated (NQ)	0.0002000000.0			6	ERG10-CNH.11235.11235.2 File:~ERG10-CNH.raw~, NativeID:~controllerType=0 controllerNumber=1 scan=11235~
8		1::tr|Q4WEM6|Q4WEM6_ASPFU	Plasma membrane ATPase OS=Neosartorya fumigata (strain ATCC MYA-4609 / Af293 / CBS 101355 / FGSC A1100) OX=330879 GN=AFUA_5G03550 PE=3 SV=1	203	113154	33	10	17	5	17.4	10053	1	0	1	579.797	1157.58	2	1157.57	0.0109	0	34.54	0.017	R	DGQQQEILAR	E	Deamidated (NQ)	0.0002000000.0			6	ERG10-CNH.11196.11196.2 File:~ERG10-CNH.raw~, NativeID:~controllerType=0 controllerNumber=1 scan=11196~
8		1::tr|Q4WEM6|Q4WEM6_ASPFU	Plasma membrane ATPase OS=Neosartorya fumigata (strain ATCC MYA-4609 / Af293 / CBS 101355 / FGSC A1100) OX=330879 GN=AFUA_5G03550 PE=3 SV=1	203	113154	33	10	17	5	17.4	10057	9	0	1	579.806	1157.6	2	1156.58	1.013	0	5.86	9.1	R	DGQQQEILAR	E					5	ERG10-CNH.11173.11173.2 File:~ERG10-CNH.raw~, NativeID:~controllerType=0 controllerNumber=1 scan=11173~
8		1::tr|Q4WEM6|Q4WEM6_ASPFU	Plasma membrane ATPase OS=Neosartorya fumigata (strain ATCC MYA-4609 / Af293 / CBS 101355 / FGSC A1100) OX=330879 GN=AFUA_5G03550 PE=3 SV=1	203	113154	33	10	17	5	17.4	10735	7	0	1	394.887	1181.64	3	1181.64	-0.0004	0	0.55	2	R	QGLPSSEVPIR	R					4	ERG10-CNH.14794.14794.3 File:~ERG10-CNH.raw~, NativeID:~controllerType=0 controllerNumber=1 scan=14794~
8		1::tr|Q4WEM6|Q4WEM6_ASPFU	Plasma membrane ATPase OS=Neosartorya fumigata (strain ATCC MYA-4609 / Af293 / CBS 101355 / FGSC A1100) OX=330879 GN=AFUA_5G03550 PE=3 SV=1	203	113154	33	10	17	5	17.4	12548	4	0	1	622.346	1242.68	2	1242.68	-0.0053	2	4.64	10	K	WLENLGRAKR	D	Deamidated (NQ)	0.0002000000.0			4	ERG10-CNH.21872.21872.2 File:~ERG10-CNH.raw~, NativeID:~controllerType=0 controllerNumber=1 scan=21872~
8		1::tr|Q4WEM6|Q4WEM6_ASPFU	Plasma membrane ATPase OS=Neosartorya fumigata (strain ATCC MYA-4609 / Af293 / CBS 101355 / FGSC A1100) OX=330879 GN=AFUA_5G03550 PE=3 SV=1	203	113154	33	10	17	5	17.4	12666	1	0	1	624.32	1246.63	2	1244.61	2.0149	1	1.59	0.71	R	GPSRISQQSSR	R	Acetyl (N-term); Deamidated (NQ)	1.00000020000.0			4	ERG10-CNH.34909.34909.2 File:~ERG10-CNH.raw~, NativeID:~controllerType=0 controllerNumber=1 scan=34909~
8		1::tr|Q4WEM6|Q4WEM6_ASPFU	Plasma membrane ATPase OS=Neosartorya fumigata (strain ATCC MYA-4609 / Af293 / CBS 101355 / FGSC A1100) OX=330879 GN=AFUA_5G03550 PE=3 SV=1	203	113154	33	10	17	5	17.4	12794	2	0	1	626.316	1250.62	2	1248.6	2.0179	0	3.47	1.1	R	VSGWNELTSEK	E					3	ERG10-CNH.35376.35376.2 File:~ERG10-CNH.raw~, NativeID:~controllerType=0 controllerNumber=1 scan=35376~
8		1::tr|Q4WEM6|Q4WEM6_ASPFU	Plasma membrane ATPase OS=Neosartorya fumigata (strain ATCC MYA-4609 / Af293 / CBS 101355 / FGSC A1100) OX=330879 GN=AFUA_5G03550 PE=3 SV=1	203	113154	33	10	17	5	17.4	13709	1	0	1	642.861	1283.71	2	1283.71	-0.0034	2	5.25	0.56	K	WLENLGRAKR	D	Acetyl (N-term)	1.0000000000.0			4	ERG10-CNH.24947.24947.2 File:~ERG10-CNH.raw~, NativeID:~controllerType=0 controllerNumber=1 scan=24947~
8		1::tr|Q4WEM6|Q4WEM6_ASPFU	Plasma membrane ATPase OS=Neosartorya fumigata (strain ATCC MYA-4609 / Af293 / CBS 101355 / FGSC A1100) OX=330879 GN=AFUA_5G03550 PE=3 SV=1	203	113154	33	10	17	5	17.4	13787	6	0	1	429.907	1286.7	3	1284.69	2.0048	2	3.59	2.9	K	WLENLGRAKR	D	Acetyl (N-term); Deamidated (NQ)	1.0002000000.0			6	ERG10-CNH.21096.21096.3 File:~ERG10-CNH.raw~, NativeID:~controllerType=0 controllerNumber=1 scan=21096~
8		1::tr|Q4WEM6|Q4WEM6_ASPFU	Plasma membrane ATPase OS=Neosartorya fumigata (strain ATCC MYA-4609 / Af293 / CBS 101355 / FGSC A1100) OX=330879 GN=AFUA_5G03550 PE=3 SV=1	203	113154	33	10	17	5	17.4	14630	4	0	1	659.366	1316.72	2	1316.73	-0.0124	1	0.72	34	K	TGTLTANKLSIR	E	Acetyl (N-term); Deamidated (NQ)	1.000000200000.0			3	ERG10-CNH.14486.14486.2 File:~ERG10-CNH.raw~, NativeID:~controllerType=0 controllerNumber=1 scan=14486~
8		1::tr|Q4WEM6|Q4WEM6_ASPFU	Plasma membrane ATPase OS=Neosartorya fumigata (strain ATCC MYA-4609 / Af293 / CBS 101355 / FGSC A1100) OX=330879 GN=AFUA_5G03550 PE=3 SV=1	203	113154	33	10	17	5	17.4	15336	1	0	1	673.821	1345.63	2	1345.63	-0.0036	0	28.18	0.0072	K	ADGFAEVFPEHK	Y					7	ERG10-CNH.16781.16781.2 File:~ERG10-CNH.raw~, NativeID:~controllerType=0 controllerNumber=1 scan=16781~
8		1::tr|Q4WEM6|Q4WEM6_ASPFU	Plasma membrane ATPase OS=Neosartorya fumigata (strain ATCC MYA-4609 / Af293 / CBS 101355 / FGSC A1100) OX=330879 GN=AFUA_5G03550 PE=3 SV=1	203	113154	33	10	17	5	17.4	15337	1	0	1	449.55	1345.63	3	1345.63	-0.001	0	35.44	0.001	K	ADGFAEVFPEHK	Y					13	ERG10-CNH.16989.16989.3 File:~ERG10-CNH.raw~, NativeID:~controllerType=0 controllerNumber=1 scan=16989~
8		1::tr|Q4WEM6|Q4WEM6_ASPFU	Plasma membrane ATPase OS=Neosartorya fumigata (strain ATCC MYA-4609 / Af293 / CBS 101355 / FGSC A1100) OX=330879 GN=AFUA_5G03550 PE=3 SV=1	203	113154	33	10	17	5	17.4	15338	1	0	1	449.551	1345.63	3	1345.63	0.0005	0	23.15	0.011	K	ADGFAEVFPEHK	Y					11	ERG10-CNH.16751.16751.3 File:~ERG10-CNH.raw~, NativeID:~controllerType=0 controllerNumber=1 scan=16751~
8		1::tr|Q4WEM6|Q4WEM6_ASPFU	Plasma membrane ATPase OS=Neosartorya fumigata (strain ATCC MYA-4609 / Af293 / CBS 101355 / FGSC A1100) OX=330879 GN=AFUA_5G03550 PE=3 SV=1	203	113154	33	10	17	5	17.4	15975	7	0	1	457.224	1368.65	3	1367.64	1.0126	0	1.73	1.7	K	YQVVQMLQER	G	Acetyl (N-term); Deamidated (NQ); Dioxidation (M)	1.0000230000.0			6	ERG10-CNH.18201.18201.3 File:~ERG10-CNH.raw~, NativeID:~controllerType=0 controllerNumber=1 scan=18201~
8		1::tr|Q4WEM6|Q4WEM6_ASPFU	Plasma membrane ATPase OS=Neosartorya fumigata (strain ATCC MYA-4609 / Af293 / CBS 101355 / FGSC A1100) OX=330879 GN=AFUA_5G03550 PE=3 SV=1	203	113154	33	10	17	5	17.4	16197	5	0	1	689.345	1376.67	2	1374.67	2.0083	0	0.85	1.6	R	LTVEYDQPGQPK	G	Deamidated (NQ)	0.000000000200.0			7	ERG10-CNH.21008.21008.2 File:~ERG10-CNH.raw~, NativeID:~controllerType=0 controllerNumber=1 scan=21008~
8		1::tr|Q4WEM6|Q4WEM6_ASPFU	Plasma membrane ATPase OS=Neosartorya fumigata (strain ATCC MYA-4609 / Af293 / CBS 101355 / FGSC A1100) OX=330879 GN=AFUA_5G03550 PE=3 SV=1	203	113154	33	10	17	5	17.4	16200	1	0	1	689.35	1376.69	2	1374.67	2.0189	0	11.67	0.63	R	LTVEYDQPGQPK	G	Deamidated (NQ)	0.000000000200.0			4	ERG10-CNH.19447.19447.2 File:~ERG10-CNH.raw~, NativeID:~controllerType=0 controllerNumber=1 scan=19447~
8		1::tr|Q4WEM6|Q4WEM6_ASPFU	Plasma membrane ATPase OS=Neosartorya fumigata (strain ATCC MYA-4609 / Af293 / CBS 101355 / FGSC A1100) OX=330879 GN=AFUA_5G03550 PE=3 SV=1	203	113154	33	10	17	5	17.4	22151	7	0	1	552.94	1655.8	3	1655.8	-0.0026	2	0.83	1.2	R	EPGREEGVEEEKVK	R	Acetyl (N-term)	1.00000000000000.0			4	ERG10-CNH.17891.17891.3 File:~ERG10-CNH.raw~, NativeID:~controllerType=0 controllerNumber=1 scan=17891~
8		1::tr|Q4WEM6|Q4WEM6_ASPFU	Plasma membrane ATPase OS=Neosartorya fumigata (strain ATCC MYA-4609 / Af293 / CBS 101355 / FGSC A1100) OX=330879 GN=AFUA_5G03550 PE=3 SV=1	203	113154	33	10	17	5	17.4	24212	1	0	1	595.293	1782.86	3	1782.86	0.0009	0	24.97	0.053	R	GHLTAMTGDGVNDAPSLK	K					8	ERG10-CNH.13832.13832.3 File:~ERG10-CNH.raw~, NativeID:~controllerType=0 controllerNumber=1 scan=13832~
8		1::tr|Q4WEM6|Q4WEM6_ASPFU	Plasma membrane ATPase OS=Neosartorya fumigata (strain ATCC MYA-4609 / Af293 / CBS 101355 / FGSC A1100) OX=330879 GN=AFUA_5G03550 PE=3 SV=1	203	113154	33	10	17	5	17.4	24213	1	0	1	892.436	1782.86	2	1782.86	0.0011	0	95.2	4e-09	R	GHLTAMTGDGVNDAPSLK	K					10	ERG10-CNH.13862.13862.2 File:~ERG10-CNH.raw~, NativeID:~controllerType=0 controllerNumber=1 scan=13862~
8		1::tr|Q4WEM6|Q4WEM6_ASPFU	Plasma membrane ATPase OS=Neosartorya fumigata (strain ATCC MYA-4609 / Af293 / CBS 101355 / FGSC A1100) OX=330879 GN=AFUA_5G03550 PE=3 SV=1	203	113154	33	10	17	5	17.4	24448	1	0	1	600.625	1798.85	3	1798.85	0.0017	0	32.35	0.0054	R	GHLTAMTGDGVNDAPSLK	K	Oxidation (M)	0.000004000000000000.0			9	ERG10-CNH.10217.10217.3 File:~ERG10-CNH.raw~, NativeID:~controllerType=0 controllerNumber=1 scan=10217~
9	1	1::tr|Q4WEU3|Q4WEU3_ASPFU	Ubiquinol-cytochrome C reductase complex core protein 2, putative OS=Neosartorya fumigata (strain ATCC MYA-4609 / Af293 / CBS 101355 / FGSC A1100) OX=330879 GN=AFUA_5G04210 PE=4 SV=1	607	48060	38	17	22	12	53	309	1	1	1	351.214	700.413	2	700.412	0.0005	0	13.83	0.24	R	ENVVLK	A					3	ERG10-CNH.5127.5127.2 File:~ERG10-CNH.raw~, NativeID:~controllerType=0 controllerNumber=1 scan=5127~
9	1	1::tr|Q4WEU3|Q4WEU3_ASPFU	Ubiquinol-cytochrome C reductase complex core protein 2, putative OS=Neosartorya fumigata (strain ATCC MYA-4609 / Af293 / CBS 101355 / FGSC A1100) OX=330879 GN=AFUA_5G04210 PE=4 SV=1	607	48060	38	17	22	12	53	681	5	1	1	368.223	734.432	2	734.433	-0.0008	1	1.74	2	K	AKFLSK	D	Acetyl (N-term)	1.000000.0			2	ERG10-CNH.21102.21102.2 File:~ERG10-CNH.raw~, NativeID:~controllerType=0 controllerNumber=1 scan=21102~
9	1	1::tr|Q4WEU3|Q4WEU3_ASPFU	Ubiquinol-cytochrome C reductase complex core protein 2, putative OS=Neosartorya fumigata (strain ATCC MYA-4609 / Af293 / CBS 101355 / FGSC A1100) OX=330879 GN=AFUA_5G04210 PE=4 SV=1	607	48060	38	17	22	12	53	1347	1	1	1	393.741	785.468	2	785.465	0.0034	0	14.91	0.36	K	NVVDVLK	K					3	ERG10-CNH.13557.13557.2 File:~ERG10-CNH.raw~, NativeID:~controllerType=0 controllerNumber=1 scan=13557~
9	1	1::tr|Q4WEU3|Q4WEU3_ASPFU	Ubiquinol-cytochrome C reductase complex core protein 2, putative OS=Neosartorya fumigata (strain ATCC MYA-4609 / Af293 / CBS 101355 / FGSC A1100) OX=330879 GN=AFUA_5G04210 PE=4 SV=1	607	48060	38	17	22	12	53	1367	9	1	1	394.233	786.451	2	786.449	0.0022	0	4.31	10	K	NVVDVLK	K	Deamidated (NQ)	0.2000000.0			5	ERG10-CNH.14753.14753.2 File:~ERG10-CNH.raw~, NativeID:~controllerType=0 controllerNumber=1 scan=14753~
9	1	1::tr|Q4WEU3|Q4WEU3_ASPFU	Ubiquinol-cytochrome C reductase complex core protein 2, putative OS=Neosartorya fumigata (strain ATCC MYA-4609 / Af293 / CBS 101355 / FGSC A1100) OX=330879 GN=AFUA_5G04210 PE=4 SV=1	607	48060	38	17	22	12	53	3595	1	1	1	457.786	913.557	2	913.56	-0.003	1	9.64	0.22	K	NVVDVLKK	T					4	ERG10-CNH.8824.8824.2 File:~ERG10-CNH.raw~, NativeID:~controllerType=0 controllerNumber=1 scan=8824~
9	1	1::tr|Q4WEU3|Q4WEU3_ASPFU	Ubiquinol-cytochrome C reductase complex core protein 2, putative OS=Neosartorya fumigata (strain ATCC MYA-4609 / Af293 / CBS 101355 / FGSC A1100) OX=330879 GN=AFUA_5G04210 PE=4 SV=1	607	48060	38	17	22	12	53	4070	7	1	1	468.248	934.482	2	933.488	0.9946	0	1.48	4	R	ALSAATASSR	R					8	ERG10-CNH.14196.14196.2 File:~ERG10-CNH.raw~, NativeID:~controllerType=0 controllerNumber=1 scan=14196~
9	1	1::tr|Q4WEU3|Q4WEU3_ASPFU	Ubiquinol-cytochrome C reductase complex core protein 2, putative OS=Neosartorya fumigata (strain ATCC MYA-4609 / Af293 / CBS 101355 / FGSC A1100) OX=330879 GN=AFUA_5G04210 PE=4 SV=1	607	48060	38	17	22	12	53	5046	3	1	1	488.752	975.49	2	975.499	-0.0088	0	4.56	1.2	R	ALSAATASSR	R	Acetyl (N-term)	1.0000000000.0			4	ERG10-CNH.30429.30429.2 File:~ERG10-CNH.raw~, NativeID:~controllerType=0 controllerNumber=1 scan=30429~
9	1	1::tr|Q4WEU3|Q4WEU3_ASPFU	Ubiquinol-cytochrome C reductase complex core protein 2, putative OS=Neosartorya fumigata (strain ATCC MYA-4609 / Af293 / CBS 101355 / FGSC A1100) OX=330879 GN=AFUA_5G04210 PE=4 SV=1	607	48060	38	17	22	12	53	5098	10	1	1	489.755	977.495	2	975.499	1.997	0	1.21	3.5	R	ALSAATASSR	R	Acetyl (N-term)	1.0000000000.0			2	ERG10-CNH.17582.17582.2 File:~ERG10-CNH.raw~, NativeID:~controllerType=0 controllerNumber=1 scan=17582~
9	1	1::tr|Q4WEU3|Q4WEU3_ASPFU	Ubiquinol-cytochrome C reductase complex core protein 2, putative OS=Neosartorya fumigata (strain ATCC MYA-4609 / Af293 / CBS 101355 / FGSC A1100) OX=330879 GN=AFUA_5G04210 PE=4 SV=1	607	48060	38	17	22	12	53	5496	1	1	1	497.261	992.507	2	992.504	0.0033	0	7.55	0.63	K	ATQGFSQVR	V					4	ERG10-CNH.5599.5599.2 File:~ERG10-CNH.raw~, NativeID:~controllerType=0 controllerNumber=1 scan=5599~
9	1	1::tr|Q4WEU3|Q4WEU3_ASPFU	Ubiquinol-cytochrome C reductase complex core protein 2, putative OS=Neosartorya fumigata (strain ATCC MYA-4609 / Af293 / CBS 101355 / FGSC A1100) OX=330879 GN=AFUA_5G04210 PE=4 SV=1	607	48060	38	17	22	12	53	6296	1	1	1	512.783	1023.55	2	1022.54	1.0109	1	3.35	0.79	K	DAAKSFLSGK	A					4	ERG10-CNH.18622.18622.2 File:~ERG10-CNH.raw~, NativeID:~controllerType=0 controllerNumber=1 scan=18622~
9	1	1::tr|Q4WEU3|Q4WEU3_ASPFU	Ubiquinol-cytochrome C reductase complex core protein 2, putative OS=Neosartorya fumigata (strain ATCC MYA-4609 / Af293 / CBS 101355 / FGSC A1100) OX=330879 GN=AFUA_5G04210 PE=4 SV=1	607	48060	38	17	22	12	53	10159	8	1	1	581.319	1160.62	2	1160.62	0.0004	0	2	2.4	K	WTPGFSLLAK	A	Acetyl (N-term)	1.0000000000.0			5	ERG10-CNH.14438.14438.2 File:~ERG10-CNH.raw~, NativeID:~controllerType=0 controllerNumber=1 scan=14438~
9	1	1::tr|Q4WEU3|Q4WEU3_ASPFU	Ubiquinol-cytochrome C reductase complex core protein 2, putative OS=Neosartorya fumigata (strain ATCC MYA-4609 / Af293 / CBS 101355 / FGSC A1100) OX=330879 GN=AFUA_5G04210 PE=4 SV=1	607	48060	38	17	22	12	53	10510	1	1	1	587.802	1173.59	2	1173.59	0.0009	0	47.65	0.0002	K	TAAGEIAGDEIK	K					7	ERG10-CNH.10519.10519.2 File:~ERG10-CNH.raw~, NativeID:~controllerType=0 controllerNumber=1 scan=10519~
9	1	1::tr|Q4WEU3|Q4WEU3_ASPFU	Ubiquinol-cytochrome C reductase complex core protein 2, putative OS=Neosartorya fumigata (strain ATCC MYA-4609 / Af293 / CBS 101355 / FGSC A1100) OX=330879 GN=AFUA_5G04210 PE=4 SV=1	607	48060	38	17	22	12	53	14056	1	1	1	649.835	1297.66	2	1297.66	-0.0003	0	69.59	3e-07	K	YLSADAIAEFAK	D					8	ERG10-CNH.25237.25237.2 File:~ERG10-CNH.raw~, NativeID:~controllerType=0 controllerNumber=1 scan=25237~
9	1	1::tr|Q4WEU3|Q4WEU3_ASPFU	Ubiquinol-cytochrome C reductase complex core protein 2, putative OS=Neosartorya fumigata (strain ATCC MYA-4609 / Af293 / CBS 101355 / FGSC A1100) OX=330879 GN=AFUA_5G04210 PE=4 SV=1	607	48060	38	17	22	12	53	14179	1	1	1	434.901	1301.68	3	1301.68	-0.0002	1	26.05	0.042	K	TAAGEIAGDEIKK	A					8	ERG10-CNH.6783.6783.3 File:~ERG10-CNH.raw~, NativeID:~controllerType=0 controllerNumber=1 scan=6783~
9	1	1::tr|Q4WEU3|Q4WEU3_ASPFU	Ubiquinol-cytochrome C reductase complex core protein 2, putative OS=Neosartorya fumigata (strain ATCC MYA-4609 / Af293 / CBS 101355 / FGSC A1100) OX=330879 GN=AFUA_5G04210 PE=4 SV=1	607	48060	38	17	22	12	53	14180	1	1	1	651.849	1301.68	2	1301.68	0.0008	1	64.05	2.7e-05	K	TAAGEIAGDEIKK	A					15	ERG10-CNH.6786.6786.2 File:~ERG10-CNH.raw~, NativeID:~controllerType=0 controllerNumber=1 scan=6786~
9	1	1::tr|Q4WEU3|Q4WEU3_ASPFU	Ubiquinol-cytochrome C reductase complex core protein 2, putative OS=Neosartorya fumigata (strain ATCC MYA-4609 / Af293 / CBS 101355 / FGSC A1100) OX=330879 GN=AFUA_5G04210 PE=4 SV=1	607	48060	38	17	22	12	53	14181	1	1	1	434.902	1301.68	3	1301.68	0.0009	1	15.94	0.058	K	TAAGEIAGDEIKK	A					15	ERG10-CNH.7039.7039.3 File:~ERG10-CNH.raw~, NativeID:~controllerType=0 controllerNumber=1 scan=7039~
9	1	1::tr|Q4WEU3|Q4WEU3_ASPFU	Ubiquinol-cytochrome C reductase complex core protein 2, putative OS=Neosartorya fumigata (strain ATCC MYA-4609 / Af293 / CBS 101355 / FGSC A1100) OX=330879 GN=AFUA_5G04210 PE=4 SV=1	607	48060	38	17	22	12	53	14852	1	1	1	663.885	1325.75	2	1325.76	-0.0007	0	66.75	8.5e-07	R	EVAGPTGTLALVAK	A					11	ERG10-CNH.20486.20486.2 File:~ERG10-CNH.raw~, NativeID:~controllerType=0 controllerNumber=1 scan=20486~
9	1	1::tr|Q4WEU3|Q4WEU3_ASPFU	Ubiquinol-cytochrome C reductase complex core protein 2, putative OS=Neosartorya fumigata (strain ATCC MYA-4609 / Af293 / CBS 101355 / FGSC A1100) OX=330879 GN=AFUA_5G04210 PE=4 SV=1	607	48060	38	17	22	12	53	17127	5	1	1	708.369	1414.72	2	1414.72	0.0077	1	1.68	2.5	R	NAPRALSAATASSR	R	Acetyl (N-term); Deamidated (NQ)	1.20000000000000.0			3	ERG10-CNH.19595.19595.2 File:~ERG10-CNH.raw~, NativeID:~controllerType=0 controllerNumber=1 scan=19595~
9	1	1::tr|Q4WEU3|Q4WEU3_ASPFU	Ubiquinol-cytochrome C reductase complex core protein 2, putative OS=Neosartorya fumigata (strain ATCC MYA-4609 / Af293 / CBS 101355 / FGSC A1100) OX=330879 GN=AFUA_5G04210 PE=4 SV=1	607	48060	38	17	22	12	53	17151	9	0	1	708.871	1415.73	2	1413.73	1.9945	1	3.31	27	R	NAPRALSAATASSR	R	Acetyl (N-term)	1.00000000000000.0			3	ERG10-CNH.19608.19608.2 File:~ERG10-CNH.raw~, NativeID:~controllerType=0 controllerNumber=1 scan=19608~
9	1	1::tr|Q4WEU3|Q4WEU3_ASPFU	Ubiquinol-cytochrome C reductase complex core protein 2, putative OS=Neosartorya fumigata (strain ATCC MYA-4609 / Af293 / CBS 101355 / FGSC A1100) OX=330879 GN=AFUA_5G04210 PE=4 SV=1	607	48060	38	17	22	12	53	17152	8	0	1	708.872	1415.73	2	1413.73	1.9962	1	2.43	11	R	NAPRALSAATASSR	R	Acetyl (N-term)	1.00000000000000.0			4	ERG10-CNH.19838.19838.2 File:~ERG10-CNH.raw~, NativeID:~controllerType=0 controllerNumber=1 scan=19838~
9	1	1::tr|Q4WEU3|Q4WEU3_ASPFU	Ubiquinol-cytochrome C reductase complex core protein 2, putative OS=Neosartorya fumigata (strain ATCC MYA-4609 / Af293 / CBS 101355 / FGSC A1100) OX=330879 GN=AFUA_5G04210 PE=4 SV=1	607	48060	38	17	22	12	53	17498	1	1	1	477.599	1429.78	3	1429.78	-0.0012	2	27.65	0.0077	K	KTAAGEIAGDEIKK	A					19	ERG10-CNH.4656.4656.3 File:~ERG10-CNH.raw~, NativeID:~controllerType=0 controllerNumber=1 scan=4656~
9	1	1::tr|Q4WEU3|Q4WEU3_ASPFU	Ubiquinol-cytochrome C reductase complex core protein 2, putative OS=Neosartorya fumigata (strain ATCC MYA-4609 / Af293 / CBS 101355 / FGSC A1100) OX=330879 GN=AFUA_5G04210 PE=4 SV=1	607	48060	38	17	22	12	53	21083	1	1	1	533.938	1598.79	3	1598.79	0.0023	0	16.55	0.57	R	EVELLGGEVSSTHSR	E					8	ERG10-CNH.13295.13295.3 File:~ERG10-CNH.raw~, NativeID:~controllerType=0 controllerNumber=1 scan=13295~
9	1	1::tr|Q4WEU3|Q4WEU3_ASPFU	Ubiquinol-cytochrome C reductase complex core protein 2, putative OS=Neosartorya fumigata (strain ATCC MYA-4609 / Af293 / CBS 101355 / FGSC A1100) OX=330879 GN=AFUA_5G04210 PE=4 SV=1	607	48060	38	17	22	12	53	21084	1	1	1	800.404	1598.79	2	1598.79	0.0037	0	83.28	1e-07	R	EVELLGGEVSSTHSR	E					12	ERG10-CNH.13326.13326.2 File:~ERG10-CNH.raw~, NativeID:~controllerType=0 controllerNumber=1 scan=13326~
9	1	1::tr|Q4WEU3|Q4WEU3_ASPFU	Ubiquinol-cytochrome C reductase complex core protein 2, putative OS=Neosartorya fumigata (strain ATCC MYA-4609 / Af293 / CBS 101355 / FGSC A1100) OX=330879 GN=AFUA_5G04210 PE=4 SV=1	607	48060	38	17	22	12	53	21150	1	1	1	802.4	1602.78	2	1602.79	-0.0043	0	48.84	3.6e-05	R	GLGENITPSASGPFEK	Y					17	ERG10-CNH.19352.19352.2 File:~ERG10-CNH.raw~, NativeID:~controllerType=0 controllerNumber=1 scan=19352~
9	1	1::tr|Q4WEU3|Q4WEU3_ASPFU	Ubiquinol-cytochrome C reductase complex core protein 2, putative OS=Neosartorya fumigata (strain ATCC MYA-4609 / Af293 / CBS 101355 / FGSC A1100) OX=330879 GN=AFUA_5G04210 PE=4 SV=1	607	48060	38	17	22	12	53	21151	1	1	1	802.401	1602.79	2	1602.79	-0.0017	0	42.8	0.00017	R	GLGENITPSASGPFEK	Y					12	ERG10-CNH.19590.19590.2 File:~ERG10-CNH.raw~, NativeID:~controllerType=0 controllerNumber=1 scan=19590~
9	1	1::tr|Q4WEU3|Q4WEU3_ASPFU	Ubiquinol-cytochrome C reductase complex core protein 2, putative OS=Neosartorya fumigata (strain ATCC MYA-4609 / Af293 / CBS 101355 / FGSC A1100) OX=330879 GN=AFUA_5G04210 PE=4 SV=1	607	48060	38	17	22	12	53	21170	7	1	1	802.891	1603.77	2	1603.77	-0.0048	0	1.3	5	R	GLGENITPSASGPFEK	Y	Deamidated (NQ)	0.0000200000000000.0			4	ERG10-CNH.32053.32053.2 File:~ERG10-CNH.raw~, NativeID:~controllerType=0 controllerNumber=1 scan=32053~
9	1	1::tr|Q4WEU3|Q4WEU3_ASPFU	Ubiquinol-cytochrome C reductase complex core protein 2, putative OS=Neosartorya fumigata (strain ATCC MYA-4609 / Af293 / CBS 101355 / FGSC A1100) OX=330879 GN=AFUA_5G04210 PE=4 SV=1	607	48060	38	17	22	12	53	21763	1	1	1	817.92	1633.83	2	1633.83	-0.0013	0	100.13	1.4e-09	K	SNIAIVGSGSSTAEVSR	W					12	ERG10-CNH.14248.14248.2 File:~ERG10-CNH.raw~, NativeID:~controllerType=0 controllerNumber=1 scan=14248~
9	1	1::tr|Q4WEU3|Q4WEU3_ASPFU	Ubiquinol-cytochrome C reductase complex core protein 2, putative OS=Neosartorya fumigata (strain ATCC MYA-4609 / Af293 / CBS 101355 / FGSC A1100) OX=330879 GN=AFUA_5G04210 PE=4 SV=1	607	48060	38	17	22	12	53	21764	1	1	1	817.921	1633.83	2	1633.83	0.0001	0	90.72	1.1e-08	K	SNIAIVGSGSSTAEVSR	W					12	ERG10-CNH.14003.14003.2 File:~ERG10-CNH.raw~, NativeID:~controllerType=0 controllerNumber=1 scan=14003~
9	1	1::tr|Q4WEU3|Q4WEU3_ASPFU	Ubiquinol-cytochrome C reductase complex core protein 2, putative OS=Neosartorya fumigata (strain ATCC MYA-4609 / Af293 / CBS 101355 / FGSC A1100) OX=330879 GN=AFUA_5G04210 PE=4 SV=1	607	48060	38	17	22	12	53	21806	4	1	1	818.911	1635.81	2	1634.81	0.9972	0	1.86	2.9	K	SNIAIVGSGSSTAEVSR	W	Deamidated (NQ)	0.02000000000000000.0			8	ERG10-CNH.14750.14750.2 File:~ERG10-CNH.raw~, NativeID:~controllerType=0 controllerNumber=1 scan=14750~
9	1	1::tr|Q4WEU3|Q4WEU3_ASPFU	Ubiquinol-cytochrome C reductase complex core protein 2, putative OS=Neosartorya fumigata (strain ATCC MYA-4609 / Af293 / CBS 101355 / FGSC A1100) OX=330879 GN=AFUA_5G04210 PE=4 SV=1	607	48060	38	17	22	12	53	22402	2	1	1	836.436	1670.86	2	1670.87	-0.0154	1	13.52	1.2	K	ADQVAAASKNVVDVLK	K	Acetyl (N-term); 2 Deamidated (NQ)	1.0020000002000000.0			13	ERG10-CNH.30631.30631.2 File:~ERG10-CNH.raw~, NativeID:~controllerType=0 controllerNumber=1 scan=30631~
9	1	1::tr|Q4WEU3|Q4WEU3_ASPFU	Ubiquinol-cytochrome C reductase complex core protein 2, putative OS=Neosartorya fumigata (strain ATCC MYA-4609 / Af293 / CBS 101355 / FGSC A1100) OX=330879 GN=AFUA_5G04210 PE=4 SV=1	607	48060	38	17	22	12	53	22403	1	1	1	836.451	1670.89	2	1670.87	0.0147	1	5.25	0.93	K	ADQVAAASKNVVDVLK	K	Acetyl (N-term); 2 Deamidated (NQ)	1.0020000002000000.0			5	ERG10-CNH.30766.30766.2 File:~ERG10-CNH.raw~, NativeID:~controllerType=0 controllerNumber=1 scan=30766~
9	1	1::tr|Q4WEU3|Q4WEU3_ASPFU	Ubiquinol-cytochrome C reductase complex core protein 2, putative OS=Neosartorya fumigata (strain ATCC MYA-4609 / Af293 / CBS 101355 / FGSC A1100) OX=330879 GN=AFUA_5G04210 PE=4 SV=1	607	48060	38	17	22	12	53	22512	10	1	1	560.62	1678.84	3	1676.82	2.0178	0	1.34	3.4	K	SNIAIVGSGSSTAEVSR	W	Acetyl (N-term); Deamidated (NQ)	1.02000000000000000.0			3	ERG10-CNH.7440.7440.3 File:~ERG10-CNH.raw~, NativeID:~controllerType=0 controllerNumber=1 scan=7440~
9	1	1::tr|Q4WEU3|Q4WEU3_ASPFU	Ubiquinol-cytochrome C reductase complex core protein 2, putative OS=Neosartorya fumigata (strain ATCC MYA-4609 / Af293 / CBS 101355 / FGSC A1100) OX=330879 GN=AFUA_5G04210 PE=4 SV=1	607	48060	38	17	22	12	53	27681	1	1	1	1030.49	2058.98	2	2058.97	0.0067	0	49.69	7.3e-05	R	WVGEFFTEVPSAGGSSQFK	V					8	ERG10-CNH.29525.29525.2 File:~ERG10-CNH.raw~, NativeID:~controllerType=0 controllerNumber=1 scan=29525~
9	1	1::tr|Q4WEU3|Q4WEU3_ASPFU	Ubiquinol-cytochrome C reductase complex core protein 2, putative OS=Neosartorya fumigata (strain ATCC MYA-4609 / Af293 / CBS 101355 / FGSC A1100) OX=330879 GN=AFUA_5G04210 PE=4 SV=1	607	48060	38	17	22	12	53	28980	1	1	1	732.039	2193.1	3	2193.1	0.0002	0	57.58	7.8e-06	K	PYQIGEIAQGFDSVTEAQIK	D					23	ERG10-CNH.29947.29947.3 File:~ERG10-CNH.raw~, NativeID:~controllerType=0 controllerNumber=1 scan=29947~
9	1	1::tr|Q4WEU3|Q4WEU3_ASPFU	Ubiquinol-cytochrome C reductase complex core protein 2, putative OS=Neosartorya fumigata (strain ATCC MYA-4609 / Af293 / CBS 101355 / FGSC A1100) OX=330879 GN=AFUA_5G04210 PE=4 SV=1	607	48060	38	17	22	12	53	28988	1	1	1	1098.06	2194.1	2	2194.08	0.0177	0	90.12	8.6e-08	K	PYQIGEIAQGFDSVTEAQIK	D	Deamidated (NQ)	0.00000000200000000000.0			14	ERG10-CNH.29952.29952.2 File:~ERG10-CNH.raw~, NativeID:~controllerType=0 controllerNumber=1 scan=29952~
9	1	1::tr|Q4WEU3|Q4WEU3_ASPFU	Ubiquinol-cytochrome C reductase complex core protein 2, putative OS=Neosartorya fumigata (strain ATCC MYA-4609 / Af293 / CBS 101355 / FGSC A1100) OX=330879 GN=AFUA_5G04210 PE=4 SV=1	607	48060	38	17	22	12	53	28989	1	1	1	732.376	2194.11	3	2193.1	1.0104	0	36.74	0.00065	K	PYQIGEIAQGFDSVTEAQIK	D					20	ERG10-CNH.30031.30031.3 File:~ERG10-CNH.raw~, NativeID:~controllerType=0 controllerNumber=1 scan=30031~
9	1	1::tr|Q4WEU3|Q4WEU3_ASPFU	Ubiquinol-cytochrome C reductase complex core protein 2, putative OS=Neosartorya fumigata (strain ATCC MYA-4609 / Af293 / CBS 101355 / FGSC A1100) OX=330879 GN=AFUA_5G04210 PE=4 SV=1	607	48060	38	17	22	12	53	29292	1	1	1	1118.08	2234.15	2	2234.15	0.0029	0	27.01	0.0032	K	ASVAAVGDLFQLPYGEDLGLTV	-					9	ERG10-CNH.36483.36483.2 File:~ERG10-CNH.raw~, NativeID:~controllerType=0 controllerNumber=1 scan=36483~
9	1	1::tr|Q4WEU3|Q4WEU3_ASPFU	Ubiquinol-cytochrome C reductase complex core protein 2, putative OS=Neosartorya fumigata (strain ATCC MYA-4609 / Af293 / CBS 101355 / FGSC A1100) OX=330879 GN=AFUA_5G04210 PE=4 SV=1	607	48060	38	17	22	12	53	30062	1	1	1	782.409	2344.21	3	2344.21	-0.0053	0	17.92	0.021	R	ALESAQTLETGLEATGAALINGSK	P					18	ERG10-CNH.33325.33325.3 File:~ERG10-CNH.raw~, NativeID:~controllerType=0 controllerNumber=1 scan=33325~
10	1	1::tr|Q4WLL3|Q4WLL3_ASPFU	Filament-forming protein (Tpr/p270), putative OS=Neosartorya fumigata (strain ATCC MYA-4609 / Af293 / CBS 101355 / FGSC A1100) OX=330879 GN=AFUA_6G13120 PE=4 SV=2	567	224303	157	30	114	27	51.7	66	3	1	1	340.161	678.307	2	678.301	0.0066	0	5.42	1.1	K	MAEVR	A	Acetyl (N-term); Dioxidation (M)	1.30000.0			3	ERG10-CNH.4381.4381.2 File:~ERG10-CNH.raw~, NativeID:~controllerType=0 controllerNumber=1 scan=4381~
10	1	1::tr|Q4WLL3|Q4WLL3_ASPFU	Filament-forming protein (Tpr/p270), putative OS=Neosartorya fumigata (strain ATCC MYA-4609 / Af293 / CBS 101355 / FGSC A1100) OX=330879 GN=AFUA_6G13120 PE=4 SV=2	567	224303	157	30	114	27	51.7	744	9	1	1	373.208	744.401	2	744.402	-0.0003	1	6.06	2.2	K	KDLAQK	E	Acetyl (N-term); Deamidated (NQ)	1.000020.0			4	ERG10-CNH.6986.6986.2 File:~ERG10-CNH.raw~, NativeID:~controllerType=0 controllerNumber=1 scan=6986~
10	1	1::tr|Q4WLL3|Q4WLL3_ASPFU	Filament-forming protein (Tpr/p270), putative OS=Neosartorya fumigata (strain ATCC MYA-4609 / Af293 / CBS 101355 / FGSC A1100) OX=330879 GN=AFUA_6G13120 PE=4 SV=2	567	224303	157	30	114	27	51.7	843	10	1	1	376.205	750.395	2	748.39	2.0045	1	3.04	6.3	K	KMAEVR	A	Oxidation (M)	0.040000.0			5	ERG10-CNH.3653.3653.2 File:~ERG10-CNH.raw~, NativeID:~controllerType=0 controllerNumber=1 scan=3653~
10	1	1::tr|Q4WLL3|Q4WLL3_ASPFU	Filament-forming protein (Tpr/p270), putative OS=Neosartorya fumigata (strain ATCC MYA-4609 / Af293 / CBS 101355 / FGSC A1100) OX=330879 GN=AFUA_6G13120 PE=4 SV=2	567	224303	157	30	114	27	51.7	1045	1	1	1	383.212	764.41	2	764.407	0.0027	0	6.84	0.68	K	LTEQFK	A					6	ERG10-CNH.5767.5767.2 File:~ERG10-CNH.raw~, NativeID:~controllerType=0 controllerNumber=1 scan=5767~
10	1	1::tr|Q4WLL3|Q4WLL3_ASPFU	Filament-forming protein (Tpr/p270), putative OS=Neosartorya fumigata (strain ATCC MYA-4609 / Af293 / CBS 101355 / FGSC A1100) OX=330879 GN=AFUA_6G13120 PE=4 SV=2	567	224303	157	30	114	27	51.7	1304	2	1	1	392.704	783.393	2	782.392	1.0005	0	2.49	1	K	GELEHAK	E					2	ERG10-CNH.9066.9066.2 File:~ERG10-CNH.raw~, NativeID:~controllerType=0 controllerNumber=1 scan=9066~
10	1	1::tr|Q4WLL3|Q4WLL3_ASPFU	Filament-forming protein (Tpr/p270), putative OS=Neosartorya fumigata (strain ATCC MYA-4609 / Af293 / CBS 101355 / FGSC A1100) OX=330879 GN=AFUA_6G13120 PE=4 SV=2	567	224303	157	30	114	27	51.7	1589	1	1	1	401.229	800.443	2	800.439	0.0041	0	15.73	0.61	R	AEVNQLK	L					6	ERG10-CNH.3345.3345.2 File:~ERG10-CNH.raw~, NativeID:~controllerType=0 controllerNumber=1 scan=3345~
10	1	1::tr|Q4WLL3|Q4WLL3_ASPFU	Filament-forming protein (Tpr/p270), putative OS=Neosartorya fumigata (strain ATCC MYA-4609 / Af293 / CBS 101355 / FGSC A1100) OX=330879 GN=AFUA_6G13120 PE=4 SV=2	567	224303	157	30	114	27	51.7	2119	1	1	1	415.74	829.465	2	829.466	-0.0009	0	11.17	0.62	R	LQVVQSR	P	Deamidated (NQ)	0.0200000.0			3	ERG10-CNH.2885.2885.2 File:~ERG10-CNH.raw~, NativeID:~controllerType=0 controllerNumber=1 scan=2885~
10	1	1::tr|Q4WLL3|Q4WLL3_ASPFU	Filament-forming protein (Tpr/p270), putative OS=Neosartorya fumigata (strain ATCC MYA-4609 / Af293 / CBS 101355 / FGSC A1100) OX=330879 GN=AFUA_6G13120 PE=4 SV=2	567	224303	157	30	114	27	51.7	2140	5	1	1	416.231	830.448	2	830.45	-0.0018	0	0.26	3.6	R	LQVVQSR	P	2 Deamidated (NQ)	0.0200200.0			2	ERG10-CNH.9640.9640.2 File:~ERG10-CNH.raw~, NativeID:~controllerType=0 controllerNumber=1 scan=9640~
10	1	1::tr|Q4WLL3|Q4WLL3_ASPFU	Filament-forming protein (Tpr/p270), putative OS=Neosartorya fumigata (strain ATCC MYA-4609 / Af293 / CBS 101355 / FGSC A1100) OX=330879 GN=AFUA_6G13120 PE=4 SV=2	567	224303	157	30	114	27	51.7	2179	10	1	1	417.213	832.411	2	832.418	-0.0072	0	1.33	2	K	NELSELK	T	Deamidated (NQ)	0.2000000.0			4	ERG10-CNH.16219.16219.2 File:~ERG10-CNH.raw~, NativeID:~controllerType=0 controllerNumber=1 scan=16219~
10	1	1::tr|Q4WLL3|Q4WLL3_ASPFU	Filament-forming protein (Tpr/p270), putative OS=Neosartorya fumigata (strain ATCC MYA-4609 / Af293 / CBS 101355 / FGSC A1100) OX=330879 GN=AFUA_6G13120 PE=4 SV=2	567	224303	157	30	114	27	51.7	2223	4	1	1	418.219	834.424	2	834.427	-0.0033	0	5.32	1.6	R	ISMLDTR	L					5	ERG10-CNH.8758.8758.2 File:~ERG10-CNH.raw~, NativeID:~controllerType=0 controllerNumber=1 scan=8758~
10	1	1::tr|Q4WLL3|Q4WLL3_ASPFU	Filament-forming protein (Tpr/p270), putative OS=Neosartorya fumigata (strain ATCC MYA-4609 / Af293 / CBS 101355 / FGSC A1100) OX=330879 GN=AFUA_6G13120 PE=4 SV=2	567	224303	157	30	114	27	51.7	2225	5	1	1	418.222	834.429	2	834.427	0.0022	0	1	3.9	R	ISMLDTR	L					3	ERG10-CNH.12670.12670.2 File:~ERG10-CNH.raw~, NativeID:~controllerType=0 controllerNumber=1 scan=12670~
10	1	1::tr|Q4WLL3|Q4WLL3_ASPFU	Filament-forming protein (Tpr/p270), putative OS=Neosartorya fumigata (strain ATCC MYA-4609 / Af293 / CBS 101355 / FGSC A1100) OX=330879 GN=AFUA_6G13120 PE=4 SV=2	567	224303	157	30	114	27	51.7	2397	1	1	1	422.73	843.445	2	843.445	-0.0005	0	37.43	0.006	K	IQDLEAR	I					6	ERG10-CNH.5614.5614.2 File:~ERG10-CNH.raw~, NativeID:~controllerType=0 controllerNumber=1 scan=5614~
10	1	1::tr|Q4WLL3|Q4WLL3_ASPFU	Filament-forming protein (Tpr/p270), putative OS=Neosartorya fumigata (strain ATCC MYA-4609 / Af293 / CBS 101355 / FGSC A1100) OX=330879 GN=AFUA_6G13120 PE=4 SV=2	567	224303	157	30	114	27	51.7	2409	1	1	1	422.738	843.46	2	842.45	1.0106	0	14.17	0.43	R	AEVNQLK	L	Acetyl (N-term)	1.0000000.0			4	ERG10-CNH.25507.25507.2 File:~ERG10-CNH.raw~, NativeID:~controllerType=0 controllerNumber=1 scan=25507~
10	1	1::tr|Q4WLL3|Q4WLL3_ASPFU	Filament-forming protein (Tpr/p270), putative OS=Neosartorya fumigata (strain ATCC MYA-4609 / Af293 / CBS 101355 / FGSC A1100) OX=330879 GN=AFUA_6G13120 PE=4 SV=2	567	224303	157	30	114	27	51.7	2421	5	1	1	423.219	844.424	2	844.429	-0.0053	0	6.33	10	K	IQDLEAR	I	Deamidated (NQ)	0.0200000.0			5	ERG10-CNH.6338.6338.2 File:~ERG10-CNH.raw~, NativeID:~controllerType=0 controllerNumber=1 scan=6338~
10	1	1::tr|Q4WLL3|Q4WLL3_ASPFU	Filament-forming protein (Tpr/p270), putative OS=Neosartorya fumigata (strain ATCC MYA-4609 / Af293 / CBS 101355 / FGSC A1100) OX=330879 GN=AFUA_6G13120 PE=4 SV=2	567	224303	157	30	114	27	51.7	2424	2	1	1	423.224	844.434	2	844.429	0.0046	0	4.57	1.1	K	IQDLEAR	I	Deamidated (NQ)	0.0200000.0			3	ERG10-CNH.5704.5704.2 File:~ERG10-CNH.raw~, NativeID:~controllerType=0 controllerNumber=1 scan=5704~
10	1	1::tr|Q4WLL3|Q4WLL3_ASPFU	Filament-forming protein (Tpr/p270), putative OS=Neosartorya fumigata (strain ATCC MYA-4609 / Af293 / CBS 101355 / FGSC A1100) OX=330879 GN=AFUA_6G13120 PE=4 SV=2	567	224303	157	30	114	27	51.7	2433	1	1	1	423.24	844.466	2	844.465	0.0007	0	15.15	0.62	K	LELVESR	T					5	ERG10-CNH.10354.10354.2 File:~ERG10-CNH.raw~, NativeID:~controllerType=0 controllerNumber=1 scan=10354~
10	1	1::tr|Q4WLL3|Q4WLL3_ASPFU	Filament-forming protein (Tpr/p270), putative OS=Neosartorya fumigata (strain ATCC MYA-4609 / Af293 / CBS 101355 / FGSC A1100) OX=330879 GN=AFUA_6G13120 PE=4 SV=2	567	224303	157	30	114	27	51.7	2452	3	1	1	423.737	845.459	2	843.445	2.0142	0	13.05	1.9	K	IQDLEAR	I					6	ERG10-CNH.5643.5643.2 File:~ERG10-CNH.raw~, NativeID:~controllerType=0 controllerNumber=1 scan=5643~
10	1	1::tr|Q4WLL3|Q4WLL3_ASPFU	Filament-forming protein (Tpr/p270), putative OS=Neosartorya fumigata (strain ATCC MYA-4609 / Af293 / CBS 101355 / FGSC A1100) OX=330879 GN=AFUA_6G13120 PE=4 SV=2	567	224303	157	30	114	27	51.7	2454	8	0	1	423.749	845.484	2	843.481	2.0025	0	1.55	3.7	R	TQNILQK	Y					3	ERG10-CNH.10752.10752.2 File:~ERG10-CNH.raw~, NativeID:~controllerType=0 controllerNumber=1 scan=10752~
10	1	1::tr|Q4WLL3|Q4WLL3_ASPFU	Filament-forming protein (Tpr/p270), putative OS=Neosartorya fumigata (strain ATCC MYA-4609 / Af293 / CBS 101355 / FGSC A1100) OX=330879 GN=AFUA_6G13120 PE=4 SV=2	567	224303	157	30	114	27	51.7	2467	7	1	1	424.226	846.438	2	844.429	2.0093	0	8.52	8.3	K	IQDLEAR	I	Deamidated (NQ)	0.0200000.0			5	ERG10-CNH.6358.6358.2 File:~ERG10-CNH.raw~, NativeID:~controllerType=0 controllerNumber=1 scan=6358~
10	1	1::tr|Q4WLL3|Q4WLL3_ASPFU	Filament-forming protein (Tpr/p270), putative OS=Neosartorya fumigata (strain ATCC MYA-4609 / Af293 / CBS 101355 / FGSC A1100) OX=330879 GN=AFUA_6G13120 PE=4 SV=2	567	224303	157	30	114	27	51.7	3101	2	1	1	444.235	886.456	2	886.451	0.0047	1	6.69	1.1	K	ANERVEK	L	Acetyl (N-term)	1.0000000.0			5	ERG10-CNH.4818.4818.2 File:~ERG10-CNH.raw~, NativeID:~controllerType=0 controllerNumber=1 scan=4818~
10	1	1::tr|Q4WLL3|Q4WLL3_ASPFU	Filament-forming protein (Tpr/p270), putative OS=Neosartorya fumigata (strain ATCC MYA-4609 / Af293 / CBS 101355 / FGSC A1100) OX=330879 GN=AFUA_6G13120 PE=4 SV=2	567	224303	157	30	114	27	51.7	3119	6	1	1	444.749	887.484	2	886.476	1.008	0	5.2	1.2	R	TQNILQK	Y	Acetyl (N-term); Deamidated (NQ)	1.0020000.0			2	ERG10-CNH.11519.11519.2 File:~ERG10-CNH.raw~, NativeID:~controllerType=0 controllerNumber=1 scan=11519~
10	1	1::tr|Q4WLL3|Q4WLL3_ASPFU	Filament-forming protein (Tpr/p270), putative OS=Neosartorya fumigata (strain ATCC MYA-4609 / Af293 / CBS 101355 / FGSC A1100) OX=330879 GN=AFUA_6G13120 PE=4 SV=2	567	224303	157	30	114	27	51.7	3137	7	1	1	445.74	889.465	2	887.46	2.0048	0	8.42	8.2	R	TQNILQK	Y	Acetyl (N-term); 2 Deamidated (NQ)	1.0020020.0			5	ERG10-CNH.11487.11487.2 File:~ERG10-CNH.raw~, NativeID:~controllerType=0 controllerNumber=1 scan=11487~
10	1	1::tr|Q4WLL3|Q4WLL3_ASPFU	Filament-forming protein (Tpr/p270), putative OS=Neosartorya fumigata (strain ATCC MYA-4609 / Af293 / CBS 101355 / FGSC A1100) OX=330879 GN=AFUA_6G13120 PE=4 SV=2	567	224303	157	30	114	27	51.7	3176	1	1	1	447.732	893.45	2	893.449	0.0005	0	20.63	0.22	K	EQVEVYK	T					4	ERG10-CNH.5910.5910.2 File:~ERG10-CNH.raw~, NativeID:~controllerType=0 controllerNumber=1 scan=5910~
10	1	1::tr|Q4WLL3|Q4WLL3_ASPFU	Filament-forming protein (Tpr/p270), putative OS=Neosartorya fumigata (strain ATCC MYA-4609 / Af293 / CBS 101355 / FGSC A1100) OX=330879 GN=AFUA_6G13120 PE=4 SV=2	567	224303	157	30	114	27	51.7	3277	3	1	1	450.216	898.418	2	898.419	-0.0007	1	0.9	1.8	R	MRGGGHAR	G	Acetyl (N-term); Oxidation (M)	1.40000000.0			3	ERG10-CNH.13517.13517.2 File:~ERG10-CNH.raw~, NativeID:~controllerType=0 controllerNumber=1 scan=13517~
10	1	1::tr|Q4WLL3|Q4WLL3_ASPFU	Filament-forming protein (Tpr/p270), putative OS=Neosartorya fumigata (strain ATCC MYA-4609 / Af293 / CBS 101355 / FGSC A1100) OX=330879 GN=AFUA_6G13120 PE=4 SV=2	567	224303	157	30	114	27	51.7	3350	1	1	1	451.259	900.504	2	900.503	0.0009	0	15.13	0.2	K	GLVESLQR	E					6	ERG10-CNH.12084.12084.2 File:~ERG10-CNH.raw~, NativeID:~controllerType=0 controllerNumber=1 scan=12084~
10	1	1::tr|Q4WLL3|Q4WLL3_ASPFU	Filament-forming protein (Tpr/p270), putative OS=Neosartorya fumigata (strain ATCC MYA-4609 / Af293 / CBS 101355 / FGSC A1100) OX=330879 GN=AFUA_6G13120 PE=4 SV=2	567	224303	157	30	114	27	51.7	3616	7	1	1	458.266	914.518	2	914.519	-0.0006	1	12.35	2.8	R	LKLEQQR	R	Deamidated (NQ)	0.0000200.0			4	ERG10-CNH.2490.2490.2 File:~ERG10-CNH.raw~, NativeID:~controllerType=0 controllerNumber=1 scan=2490~
10	1	1::tr|Q4WLL3|Q4WLL3_ASPFU	Filament-forming protein (Tpr/p270), putative OS=Neosartorya fumigata (strain ATCC MYA-4609 / Af293 / CBS 101355 / FGSC A1100) OX=330879 GN=AFUA_6G13120 PE=4 SV=2	567	224303	157	30	114	27	51.7	3990	5	1	1	466.744	931.473	2	931.476	-0.0033	0	0.57	2	R	QFVPQGSK	R	Acetyl (N-term)	1.00000000.0			2	ERG10-CNH.4325.4325.2 File:~ERG10-CNH.raw~, NativeID:~controllerType=0 controllerNumber=1 scan=4325~
10	1	1::tr|Q4WLL3|Q4WLL3_ASPFU	Filament-forming protein (Tpr/p270), putative OS=Neosartorya fumigata (strain ATCC MYA-4609 / Af293 / CBS 101355 / FGSC A1100) OX=330879 GN=AFUA_6G13120 PE=4 SV=2	567	224303	157	30	114	27	51.7	4062	5	1	1	468.233	934.451	2	933.448	1.0028	0	11.18	3.2	R	TMLAAEQK	T	Acetyl (N-term); Deamidated (NQ)	1.00000020.0			4	ERG10-CNH.8541.8541.2 File:~ERG10-CNH.raw~, NativeID:~controllerType=0 controllerNumber=1 scan=8541~
10	1	1::tr|Q4WLL3|Q4WLL3_ASPFU	Filament-forming protein (Tpr/p270), putative OS=Neosartorya fumigata (strain ATCC MYA-4609 / Af293 / CBS 101355 / FGSC A1100) OX=330879 GN=AFUA_6G13120 PE=4 SV=2	567	224303	157	30	114	27	51.7	4175	8	1	1	470.261	938.507	2	938.507	-0.0007	1	0.7	2.5	K	TKSAEYLK	F					3	ERG10-CNH.28338.28338.2 File:~ERG10-CNH.raw~, NativeID:~controllerType=0 controllerNumber=1 scan=28338~
10	1	1::tr|Q4WLL3|Q4WLL3_ASPFU	Filament-forming protein (Tpr/p270), putative OS=Neosartorya fumigata (strain ATCC MYA-4609 / Af293 / CBS 101355 / FGSC A1100) OX=330879 GN=AFUA_6G13120 PE=4 SV=2	567	224303	157	30	114	27	51.7	4349	1	1	1	474.242	946.469	2	946.472	-0.0029	0	33.82	0.019	R	IELDSTNR	L					4	ERG10-CNH.6654.6654.2 File:~ERG10-CNH.raw~, NativeID:~controllerType=0 controllerNumber=1 scan=6654~
10	1	1::tr|Q4WLL3|Q4WLL3_ASPFU	Filament-forming protein (Tpr/p270), putative OS=Neosartorya fumigata (strain ATCC MYA-4609 / Af293 / CBS 101355 / FGSC A1100) OX=330879 GN=AFUA_6G13120 PE=4 SV=2	567	224303	157	30	114	27	51.7	4364	2	1	1	474.271	946.527	2	944.529	1.9975	1	4.96	1.1	K	LASLEKER	D					6	ERG10-CNH.13372.13372.2 File:~ERG10-CNH.raw~, NativeID:~controllerType=0 controllerNumber=1 scan=13372~
10	1	1::tr|Q4WLL3|Q4WLL3_ASPFU	Filament-forming protein (Tpr/p270), putative OS=Neosartorya fumigata (strain ATCC MYA-4609 / Af293 / CBS 101355 / FGSC A1100) OX=330879 GN=AFUA_6G13120 PE=4 SV=2	567	224303	157	30	114	27	51.7	4661	1	1	1	480.754	959.493	2	959.492	0.0008	0	45.04	0.0018	K	QAETALAEK	S					7	ERG10-CNH.3664.3664.2 File:~ERG10-CNH.raw~, NativeID:~controllerType=0 controllerNumber=1 scan=3664~
10	1	1::tr|Q4WLL3|Q4WLL3_ASPFU	Filament-forming protein (Tpr/p270), putative OS=Neosartorya fumigata (strain ATCC MYA-4609 / Af293 / CBS 101355 / FGSC A1100) OX=330879 GN=AFUA_6G13120 PE=4 SV=2	567	224303	157	30	114	27	51.7	4975	1	1	1	487.274	972.533	2	972.524	0.0086	1	21.17	0.082	K	KIQDLEAR	I	Deamidated (NQ)	0.00200000.0			4	ERG10-CNH.1606.1606.2 File:~ERG10-CNH.raw~, NativeID:~controllerType=0 controllerNumber=1 scan=1606~
10	1	1::tr|Q4WLL3|Q4WLL3_ASPFU	Filament-forming protein (Tpr/p270), putative OS=Neosartorya fumigata (strain ATCC MYA-4609 / Af293 / CBS 101355 / FGSC A1100) OX=330879 GN=AFUA_6G13120 PE=4 SV=2	567	224303	157	30	114	27	51.7	4994	3	1	1	487.75	973.486	2	972.476	1.0094	0	1.08	1.2	K	QQPSSLPSK	P	2 Deamidated (NQ)	0.220000000.0			2	ERG10-CNH.23613.23613.2 File:~ERG10-CNH.raw~, NativeID:~controllerType=0 controllerNumber=1 scan=23613~
10	1	1::tr|Q4WLL3|Q4WLL3_ASPFU	Filament-forming protein (Tpr/p270), putative OS=Neosartorya fumigata (strain ATCC MYA-4609 / Af293 / CBS 101355 / FGSC A1100) OX=330879 GN=AFUA_6G13120 PE=4 SV=2	567	224303	157	30	114	27	51.7	4997	9	1	1	487.761	973.507	2	971.492	2.0143	0	4.81	3.4	K	QQPSSLPSK	P	Deamidated (NQ)	0.020000000.0			3	ERG10-CNH.17026.17026.2 File:~ERG10-CNH.raw~, NativeID:~controllerType=0 controllerNumber=1 scan=17026~
10	1	1::tr|Q4WLL3|Q4WLL3_ASPFU	Filament-forming protein (Tpr/p270), putative OS=Neosartorya fumigata (strain ATCC MYA-4609 / Af293 / CBS 101355 / FGSC A1100) OX=330879 GN=AFUA_6G13120 PE=4 SV=2	567	224303	157	30	114	27	51.7	5028	1	1	1	488.271	974.528	2	974.528	-0.0008	0	19.15	0.02	R	DTLGLLESK	S					6	ERG10-CNH.20050.20050.2 File:~ERG10-CNH.raw~, NativeID:~controllerType=0 controllerNumber=1 scan=20050~
10	1	1::tr|Q4WLL3|Q4WLL3_ASPFU	Filament-forming protein (Tpr/p270), putative OS=Neosartorya fumigata (strain ATCC MYA-4609 / Af293 / CBS 101355 / FGSC A1100) OX=330879 GN=AFUA_6G13120 PE=4 SV=2	567	224303	157	30	114	27	51.7	5285	1	1	1	493.27	984.525	2	984.524	0.0016	0	11.59	0.082	R	QIEPLETR	I					4	ERG10-CNH.9524.9524.2 File:~ERG10-CNH.raw~, NativeID:~controllerType=0 controllerNumber=1 scan=9524~
10	1	1::tr|Q4WLL3|Q4WLL3_ASPFU	Filament-forming protein (Tpr/p270), putative OS=Neosartorya fumigata (strain ATCC MYA-4609 / Af293 / CBS 101355 / FGSC A1100) OX=330879 GN=AFUA_6G13120 PE=4 SV=2	567	224303	157	30	114	27	51.7	5339	1	1	1	494.264	986.514	2	986.514	-0.0009	0	33.26	0.0038	K	QQVNELTR	K					5	ERG10-CNH.4836.4836.2 File:~ERG10-CNH.raw~, NativeID:~controllerType=0 controllerNumber=1 scan=4836~
10	1	1::tr|Q4WLL3|Q4WLL3_ASPFU	Filament-forming protein (Tpr/p270), putative OS=Neosartorya fumigata (strain ATCC MYA-4609 / Af293 / CBS 101355 / FGSC A1100) OX=330879 GN=AFUA_6G13120 PE=4 SV=2	567	224303	157	30	114	27	51.7	5360	2	1	1	494.755	987.495	2	987.499	-0.004	0	9.57	1.2	K	QQVNELTR	K	Deamidated (NQ)	0.20000000.0			7	ERG10-CNH.4738.4738.2 File:~ERG10-CNH.raw~, NativeID:~controllerType=0 controllerNumber=1 scan=4738~
10	1	1::tr|Q4WLL3|Q4WLL3_ASPFU	Filament-forming protein (Tpr/p270), putative OS=Neosartorya fumigata (strain ATCC MYA-4609 / Af293 / CBS 101355 / FGSC A1100) OX=330879 GN=AFUA_6G13120 PE=4 SV=2	567	224303	157	30	114	27	51.7	5992	7	1	1	507.307	1012.6	2	1010.59	2.013	0	0.11	13	R	ALQSGLPVAR	G					5	ERG10-CNH.15610.15610.2 File:~ERG10-CNH.raw~, NativeID:~controllerType=0 controllerNumber=1 scan=15610~
10	1	1::tr|Q4WLL3|Q4WLL3_ASPFU	Filament-forming protein (Tpr/p270), putative OS=Neosartorya fumigata (strain ATCC MYA-4609 / Af293 / CBS 101355 / FGSC A1100) OX=330879 GN=AFUA_6G13120 PE=4 SV=2	567	224303	157	30	114	27	51.7	6094	4	1	1	509.24	1016.47	2	1016.46	0.0025	1	7.91	2.3	R	DEQGEAGRR	L					4	ERG10-CNH.25239.25239.2 File:~ERG10-CNH.raw~, NativeID:~controllerType=0 controllerNumber=1 scan=25239~
10	1	1::tr|Q4WLL3|Q4WLL3_ASPFU	Filament-forming protein (Tpr/p270), putative OS=Neosartorya fumigata (strain ATCC MYA-4609 / Af293 / CBS 101355 / FGSC A1100) OX=330879 GN=AFUA_6G13120 PE=4 SV=2	567	224303	157	30	114	27	51.7	6095	3	1	1	509.24	1016.47	2	1016.46	0.0028	1	6.18	1.5	R	DEQGEAGRR	L					4	ERG10-CNH.25486.25486.2 File:~ERG10-CNH.raw~, NativeID:~controllerType=0 controllerNumber=1 scan=25486~
10	1	1::tr|Q4WLL3|Q4WLL3_ASPFU	Filament-forming protein (Tpr/p270), putative OS=Neosartorya fumigata (strain ATCC MYA-4609 / Af293 / CBS 101355 / FGSC A1100) OX=330879 GN=AFUA_6G13120 PE=4 SV=2	567	224303	157	30	114	27	51.7	6297	2	1	1	512.788	1023.56	2	1023.56	0.0023	2	8.1	1.3	K	LKETYNKK	M	Deamidated (NQ)	0.00000200.0			4	ERG10-CNH.9856.9856.2 File:~ERG10-CNH.raw~, NativeID:~controllerType=0 controllerNumber=1 scan=9856~
10	1	1::tr|Q4WLL3|Q4WLL3_ASPFU	Filament-forming protein (Tpr/p270), putative OS=Neosartorya fumigata (strain ATCC MYA-4609 / Af293 / CBS 101355 / FGSC A1100) OX=330879 GN=AFUA_6G13120 PE=4 SV=2	567	224303	157	30	114	27	51.7	7144	1	1	1	529.249	1056.48	2	1056.48	0.0006	0	18.74	0.075	K	SHTEVEEAR	K					5	ERG10-CNH.1303.1303.2 File:~ERG10-CNH.raw~, NativeID:~controllerType=0 controllerNumber=1 scan=1303~
10	1	1::tr|Q4WLL3|Q4WLL3_ASPFU	Filament-forming protein (Tpr/p270), putative OS=Neosartorya fumigata (strain ATCC MYA-4609 / Af293 / CBS 101355 / FGSC A1100) OX=330879 GN=AFUA_6G13120 PE=4 SV=2	567	224303	157	30	114	27	51.7	7159	9	1	1	529.281	1056.55	2	1054.54	2.0032	1	0.21	2	K	SAEYLKFR	K	Acetyl (N-term)	1.00000000.0			2	ERG10-CNH.36088.36088.2 File:~ERG10-CNH.raw~, NativeID:~controllerType=0 controllerNumber=1 scan=36088~
10	1	1::tr|Q4WLL3|Q4WLL3_ASPFU	Filament-forming protein (Tpr/p270), putative OS=Neosartorya fumigata (strain ATCC MYA-4609 / Af293 / CBS 101355 / FGSC A1100) OX=330879 GN=AFUA_6G13120 PE=4 SV=2	567	224303	157	30	114	27	51.7	7319	5	1	1	532.271	1062.53	2	1060.53	1.9997	0	0.63	1.3	R	ELENVVETK	D	Deamidated (NQ)	0.000200000.0			2	ERG10-CNH.37727.37727.2 File:~ERG10-CNH.raw~, NativeID:~controllerType=0 controllerNumber=1 scan=37727~
10	1	1::tr|Q4WLL3|Q4WLL3_ASPFU	Filament-forming protein (Tpr/p270), putative OS=Neosartorya fumigata (strain ATCC MYA-4609 / Af293 / CBS 101355 / FGSC A1100) OX=330879 GN=AFUA_6G13120 PE=4 SV=2	567	224303	157	30	114	27	51.7	7583	1	1	1	537.297	1072.58	2	1072.58	0.0025	0	51.81	0.00036	R	VDELTVELR	S					6	ERG10-CNH.18439.18439.2 File:~ERG10-CNH.raw~, NativeID:~controllerType=0 controllerNumber=1 scan=18439~
10	1	1::tr|Q4WLL3|Q4WLL3_ASPFU	Filament-forming protein (Tpr/p270), putative OS=Neosartorya fumigata (strain ATCC MYA-4609 / Af293 / CBS 101355 / FGSC A1100) OX=330879 GN=AFUA_6G13120 PE=4 SV=2	567	224303	157	30	114	27	51.7	7586	2	1	1	537.305	1072.59	2	1072.59	0.0072	0	7.93	1.6	K	NETIQTIVR	N					3	ERG10-CNH.20222.20222.2 File:~ERG10-CNH.raw~, NativeID:~controllerType=0 controllerNumber=1 scan=20222~
10	1	1::tr|Q4WLL3|Q4WLL3_ASPFU	Filament-forming protein (Tpr/p270), putative OS=Neosartorya fumigata (strain ATCC MYA-4609 / Af293 / CBS 101355 / FGSC A1100) OX=330879 GN=AFUA_6G13120 PE=4 SV=2	567	224303	157	30	114	27	51.7	7621	6	1	1	537.795	1073.58	2	1073.57	0.0037	0	1.76	7.4	K	NETIQTIVR	N	Deamidated (NQ)	0.000020000.0			4	ERG10-CNH.5808.5808.2 File:~ERG10-CNH.raw~, NativeID:~controllerType=0 controllerNumber=1 scan=5808~
10	1	1::tr|Q4WLL3|Q4WLL3_ASPFU	Filament-forming protein (Tpr/p270), putative OS=Neosartorya fumigata (strain ATCC MYA-4609 / Af293 / CBS 101355 / FGSC A1100) OX=330879 GN=AFUA_6G13120 PE=4 SV=2	567	224303	157	30	114	27	51.7	7662	10	1	1	359.197	1074.57	3	1073.57	0.9968	0	9.16	4.8	K	NETIQTIVR	N	Deamidated (NQ)	0.000020000.0			3	ERG10-CNH.3298.3298.3 File:~ERG10-CNH.raw~, NativeID:~controllerType=0 controllerNumber=1 scan=3298~
10	1	1::tr|Q4WLL3|Q4WLL3_ASPFU	Filament-forming protein (Tpr/p270), putative OS=Neosartorya fumigata (strain ATCC MYA-4609 / Af293 / CBS 101355 / FGSC A1100) OX=330879 GN=AFUA_6G13120 PE=4 SV=2	567	224303	157	30	114	27	51.7	8024	1	1	1	544.311	1086.61	2	1086.6	0.0033	2	7.94	0.84	K	ANERVEKLK	E	Deamidated (NQ)	0.020000000.0			3	ERG10-CNH.25946.25946.2 File:~ERG10-CNH.raw~, NativeID:~controllerType=0 controllerNumber=1 scan=25946~
10	1	1::tr|Q4WLL3|Q4WLL3_ASPFU	Filament-forming protein (Tpr/p270), putative OS=Neosartorya fumigata (strain ATCC MYA-4609 / Af293 / CBS 101355 / FGSC A1100) OX=330879 GN=AFUA_6G13120 PE=4 SV=2	567	224303	157	30	114	27	51.7	8380	4	1	1	550.795	1099.58	2	1099.59	-0.0109	0	4.44	1.9	R	LIEDNEVLR	N					4	ERG10-CNH.15892.15892.2 File:~ERG10-CNH.raw~, NativeID:~controllerType=0 controllerNumber=1 scan=15892~
10	1	1::tr|Q4WLL3|Q4WLL3_ASPFU	Filament-forming protein (Tpr/p270), putative OS=Neosartorya fumigata (strain ATCC MYA-4609 / Af293 / CBS 101355 / FGSC A1100) OX=330879 GN=AFUA_6G13120 PE=4 SV=2	567	224303	157	30	114	27	51.7	8648	3	1	1	555.287	1108.56	2	1106.56	1.9995	1	4.49	1.4	K	FNEEKEALK	K					4	ERG10-CNH.19904.19904.2 File:~ERG10-CNH.raw~, NativeID:~controllerType=0 controllerNumber=1 scan=19904~
10	1	1::tr|Q4WLL3|Q4WLL3_ASPFU	Filament-forming protein (Tpr/p270), putative OS=Neosartorya fumigata (strain ATCC MYA-4609 / Af293 / CBS 101355 / FGSC A1100) OX=330879 GN=AFUA_6G13120 PE=4 SV=2	567	224303	157	30	114	27	51.7	8836	3	1	1	558.799	1115.58	2	1115.58	0.0005	0	0.25	1.3	K	NETIQTIVR	N	Acetyl (N-term); Deamidated (NQ)	1.200000000.0			4	ERG10-CNH.8143.8143.2 File:~ERG10-CNH.raw~, NativeID:~controllerType=0 controllerNumber=1 scan=8143~
10	1	1::tr|Q4WLL3|Q4WLL3_ASPFU	Filament-forming protein (Tpr/p270), putative OS=Neosartorya fumigata (strain ATCC MYA-4609 / Af293 / CBS 101355 / FGSC A1100) OX=330879 GN=AFUA_6G13120 PE=4 SV=2	567	224303	157	30	114	27	51.7	8876	5	1	1	559.31	1116.6	2	1116.6	0.002	1	2.83	1.3	K	VKSAVELSDK	K	Acetyl (N-term)	1.0000000000.0			4	ERG10-CNH.16658.16658.2 File:~ERG10-CNH.raw~, NativeID:~controllerType=0 controllerNumber=1 scan=16658~
10	1	1::tr|Q4WLL3|Q4WLL3_ASPFU	Filament-forming protein (Tpr/p270), putative OS=Neosartorya fumigata (strain ATCC MYA-4609 / Af293 / CBS 101355 / FGSC A1100) OX=330879 GN=AFUA_6G13120 PE=4 SV=2	567	224303	157	30	114	27	51.7	8941	8	1	1	560.317	1118.62	2	1116.6	2.016	1	1.64	6.8	K	VKSAVELSDK	K	Acetyl (N-term)	1.0000000000.0			5	ERG10-CNH.29033.29033.2 File:~ERG10-CNH.raw~, NativeID:~controllerType=0 controllerNumber=1 scan=29033~
10	1	1::tr|Q4WLL3|Q4WLL3_ASPFU	Filament-forming protein (Tpr/p270), putative OS=Neosartorya fumigata (strain ATCC MYA-4609 / Af293 / CBS 101355 / FGSC A1100) OX=330879 GN=AFUA_6G13120 PE=4 SV=2	567	224303	157	30	114	27	51.7	9137	1	1	1	563.795	1125.58	2	1125.57	0.0096	0	14.19	0.52	K	LAEELSAQHK	R	Deamidated (NQ)	0.0000000200.0			4	ERG10-CNH.10090.10090.2 File:~ERG10-CNH.raw~, NativeID:~controllerType=0 controllerNumber=1 scan=10090~
10	1	1::tr|Q4WLL3|Q4WLL3_ASPFU	Filament-forming protein (Tpr/p270), putative OS=Neosartorya fumigata (strain ATCC MYA-4609 / Af293 / CBS 101355 / FGSC A1100) OX=330879 GN=AFUA_6G13120 PE=4 SV=2	567	224303	157	30	114	27	51.7	9236	1	1	1	565.781	1129.55	2	1129.55	-0.0005	1	31.04	0.0027	K	LRDEQGEAGR	R					8	ERG10-CNH.1161.1161.2 File:~ERG10-CNH.raw~, NativeID:~controllerType=0 controllerNumber=1 scan=1161~
10	1	1::tr|Q4WLL3|Q4WLL3_ASPFU	Filament-forming protein (Tpr/p270), putative OS=Neosartorya fumigata (strain ATCC MYA-4609 / Af293 / CBS 101355 / FGSC A1100) OX=330879 GN=AFUA_6G13120 PE=4 SV=2	567	224303	157	30	114	27	51.7	9259	5	1	1	377.547	1129.62	3	1128.61	1.0051	2	8.99	1.2	K	ANERVEKLK	E	Acetyl (N-term); Deamidated (NQ)	1.020000000.0			3	ERG10-CNH.1387.1387.3 File:~ERG10-CNH.raw~, NativeID:~controllerType=0 controllerNumber=1 scan=1387~
10	1	1::tr|Q4WLL3|Q4WLL3_ASPFU	Filament-forming protein (Tpr/p270), putative OS=Neosartorya fumigata (strain ATCC MYA-4609 / Af293 / CBS 101355 / FGSC A1100) OX=330879 GN=AFUA_6G13120 PE=4 SV=2	567	224303	157	30	114	27	51.7	9275	3	1	1	566.277	1130.54	2	1130.53	0.0075	1	11.59	1.2	K	LRDEQGEAGR	R	Deamidated (NQ)	0.0000200000.0			11	ERG10-CNH.1155.1155.2 File:~ERG10-CNH.raw~, NativeID:~controllerType=0 controllerNumber=1 scan=1155~
10	1	1::tr|Q4WLL3|Q4WLL3_ASPFU	Filament-forming protein (Tpr/p270), putative OS=Neosartorya fumigata (strain ATCC MYA-4609 / Af293 / CBS 101355 / FGSC A1100) OX=330879 GN=AFUA_6G13120 PE=4 SV=2	567	224303	157	30	114	27	51.7	9375	6	1	1	378.852	1133.54	3	1133.54	-0.0035	1	3.62	4.3	K	QECAELEKK	F					5	ERG10-CNH.3792.3792.3 File:~ERG10-CNH.raw~, NativeID:~controllerType=0 controllerNumber=1 scan=3792~
10	1	1::tr|Q4WLL3|Q4WLL3_ASPFU	Filament-forming protein (Tpr/p270), putative OS=Neosartorya fumigata (strain ATCC MYA-4609 / Af293 / CBS 101355 / FGSC A1100) OX=330879 GN=AFUA_6G13120 PE=4 SV=2	567	224303	157	30	114	27	51.7	9680	5	1	1	572.795	1143.58	2	1143.57	0.0093	0	2.16	1.6	K	WQGQVEGLAR	E	Deamidated (NQ)	0.0002000000.0			4	ERG10-CNH.2202.2202.2 File:~ERG10-CNH.raw~, NativeID:~controllerType=0 controllerNumber=1 scan=2202~
10	1	1::tr|Q4WLL3|Q4WLL3_ASPFU	Filament-forming protein (Tpr/p270), putative OS=Neosartorya fumigata (strain ATCC MYA-4609 / Af293 / CBS 101355 / FGSC A1100) OX=330879 GN=AFUA_6G13120 PE=4 SV=2	567	224303	157	30	114	27	51.7	9710	6	1	1	382.528	1144.56	3	1144.55	0.0106	0	9.45	1.2	K	WQGQVEGLAR	E	2 Deamidated (NQ)	0.0202000000.0			5	ERG10-CNH.1967.1967.3 File:~ERG10-CNH.raw~, NativeID:~controllerType=0 controllerNumber=1 scan=1967~
10	1	1::tr|Q4WLL3|Q4WLL3_ASPFU	Filament-forming protein (Tpr/p270), putative OS=Neosartorya fumigata (strain ATCC MYA-4609 / Af293 / CBS 101355 / FGSC A1100) OX=330879 GN=AFUA_6G13120 PE=4 SV=2	567	224303	157	30	114	27	51.7	9766	1	1	1	574.302	1146.59	2	1146.59	0.0004	0	44.1	0.0026	K	NSELLSEISR	S					11	ERG10-CNH.17580.17580.2 File:~ERG10-CNH.raw~, NativeID:~controllerType=0 controllerNumber=1 scan=17580~
10	1	1::tr|Q4WLL3|Q4WLL3_ASPFU	Filament-forming protein (Tpr/p270), putative OS=Neosartorya fumigata (strain ATCC MYA-4609 / Af293 / CBS 101355 / FGSC A1100) OX=330879 GN=AFUA_6G13120 PE=4 SV=2	567	224303	157	30	114	27	51.7	9800	1	1	1	574.801	1147.59	2	1146.59	0.9996	0	31.33	0.019	K	NSELLSEISR	S					8	ERG10-CNH.17606.17606.2 File:~ERG10-CNH.raw~, NativeID:~controllerType=0 controllerNumber=1 scan=17606~
10	1	1::tr|Q4WLL3|Q4WLL3_ASPFU	Filament-forming protein (Tpr/p270), putative OS=Neosartorya fumigata (strain ATCC MYA-4609 / Af293 / CBS 101355 / FGSC A1100) OX=330879 GN=AFUA_6G13120 PE=4 SV=2	567	224303	157	30	114	27	51.7	10061	6	1	1	579.813	1157.61	2	1156.61	1.0056	2	0.13	2.5	R	GTGLQRGRGGR	G	Acetyl (N-term); Deamidated (NQ)	1.00002000000.0			5	ERG10-CNH.24658.24658.2 File:~ERG10-CNH.raw~, NativeID:~controllerType=0 controllerNumber=1 scan=24658~
10	1	1::tr|Q4WLL3|Q4WLL3_ASPFU	Filament-forming protein (Tpr/p270), putative OS=Neosartorya fumigata (strain ATCC MYA-4609 / Af293 / CBS 101355 / FGSC A1100) OX=330879 GN=AFUA_6G13120 PE=4 SV=2	567	224303	157	30	114	27	51.7	10159	6	0	1	581.319	1160.62	2	1160.63	-0.0054	0	3.24	1.8	R	SALESEIATLK	S					4	ERG10-CNH.14438.14438.2 File:~ERG10-CNH.raw~, NativeID:~controllerType=0 controllerNumber=1 scan=14438~
10	1	1::tr|Q4WLL3|Q4WLL3_ASPFU	Filament-forming protein (Tpr/p270), putative OS=Neosartorya fumigata (strain ATCC MYA-4609 / Af293 / CBS 101355 / FGSC A1100) OX=330879 GN=AFUA_6G13120 PE=4 SV=2	567	224303	157	30	114	27	51.7	10160	1	1	1	581.322	1160.63	2	1160.63	0.0004	0	30.88	0.0071	R	SALESEIATLK	S					8	ERG10-CNH.19882.19882.2 File:~ERG10-CNH.raw~, NativeID:~controllerType=0 controllerNumber=1 scan=19882~
10	1	1::tr|Q4WLL3|Q4WLL3_ASPFU	Filament-forming protein (Tpr/p270), putative OS=Neosartorya fumigata (strain ATCC MYA-4609 / Af293 / CBS 101355 / FGSC A1100) OX=330879 GN=AFUA_6G13120 PE=4 SV=2	567	224303	157	30	114	27	51.7	10182	1	1	1	581.801	1161.59	2	1161.59	-0.0012	1	19.68	0.12	K	LNSEVEESKK	A					7	ERG10-CNH.1720.1720.2 File:~ERG10-CNH.raw~, NativeID:~controllerType=0 controllerNumber=1 scan=1720~
10	1	1::tr|Q4WLL3|Q4WLL3_ASPFU	Filament-forming protein (Tpr/p270), putative OS=Neosartorya fumigata (strain ATCC MYA-4609 / Af293 / CBS 101355 / FGSC A1100) OX=330879 GN=AFUA_6G13120 PE=4 SV=2	567	224303	157	30	114	27	51.7	10183	1	1	1	388.203	1161.59	3	1161.59	0.0006	1	22.66	0.16	K	LNSEVEESKK	A					10	ERG10-CNH.1731.1731.3 File:~ERG10-CNH.raw~, NativeID:~controllerType=0 controllerNumber=1 scan=1731~
10	1	1::tr|Q4WLL3|Q4WLL3_ASPFU	Filament-forming protein (Tpr/p270), putative OS=Neosartorya fumigata (strain ATCC MYA-4609 / Af293 / CBS 101355 / FGSC A1100) OX=330879 GN=AFUA_6G13120 PE=4 SV=2	567	224303	157	30	114	27	51.7	10429	1	1	1	586.284	1170.55	2	1170.55	0.0026	0	36.33	0.002	R	EESATDHAALK	Q					8	ERG10-CNH.2605.2605.2 File:~ERG10-CNH.raw~, NativeID:~controllerType=0 controllerNumber=1 scan=2605~
10	1	1::tr|Q4WLL3|Q4WLL3_ASPFU	Filament-forming protein (Tpr/p270), putative OS=Neosartorya fumigata (strain ATCC MYA-4609 / Af293 / CBS 101355 / FGSC A1100) OX=330879 GN=AFUA_6G13120 PE=4 SV=2	567	224303	157	30	114	27	51.7	10511	8	1	1	587.803	1173.59	2	1172.58	1.013	1	3.28	4.4	K	SRLDEVEQR	Y	Acetyl (N-term)	1.000000000.0			5	ERG10-CNH.27424.27424.2 File:~ERG10-CNH.raw~, NativeID:~controllerType=0 controllerNumber=1 scan=27424~
10	1	1::tr|Q4WLL3|Q4WLL3_ASPFU	Filament-forming protein (Tpr/p270), putative OS=Neosartorya fumigata (strain ATCC MYA-4609 / Af293 / CBS 101355 / FGSC A1100) OX=330879 GN=AFUA_6G13120 PE=4 SV=2	567	224303	157	30	114	27	51.7	10778	2	1	1	395.53	1183.57	3	1183.57	0.0031	1	5.91	1.1	R	DTFRSMLTR	R	Acetyl (N-term); Oxidation (M)	1.000004000.0			3	ERG10-CNH.12293.12293.3 File:~ERG10-CNH.raw~, NativeID:~controllerType=0 controllerNumber=1 scan=12293~
10	1	1::tr|Q4WLL3|Q4WLL3_ASPFU	Filament-forming protein (Tpr/p270), putative OS=Neosartorya fumigata (strain ATCC MYA-4609 / Af293 / CBS 101355 / FGSC A1100) OX=330879 GN=AFUA_6G13120 PE=4 SV=2	567	224303	157	30	114	27	51.7	10884	1	1	1	594.798	1187.58	2	1185.58	2.0031	0	10.38	0.32	K	WQGQVEGLAR	E	Acetyl (N-term); Deamidated (NQ)	1.0002000000.0			7	ERG10-CNH.30347.30347.2 File:~ERG10-CNH.raw~, NativeID:~controllerType=0 controllerNumber=1 scan=30347~
10	1	1::tr|Q4WLL3|Q4WLL3_ASPFU	Filament-forming protein (Tpr/p270), putative OS=Neosartorya fumigata (strain ATCC MYA-4609 / Af293 / CBS 101355 / FGSC A1100) OX=330879 GN=AFUA_6G13120 PE=4 SV=2	567	224303	157	30	114	27	51.7	10885	2	1	1	594.798	1187.58	2	1185.58	2.0032	0	10.04	0.88	K	WQGQVEGLAR	E	Acetyl (N-term); Deamidated (NQ)	1.0002000000.0			5	ERG10-CNH.30549.30549.2 File:~ERG10-CNH.raw~, NativeID:~controllerType=0 controllerNumber=1 scan=30549~
10	1	1::tr|Q4WLL3|Q4WLL3_ASPFU	Filament-forming protein (Tpr/p270), putative OS=Neosartorya fumigata (strain ATCC MYA-4609 / Af293 / CBS 101355 / FGSC A1100) OX=330879 GN=AFUA_6G13120 PE=4 SV=2	567	224303	157	30	114	27	51.7	10959	1	1	1	595.81	1189.6	2	1189.6	0.0069	0	9.52	0.24	R	DVPDYAELLR	K					8	ERG10-CNH.27282.27282.2 File:~ERG10-CNH.raw~, NativeID:~controllerType=0 controllerNumber=1 scan=27282~
10	1	1::tr|Q4WLL3|Q4WLL3_ASPFU	Filament-forming protein (Tpr/p270), putative OS=Neosartorya fumigata (strain ATCC MYA-4609 / Af293 / CBS 101355 / FGSC A1100) OX=330879 GN=AFUA_6G13120 PE=4 SV=2	567	224303	157	30	114	27	51.7	11180	5	1	1	599.312	1196.61	2	1196.62	-0.0049	0	1.72	17	R	GLNGTGPSTPVR	P	Acetyl (N-term)	1.000000000000.0			5	ERG10-CNH.21142.21142.2 File:~ERG10-CNH.raw~, NativeID:~controllerType=0 controllerNumber=1 scan=21142~
10	1	1::tr|Q4WLL3|Q4WLL3_ASPFU	Filament-forming protein (Tpr/p270), putative OS=Neosartorya fumigata (strain ATCC MYA-4609 / Af293 / CBS 101355 / FGSC A1100) OX=330879 GN=AFUA_6G13120 PE=4 SV=2	567	224303	157	30	114	27	51.7	11344	6	1	1	601.817	1201.62	2	1201.62	0.0006	0	4.92	2	R	DEIANLVAQTK	S	Deamidated (NQ)	0.00002000000.0			4	ERG10-CNH.31738.31738.2 File:~ERG10-CNH.raw~, NativeID:~controllerType=0 controllerNumber=1 scan=31738~
10	1	1::tr|Q4WLL3|Q4WLL3_ASPFU	Filament-forming protein (Tpr/p270), putative OS=Neosartorya fumigata (strain ATCC MYA-4609 / Af293 / CBS 101355 / FGSC A1100) OX=330879 GN=AFUA_6G13120 PE=4 SV=2	567	224303	157	30	114	27	51.7	11434	4	1	1	603.327	1204.64	2	1202.64	2.0007	0	2.14	1.2	R	SALESEIATLK	S	Acetyl (N-term)	1.00000000000.0			5	ERG10-CNH.22299.22299.2 File:~ERG10-CNH.raw~, NativeID:~controllerType=0 controllerNumber=1 scan=22299~
10	1	1::tr|Q4WLL3|Q4WLL3_ASPFU	Filament-forming protein (Tpr/p270), putative OS=Neosartorya fumigata (strain ATCC MYA-4609 / Af293 / CBS 101355 / FGSC A1100) OX=330879 GN=AFUA_6G13120 PE=4 SV=2	567	224303	157	30	114	27	51.7	11775	1	1	1	609.314	1216.61	2	1216.61	0.0007	0	11.36	0.086	R	VQECQLALEK	A					5	ERG10-CNH.30210.30210.2 File:~ERG10-CNH.raw~, NativeID:~controllerType=0 controllerNumber=1 scan=30210~
10	1	1::tr|Q4WLL3|Q4WLL3_ASPFU	Filament-forming protein (Tpr/p270), putative OS=Neosartorya fumigata (strain ATCC MYA-4609 / Af293 / CBS 101355 / FGSC A1100) OX=330879 GN=AFUA_6G13120 PE=4 SV=2	567	224303	157	30	114	27	51.7	12199	1	1	1	616.799	1231.58	2	1231.58	0.004	1	37.85	0.0084	K	ARDDAAEEISR	L					13	ERG10-CNH.3733.3733.2 File:~ERG10-CNH.raw~, NativeID:~controllerType=0 controllerNumber=1 scan=3733~
10	1	1::tr|Q4WLL3|Q4WLL3_ASPFU	Filament-forming protein (Tpr/p270), putative OS=Neosartorya fumigata (strain ATCC MYA-4609 / Af293 / CBS 101355 / FGSC A1100) OX=330879 GN=AFUA_6G13120 PE=4 SV=2	567	224303	157	30	114	27	51.7	12229	3	1	1	617.299	1232.58	2	1231.58	1.0038	1	11.67	3.6	K	ARDDAAEEISR	L					10	ERG10-CNH.3819.3819.2 File:~ERG10-CNH.raw~, NativeID:~controllerType=0 controllerNumber=1 scan=3819~
10	1	1::tr|Q4WLL3|Q4WLL3_ASPFU	Filament-forming protein (Tpr/p270), putative OS=Neosartorya fumigata (strain ATCC MYA-4609 / Af293 / CBS 101355 / FGSC A1100) OX=330879 GN=AFUA_6G13120 PE=4 SV=2	567	224303	157	30	114	27	51.7	12354	4	1	1	619.328	1236.64	2	1235.64	1.0015	2	0.73	4.2	K	FNEEKEALKK	A	Deamidated (NQ)	0.0200000000.0			3	ERG10-CNH.6318.6318.2 File:~ERG10-CNH.raw~, NativeID:~controllerType=0 controllerNumber=1 scan=6318~
10	1	1::tr|Q4WLL3|Q4WLL3_ASPFU	Filament-forming protein (Tpr/p270), putative OS=Neosartorya fumigata (strain ATCC MYA-4609 / Af293 / CBS 101355 / FGSC A1100) OX=330879 GN=AFUA_6G13120 PE=4 SV=2	567	224303	157	30	114	27	51.7	12415	1	1	1	620.31	1238.61	2	1238.6	0.0027	0	39.11	0.0012	R	YESELTELQK	R					7	ERG10-CNH.13990.13990.2 File:~ERG10-CNH.raw~, NativeID:~controllerType=0 controllerNumber=1 scan=13990~
10	1	1::tr|Q4WLL3|Q4WLL3_ASPFU	Filament-forming protein (Tpr/p270), putative OS=Neosartorya fumigata (strain ATCC MYA-4609 / Af293 / CBS 101355 / FGSC A1100) OX=330879 GN=AFUA_6G13120 PE=4 SV=2	567	224303	157	30	114	27	51.7	12541	8	1	1	622.333	1242.65	2	1242.65	0.0052	0	1.99	4.2	R	DEIANLVAQTK	S	Acetyl (N-term)	1.00000000000.0			3	ERG10-CNH.12868.12868.2 File:~ERG10-CNH.raw~, NativeID:~controllerType=0 controllerNumber=1 scan=12868~
10	1	1::tr|Q4WLL3|Q4WLL3_ASPFU	Filament-forming protein (Tpr/p270), putative OS=Neosartorya fumigata (strain ATCC MYA-4609 / Af293 / CBS 101355 / FGSC A1100) OX=330879 GN=AFUA_6G13120 PE=4 SV=2	567	224303	157	30	114	27	51.7	12839	6	1	1	627.335	1252.66	2	1252.65	0.0034	2	2.22	3.9	R	KKLHESENAR	S	Acetyl (N-term)	1.0000000000.0			3	ERG10-CNH.7771.7771.2 File:~ERG10-CNH.raw~, NativeID:~controllerType=0 controllerNumber=1 scan=7771~
10	1	1::tr|Q4WLL3|Q4WLL3_ASPFU	Filament-forming protein (Tpr/p270), putative OS=Neosartorya fumigata (strain ATCC MYA-4609 / Af293 / CBS 101355 / FGSC A1100) OX=330879 GN=AFUA_6G13120 PE=4 SV=2	567	224303	157	30	114	27	51.7	13371	2	1	1	636.842	1271.67	2	1271.66	0.0083	1	6.13	1.1	R	KWQGQVEGLAR	E	Deamidated (NQ)	0.00002000000.0			6	ERG10-CNH.1378.1378.2 File:~ERG10-CNH.raw~, NativeID:~controllerType=0 controllerNumber=1 scan=1378~
10	1	1::tr|Q4WLL3|Q4WLL3_ASPFU	Filament-forming protein (Tpr/p270), putative OS=Neosartorya fumigata (strain ATCC MYA-4609 / Af293 / CBS 101355 / FGSC A1100) OX=330879 GN=AFUA_6G13120 PE=4 SV=2	567	224303	157	30	114	27	51.7	13452	3	1	1	638.322	1274.63	2	1274.63	-0.0001	1	7.03	2.3	K	DGEMKLLQADR	D					4	ERG10-CNH.20507.20507.2 File:~ERG10-CNH.raw~, NativeID:~controllerType=0 controllerNumber=1 scan=20507~
10	1	1::tr|Q4WLL3|Q4WLL3_ASPFU	Filament-forming protein (Tpr/p270), putative OS=Neosartorya fumigata (strain ATCC MYA-4609 / Af293 / CBS 101355 / FGSC A1100) OX=330879 GN=AFUA_6G13120 PE=4 SV=2	567	224303	157	30	114	27	51.7	13852	1	1	1	645.849	1289.68	2	1289.68	0.0003	2	42.55	0.00063	R	KLNSEVEESKK	A					11	ERG10-CNH.1418.1418.2 File:~ERG10-CNH.raw~, NativeID:~controllerType=0 controllerNumber=1 scan=1418~
10	1	1::tr|Q4WLL3|Q4WLL3_ASPFU	Filament-forming protein (Tpr/p270), putative OS=Neosartorya fumigata (strain ATCC MYA-4609 / Af293 / CBS 101355 / FGSC A1100) OX=330879 GN=AFUA_6G13120 PE=4 SV=2	567	224303	157	30	114	27	51.7	14202	1	1	1	652.342	1302.67	2	1302.67	0.0027	0	33.16	0.0061	K	EVIQEELNTTK	N					8	ERG10-CNH.12094.12094.2 File:~ERG10-CNH.raw~, NativeID:~controllerType=0 controllerNumber=1 scan=12094~
10	1	1::tr|Q4WLL3|Q4WLL3_ASPFU	Filament-forming protein (Tpr/p270), putative OS=Neosartorya fumigata (strain ATCC MYA-4609 / Af293 / CBS 101355 / FGSC A1100) OX=330879 GN=AFUA_6G13120 PE=4 SV=2	567	224303	157	30	114	27	51.7	14381	1	0	1	655.306	1308.6	2	1308.6	-0.0017	0	34.66	0.0025	K	NNEWFETELK	T					5	ERG10-CNH.21998.21998.2 File:~ERG10-CNH.raw~, NativeID:~controllerType=0 controllerNumber=1 scan=21998~
10	1	1::tr|Q4WLL3|Q4WLL3_ASPFU	Filament-forming protein (Tpr/p270), putative OS=Neosartorya fumigata (strain ATCC MYA-4609 / Af293 / CBS 101355 / FGSC A1100) OX=330879 GN=AFUA_6G13120 PE=4 SV=2	567	224303	157	30	114	27	51.7	14591	1	1	1	658.843	1315.67	2	1315.66	0.0095	0	10.18	0.43	R	LAELQGNAAQTAK	Q	2 Deamidated (NQ)	0.0000002002000.0			4	ERG10-CNH.2580.2580.2 File:~ERG10-CNH.raw~, NativeID:~controllerType=0 controllerNumber=1 scan=2580~
10	1	1::tr|Q4WLL3|Q4WLL3_ASPFU	Filament-forming protein (Tpr/p270), putative OS=Neosartorya fumigata (strain ATCC MYA-4609 / Af293 / CBS 101355 / FGSC A1100) OX=330879 GN=AFUA_6G13120 PE=4 SV=2	567	224303	157	30	114	27	51.7	14612	1	1	1	659.329	1316.64	2	1316.65	-0.0017	0	0.76	0.9	R	LAELQGNAAQTAK	Q	3 Deamidated (NQ)	0.0000202002000.0			3	ERG10-CNH.34349.34349.2 File:~ERG10-CNH.raw~, NativeID:~controllerType=0 controllerNumber=1 scan=34349~
10	1	1::tr|Q4WLL3|Q4WLL3_ASPFU	Filament-forming protein (Tpr/p270), putative OS=Neosartorya fumigata (strain ATCC MYA-4609 / Af293 / CBS 101355 / FGSC A1100) OX=330879 GN=AFUA_6G13120 PE=4 SV=2	567	224303	157	30	114	27	51.7	14641	6	1	1	659.819	1317.62	2	1317.62	-0.0004	1	5.05	1.2	K	DGEMKLLQADR	D	Acetyl (N-term); Deamidated (NQ)	1.00000002000.0			8	ERG10-CNH.36894.36894.2 File:~ERG10-CNH.raw~, NativeID:~controllerType=0 controllerNumber=1 scan=36894~
10	1	1::tr|Q4WLL3|Q4WLL3_ASPFU	Filament-forming protein (Tpr/p270), putative OS=Neosartorya fumigata (strain ATCC MYA-4609 / Af293 / CBS 101355 / FGSC A1100) OX=330879 GN=AFUA_6G13120 PE=4 SV=2	567	224303	157	30	114	27	51.7	14729	3	1	1	661.348	1320.68	2	1319.68	0.9983	1	1.09	2.3	R	TQNILQKYDR	V	Acetyl (N-term)	1.0000000000.0			2	ERG10-CNH.9540.9540.2 File:~ERG10-CNH.raw~, NativeID:~controllerType=0 controllerNumber=1 scan=9540~
10	1	1::tr|Q4WLL3|Q4WLL3_ASPFU	Filament-forming protein (Tpr/p270), putative OS=Neosartorya fumigata (strain ATCC MYA-4609 / Af293 / CBS 101355 / FGSC A1100) OX=330879 GN=AFUA_6G13120 PE=4 SV=2	567	224303	157	30	114	27	51.7	14790	1	1	1	662.822	1323.63	2	1322.64	0.9935	0	1.74	0.69	R	AQQNYESELLK	H	Deamidated (NQ)	0.00200000000.0			6	ERG10-CNH.12180.12180.2 File:~ERG10-CNH.raw~, NativeID:~controllerType=0 controllerNumber=1 scan=12180~
10	1	1::tr|Q4WLL3|Q4WLL3_ASPFU	Filament-forming protein (Tpr/p270), putative OS=Neosartorya fumigata (strain ATCC MYA-4609 / Af293 / CBS 101355 / FGSC A1100) OX=330879 GN=AFUA_6G13120 PE=4 SV=2	567	224303	157	30	114	27	51.7	14985	1	1	1	666.835	1331.66	2	1331.66	-0.001	0	54.1	1.5e-05	R	TQQAAEDLVETK	G					9	ERG10-CNH.9779.9779.2 File:~ERG10-CNH.raw~, NativeID:~controllerType=0 controllerNumber=1 scan=9779~
10	1	1::tr|Q4WLL3|Q4WLL3_ASPFU	Filament-forming protein (Tpr/p270), putative OS=Neosartorya fumigata (strain ATCC MYA-4609 / Af293 / CBS 101355 / FGSC A1100) OX=330879 GN=AFUA_6G13120 PE=4 SV=2	567	224303	157	30	114	27	51.7	14987	4	1	1	666.837	1331.66	2	1331.66	0.0029	0	0.8	2	R	TQQAAEDLVETK	G					5	ERG10-CNH.10259.10259.2 File:~ERG10-CNH.raw~, NativeID:~controllerType=0 controllerNumber=1 scan=10259~
10	1	1::tr|Q4WLL3|Q4WLL3_ASPFU	Filament-forming protein (Tpr/p270), putative OS=Neosartorya fumigata (strain ATCC MYA-4609 / Af293 / CBS 101355 / FGSC A1100) OX=330879 GN=AFUA_6G13120 PE=4 SV=2	567	224303	157	30	114	27	51.7	15631	2	0	1	452.921	1355.74	3	1355.75	-0.012	2	12.65	1.4	K	EKTARIAELQR	E	Acetyl (N-term)	1.00000000000.0			4	ERG10-CNH.27783.27783.3 File:~ERG10-CNH.raw~, NativeID:~controllerType=0 controllerNumber=1 scan=27783~
10	1	1::tr|Q4WLL3|Q4WLL3_ASPFU	Filament-forming protein (Tpr/p270), putative OS=Neosartorya fumigata (strain ATCC MYA-4609 / Af293 / CBS 101355 / FGSC A1100) OX=330879 GN=AFUA_6G13120 PE=4 SV=2	567	224303	157	30	114	27	51.7	15632	6	0	1	678.877	1355.74	2	1355.75	-0.0119	2	3.63	4	K	EKTARIAELQR	E	Acetyl (N-term)	1.00000000000.0			8	ERG10-CNH.27942.27942.2 File:~ERG10-CNH.raw~, NativeID:~controllerType=0 controllerNumber=1 scan=27942~
10	1	1::tr|Q4WLL3|Q4WLL3_ASPFU	Filament-forming protein (Tpr/p270), putative OS=Neosartorya fumigata (strain ATCC MYA-4609 / Af293 / CBS 101355 / FGSC A1100) OX=330879 GN=AFUA_6G13120 PE=4 SV=2	567	224303	157	30	114	27	51.7	15633	6	0	1	678.878	1355.74	2	1355.75	-0.01	2	3.86	6.3	K	EKTARIAELQR	E	Acetyl (N-term)	1.00000000000.0			4	ERG10-CNH.27736.27736.2 File:~ERG10-CNH.raw~, NativeID:~controllerType=0 controllerNumber=1 scan=27736~
10	1	1::tr|Q4WLL3|Q4WLL3_ASPFU	Filament-forming protein (Tpr/p270), putative OS=Neosartorya fumigata (strain ATCC MYA-4609 / Af293 / CBS 101355 / FGSC A1100) OX=330879 GN=AFUA_6G13120 PE=4 SV=2	567	224303	157	30	114	27	51.7	15763	3	1	1	681.343	1360.67	2	1360.68	-0.0113	2	3.56	3.5	K	RKLNSEVEESK	K	Acetyl (N-term); Deamidated (NQ)	1.00020000000.0			5	ERG10-CNH.11133.11133.2 File:~ERG10-CNH.raw~, NativeID:~controllerType=0 controllerNumber=1 scan=11133~
10	1	1::tr|Q4WLL3|Q4WLL3_ASPFU	Filament-forming protein (Tpr/p270), putative OS=Neosartorya fumigata (strain ATCC MYA-4609 / Af293 / CBS 101355 / FGSC A1100) OX=330879 GN=AFUA_6G13120 PE=4 SV=2	567	224303	157	30	114	27	51.7	15845	8	1	1	682.838	1363.66	2	1363.66	-0.0006	0	0.12	43	R	AQQNYESELLK	H	Acetyl (N-term)	1.00000000000.0			3	ERG10-CNH.7641.7641.2 File:~ERG10-CNH.raw~, NativeID:~controllerType=0 controllerNumber=1 scan=7641~
10	1	1::tr|Q4WLL3|Q4WLL3_ASPFU	Filament-forming protein (Tpr/p270), putative OS=Neosartorya fumigata (strain ATCC MYA-4609 / Af293 / CBS 101355 / FGSC A1100) OX=330879 GN=AFUA_6G13120 PE=4 SV=2	567	224303	157	30	114	27	51.7	15847	9	1	1	455.561	1363.66	3	1363.66	0	0	5.82	7	R	AQQNYESELLK	H	Acetyl (N-term)	1.00000000000.0			5	ERG10-CNH.7706.7706.3 File:~ERG10-CNH.raw~, NativeID:~controllerType=0 controllerNumber=1 scan=7706~
10	1	1::tr|Q4WLL3|Q4WLL3_ASPFU	Filament-forming protein (Tpr/p270), putative OS=Neosartorya fumigata (strain ATCC MYA-4609 / Af293 / CBS 101355 / FGSC A1100) OX=330879 GN=AFUA_6G13120 PE=4 SV=2	567	224303	157	30	114	27	51.7	16098	4	1	1	458.589	1372.75	3	1372.73	0.0116	2	2.46	4.8	K	AEKDLWKNIEK	R					3	ERG10-CNH.20761.20761.3 File:~ERG10-CNH.raw~, NativeID:~controllerType=0 controllerNumber=1 scan=20761~
10	1	1::tr|Q4WLL3|Q4WLL3_ASPFU	Filament-forming protein (Tpr/p270), putative OS=Neosartorya fumigata (strain ATCC MYA-4609 / Af293 / CBS 101355 / FGSC A1100) OX=330879 GN=AFUA_6G13120 PE=4 SV=2	567	224303	157	30	114	27	51.7	17684	3	1	1	720.336	1438.66	2	1438.66	-0.0039	1	1.02	1.6	K	KNNEWFETELK	T	2 Deamidated (NQ)	0.02200000000.0			4	ERG10-CNH.7075.7075.2 File:~ERG10-CNH.raw~, NativeID:~controllerType=0 controllerNumber=1 scan=7075~
10	1	1::tr|Q4WLL3|Q4WLL3_ASPFU	Filament-forming protein (Tpr/p270), putative OS=Neosartorya fumigata (strain ATCC MYA-4609 / Af293 / CBS 101355 / FGSC A1100) OX=330879 GN=AFUA_6G13120 PE=4 SV=2	567	224303	157	30	114	27	51.7	17892	2	1	1	723.871	1445.73	2	1444.73	0.9974	1	2.49	1.1	R	WQQRTQNILQK	Y	3 Deamidated (NQ)	0.00200200020.0			6	ERG10-CNH.20131.20131.2 File:~ERG10-CNH.raw~, NativeID:~controllerType=0 controllerNumber=1 scan=20131~
10	1	1::tr|Q4WLL3|Q4WLL3_ASPFU	Filament-forming protein (Tpr/p270), putative OS=Neosartorya fumigata (strain ATCC MYA-4609 / Af293 / CBS 101355 / FGSC A1100) OX=330879 GN=AFUA_6G13120 PE=4 SV=2	567	224303	157	30	114	27	51.7	18000	1	1	1	726.346	1450.68	2	1450.68	-0.0026	0	64.62	3.3e-06	R	AAADSEHTALSHNK	L					16	ERG10-CNH.1587.1587.2 File:~ERG10-CNH.raw~, NativeID:~controllerType=0 controllerNumber=1 scan=1587~
10	1	1::tr|Q4WLL3|Q4WLL3_ASPFU	Filament-forming protein (Tpr/p270), putative OS=Neosartorya fumigata (strain ATCC MYA-4609 / Af293 / CBS 101355 / FGSC A1100) OX=330879 GN=AFUA_6G13120 PE=4 SV=2	567	224303	157	30	114	27	51.7	18001	1	1	1	484.567	1450.68	3	1450.68	-0.0019	0	13.54	0.075	R	AAADSEHTALSHNK	L					7	ERG10-CNH.1581.1581.3 File:~ERG10-CNH.raw~, NativeID:~controllerType=0 controllerNumber=1 scan=1581~
10	1	1::tr|Q4WLL3|Q4WLL3_ASPFU	Filament-forming protein (Tpr/p270), putative OS=Neosartorya fumigata (strain ATCC MYA-4609 / Af293 / CBS 101355 / FGSC A1100) OX=330879 GN=AFUA_6G13120 PE=4 SV=2	567	224303	157	30	114	27	51.7	18365	7	1	1	490.251	1467.73	3	1465.73	2.0004	0	3.47	1.1	R	YEESLSSIQQLK	E	Acetyl (N-term)	1.000000000000.0			3	ERG10-CNH.1925.1925.3 File:~ERG10-CNH.raw~, NativeID:~controllerType=0 controllerNumber=1 scan=1925~
10	1	1::tr|Q4WLL3|Q4WLL3_ASPFU	Filament-forming protein (Tpr/p270), putative OS=Neosartorya fumigata (strain ATCC MYA-4609 / Af293 / CBS 101355 / FGSC A1100) OX=330879 GN=AFUA_6G13120 PE=4 SV=2	567	224303	157	30	114	27	51.7	18531	3	1	1	738.377	1474.74	2	1472.74	2.0028	0	2.25	1.4	R	EQSLQQELDLTK	K	Acetyl (N-term)	1.000000000000.0			6	ERG10-CNH.14900.14900.2 File:~ERG10-CNH.raw~, NativeID:~controllerType=0 controllerNumber=1 scan=14900~
10	1	1::tr|Q4WLL3|Q4WLL3_ASPFU	Filament-forming protein (Tpr/p270), putative OS=Neosartorya fumigata (strain ATCC MYA-4609 / Af293 / CBS 101355 / FGSC A1100) OX=330879 GN=AFUA_6G13120 PE=4 SV=2	567	224303	157	30	114	27	51.7	18964	1	1	1	748.392	1494.77	2	1493.77	0.9965	1	3.9	0.45	R	DLELAKGELEHAK	E	Acetyl (N-term)	1.0000000000000.0			4	ERG10-CNH.21950.21950.2 File:~ERG10-CNH.raw~, NativeID:~controllerType=0 controllerNumber=1 scan=21950~
10	1	1::tr|Q4WLL3|Q4WLL3_ASPFU	Filament-forming protein (Tpr/p270), putative OS=Neosartorya fumigata (strain ATCC MYA-4609 / Af293 / CBS 101355 / FGSC A1100) OX=330879 GN=AFUA_6G13120 PE=4 SV=2	567	224303	157	30	114	27	51.7	18981	1	1	1	748.858	1495.7	2	1495.7	0.0021	0	57.18	2.9e-05	K	SSTTSNESEVNTLK	S					8	ERG10-CNH.6282.6282.2 File:~ERG10-CNH.raw~, NativeID:~controllerType=0 controllerNumber=1 scan=6282~
10	1	1::tr|Q4WLL3|Q4WLL3_ASPFU	Filament-forming protein (Tpr/p270), putative OS=Neosartorya fumigata (strain ATCC MYA-4609 / Af293 / CBS 101355 / FGSC A1100) OX=330879 GN=AFUA_6G13120 PE=4 SV=2	567	224303	157	30	114	27	51.7	19393	3	1	1	758.373	1514.73	2	1514.72	0.0103	1	4.01	1.2	K	DAVRQQEQEELK	E	Acetyl (N-term); Deamidated (NQ)	1.000002000000.0			4	ERG10-CNH.25718.25718.2 File:~ERG10-CNH.raw~, NativeID:~controllerType=0 controllerNumber=1 scan=25718~
10	1	1::tr|Q4WLL3|Q4WLL3_ASPFU	Filament-forming protein (Tpr/p270), putative OS=Neosartorya fumigata (strain ATCC MYA-4609 / Af293 / CBS 101355 / FGSC A1100) OX=330879 GN=AFUA_6G13120 PE=4 SV=2	567	224303	157	30	114	27	51.7	19561	1	1	1	508.243	1521.71	3	1521.71	-0.0047	1	21.28	0.028	K	YDRVDPAEMEGLK	E					10	ERG10-CNH.15083.15083.3 File:~ERG10-CNH.raw~, NativeID:~controllerType=0 controllerNumber=1 scan=15083~
10	1	1::tr|Q4WLL3|Q4WLL3_ASPFU	Filament-forming protein (Tpr/p270), putative OS=Neosartorya fumigata (strain ATCC MYA-4609 / Af293 / CBS 101355 / FGSC A1100) OX=330879 GN=AFUA_6G13120 PE=4 SV=2	567	224303	157	30	114	27	51.7	19579	1	1	1	508.577	1522.71	3	1521.71	0.9972	1	19	0.12	K	YDRVDPAEMEGLK	E					13	ERG10-CNH.15075.15075.3 File:~ERG10-CNH.raw~, NativeID:~controllerType=0 controllerNumber=1 scan=15075~
10	1	1::tr|Q4WLL3|Q4WLL3_ASPFU	Filament-forming protein (Tpr/p270), putative OS=Neosartorya fumigata (strain ATCC MYA-4609 / Af293 / CBS 101355 / FGSC A1100) OX=330879 GN=AFUA_6G13120 PE=4 SV=2	567	224303	157	30	114	27	51.7	20581	3	1	1	394.235	1572.91	4	1572.91	-0.0026	2	3.08	1.2	K	TLVRISMLDTRLR	T					2	ERG10-CNH.8007.8007.4 File:~ERG10-CNH.raw~, NativeID:~controllerType=0 controllerNumber=1 scan=8007~
10	1	1::tr|Q4WLL3|Q4WLL3_ASPFU	Filament-forming protein (Tpr/p270), putative OS=Neosartorya fumigata (strain ATCC MYA-4609 / Af293 / CBS 101355 / FGSC A1100) OX=330879 GN=AFUA_6G13120 PE=4 SV=2	567	224303	157	30	114	27	51.7	20983	4	1	1	532.253	1593.74	3	1593.73	0.0069	2	1.58	2.3	R	ELGDKMEGAEAREK	D	Dioxidation (M)	0.00000300000000.0			4	ERG10-CNH.10098.10098.3 File:~ERG10-CNH.raw~, NativeID:~controllerType=0 controllerNumber=1 scan=10098~
10	1	1::tr|Q4WLL3|Q4WLL3_ASPFU	Filament-forming protein (Tpr/p270), putative OS=Neosartorya fumigata (strain ATCC MYA-4609 / Af293 / CBS 101355 / FGSC A1100) OX=330879 GN=AFUA_6G13120 PE=4 SV=2	567	224303	157	30	114	27	51.7	21154	3	1	1	802.411	1602.81	2	1602.8	0.009	1	1.18	3.3	R	EQSLQQELDLTKK	N	Acetyl (N-term); 2 Deamidated (NQ)	1.0000220000000.0			5	ERG10-CNH.26927.26927.2 File:~ERG10-CNH.raw~, NativeID:~controllerType=0 controllerNumber=1 scan=26927~
10	1	1::tr|Q4WLL3|Q4WLL3_ASPFU	Filament-forming protein (Tpr/p270), putative OS=Neosartorya fumigata (strain ATCC MYA-4609 / Af293 / CBS 101355 / FGSC A1100) OX=330879 GN=AFUA_6G13120 PE=4 SV=2	567	224303	157	30	114	27	51.7	21164	2	1	1	535.569	1603.68	3	1603.67	0.0135	1	5.77	1.1	R	EDGGEAGNEAGASGGKR	M	Acetyl (N-term); Deamidated (NQ)	1.00000002000000000.0			3	ERG10-CNH.8891.8891.3 File:~ERG10-CNH.raw~, NativeID:~controllerType=0 controllerNumber=1 scan=8891~
10	1	1::tr|Q4WLL3|Q4WLL3_ASPFU	Filament-forming protein (Tpr/p270), putative OS=Neosartorya fumigata (strain ATCC MYA-4609 / Af293 / CBS 101355 / FGSC A1100) OX=330879 GN=AFUA_6G13120 PE=4 SV=2	567	224303	157	30	114	27	51.7	21420	9	1	1	539.955	1616.84	3	1615.84	1.0003	2	1.11	1.3	K	LNSEVEESKKAALR	R	Acetyl (N-term); Deamidated (NQ)	1.02000000000000.0			2	ERG10-CNH.19146.19146.3 File:~ERG10-CNH.raw~, NativeID:~controllerType=0 controllerNumber=1 scan=19146~
10	1	1::tr|Q4WLL3|Q4WLL3_ASPFU	Filament-forming protein (Tpr/p270), putative OS=Neosartorya fumigata (strain ATCC MYA-4609 / Af293 / CBS 101355 / FGSC A1100) OX=330879 GN=AFUA_6G13120 PE=4 SV=2	567	224303	157	30	114	27	51.7	21693	1	1	1	544.601	1630.78	3	1630.78	-0.0001	1	36.79	0.002	R	KEIDDSSAELNPTGR	F					7	ERG10-CNH.9068.9068.3 File:~ERG10-CNH.raw~, NativeID:~controllerType=0 controllerNumber=1 scan=9068~
10	1	1::tr|Q4WLL3|Q4WLL3_ASPFU	Filament-forming protein (Tpr/p270), putative OS=Neosartorya fumigata (strain ATCC MYA-4609 / Af293 / CBS 101355 / FGSC A1100) OX=330879 GN=AFUA_6G13120 PE=4 SV=2	567	224303	157	30	114	27	51.7	21715	1	1	1	544.912	1631.71	3	1631.71	0.0012	1	34.18	0.0016	R	AREDGGEAGNEAGASGGK	R					9	ERG10-CNH.1101.1101.3 File:~ERG10-CNH.raw~, NativeID:~controllerType=0 controllerNumber=1 scan=1101~
10	1	1::tr|Q4WLL3|Q4WLL3_ASPFU	Filament-forming protein (Tpr/p270), putative OS=Neosartorya fumigata (strain ATCC MYA-4609 / Af293 / CBS 101355 / FGSC A1100) OX=330879 GN=AFUA_6G13120 PE=4 SV=2	567	224303	157	30	114	27	51.7	21803	7	1	1	546.265	1635.77	3	1635.77	0.0062	1	6.72	1.6	R	ELENVVETKDGEMK	L	Oxidation (M)	0.00000000000040.0			5	ERG10-CNH.22012.22012.3 File:~ERG10-CNH.raw~, NativeID:~controllerType=0 controllerNumber=1 scan=22012~
10	1	1::tr|Q4WLL3|Q4WLL3_ASPFU	Filament-forming protein (Tpr/p270), putative OS=Neosartorya fumigata (strain ATCC MYA-4609 / Af293 / CBS 101355 / FGSC A1100) OX=330879 GN=AFUA_6G13120 PE=4 SV=2	567	224303	157	30	114	27	51.7	22155	4	1	1	828.941	1655.87	2	1655.86	0.0084	2	0.19	2	K	RLIEDNEVLRNER	S	Deamidated (NQ)	0.0000020000000.0			4	ERG10-CNH.31470.31470.2 File:~ERG10-CNH.raw~, NativeID:~controllerType=0 controllerNumber=1 scan=31470~
10	1	1::tr|Q4WLL3|Q4WLL3_ASPFU	Filament-forming protein (Tpr/p270), putative OS=Neosartorya fumigata (strain ATCC MYA-4609 / Af293 / CBS 101355 / FGSC A1100) OX=330879 GN=AFUA_6G13120 PE=4 SV=2	567	224303	157	30	114	27	51.7	22805	10	0	1	424.697	1694.76	4	1694.77	-0.0148	0	2.38	3.9	R	QQLDYTQSQLDEAR	L	Deamidated (NQ)	0.02000000000000.0			3	ERG10-CNH.6002.6002.4 File:~ERG10-CNH.raw~, NativeID:~controllerType=0 controllerNumber=1 scan=6002~
10	1	1::tr|Q4WLL3|Q4WLL3_ASPFU	Filament-forming protein (Tpr/p270), putative OS=Neosartorya fumigata (strain ATCC MYA-4609 / Af293 / CBS 101355 / FGSC A1100) OX=330879 GN=AFUA_6G13120 PE=4 SV=2	567	224303	157	30	114	27	51.7	23128	3	1	1	856.98	1711.95	2	1711.94	0.0099	1	3.98	5.2	R	INAKQLELNAVIQEK	E	2 Deamidated (NQ)	0.000000002000200.0			6	ERG10-CNH.23852.23852.2 File:~ERG10-CNH.raw~, NativeID:~controllerType=0 controllerNumber=1 scan=23852~
10	1	1::tr|Q4WLL3|Q4WLL3_ASPFU	Filament-forming protein (Tpr/p270), putative OS=Neosartorya fumigata (strain ATCC MYA-4609 / Af293 / CBS 101355 / FGSC A1100) OX=330879 GN=AFUA_6G13120 PE=4 SV=2	567	224303	157	30	114	27	51.7	23147	3	1	1	857.475	1712.94	2	1712.92	0.0161	1	4.8	4.3	R	INAKQLELNAVIQEK	E	3 Deamidated (NQ)	0.020020000000200.0			6	ERG10-CNH.35543.35543.2 File:~ERG10-CNH.raw~, NativeID:~controllerType=0 controllerNumber=1 scan=35543~
10	1	1::tr|Q4WLL3|Q4WLL3_ASPFU	Filament-forming protein (Tpr/p270), putative OS=Neosartorya fumigata (strain ATCC MYA-4609 / Af293 / CBS 101355 / FGSC A1100) OX=330879 GN=AFUA_6G13120 PE=4 SV=2	567	224303	157	30	114	27	51.7	23165	1	1	1	857.957	1713.9	2	1713.89	0.0102	0	1.24	0.76	R	LDSLNANLQTILNER	E	Deamidated (NQ)	0.000020000000000.0			7	ERG10-CNH.33955.33955.2 File:~ERG10-CNH.raw~, NativeID:~controllerType=0 controllerNumber=1 scan=33955~
10	1	1::tr|Q4WLL3|Q4WLL3_ASPFU	Filament-forming protein (Tpr/p270), putative OS=Neosartorya fumigata (strain ATCC MYA-4609 / Af293 / CBS 101355 / FGSC A1100) OX=330879 GN=AFUA_6G13120 PE=4 SV=2	567	224303	157	30	114	27	51.7	23229	1	1	1	573.657	1717.95	3	1717.95	0.0012	1	5.72	0.29	K	QQPSSLPSKPPAGGVLR	A					7	ERG10-CNH.12223.12223.3 File:~ERG10-CNH.raw~, NativeID:~controllerType=0 controllerNumber=1 scan=12223~
10	1	1::tr|Q4WLL3|Q4WLL3_ASPFU	Filament-forming protein (Tpr/p270), putative OS=Neosartorya fumigata (strain ATCC MYA-4609 / Af293 / CBS 101355 / FGSC A1100) OX=330879 GN=AFUA_6G13120 PE=4 SV=2	567	224303	157	30	114	27	51.7	23365	1	1	1	576.279	1725.82	3	1725.82	-0.0018	1	27.32	0.045	R	VEIETEHADKEAAER	R					12	ERG10-CNH.4696.4696.3 File:~ERG10-CNH.raw~, NativeID:~controllerType=0 controllerNumber=1 scan=4696~
10	1	1::tr|Q4WLL3|Q4WLL3_ASPFU	Filament-forming protein (Tpr/p270), putative OS=Neosartorya fumigata (strain ATCC MYA-4609 / Af293 / CBS 101355 / FGSC A1100) OX=330879 GN=AFUA_6G13120 PE=4 SV=2	567	224303	157	30	114	27	51.7	23558	8	1	1	579.948	1736.82	3	1736.82	0.0035	2	2.39	6.2	R	MLRELGDKMEGAEAR	E	Dioxidation (M)	0.300000000000000.0			3	ERG10-CNH.12168.12168.3 File:~ERG10-CNH.raw~, NativeID:~controllerType=0 controllerNumber=1 scan=12168~
10	1	1::tr|Q4WLL3|Q4WLL3_ASPFU	Filament-forming protein (Tpr/p270), putative OS=Neosartorya fumigata (strain ATCC MYA-4609 / Af293 / CBS 101355 / FGSC A1100) OX=330879 GN=AFUA_6G13120 PE=4 SV=2	567	224303	157	30	114	27	51.7	23818	8	1	1	877.412	1752.81	2	1752.81	-0.0044	2	0.23	4.9	R	MLRELGDKMEGAEAR	E	Dioxidation (M); Oxidation (M)	0.300000004000000.0			4	ERG10-CNH.29516.29516.2 File:~ERG10-CNH.raw~, NativeID:~controllerType=0 controllerNumber=1 scan=29516~
10	1	1::tr|Q4WLL3|Q4WLL3_ASPFU	Filament-forming protein (Tpr/p270), putative OS=Neosartorya fumigata (strain ATCC MYA-4609 / Af293 / CBS 101355 / FGSC A1100) OX=330879 GN=AFUA_6G13120 PE=4 SV=2	567	224303	157	30	114	27	51.7	23929	4	1	1	588.284	1761.83	3	1759.84	1.9918	2	0.61	2	R	DRWQQRTQNILQK	Y	Acetyl (N-term); 5 Deamidated (NQ)	1.0002200220020.0			4	ERG10-CNH.22605.22605.3 File:~ERG10-CNH.raw~, NativeID:~controllerType=0 controllerNumber=1 scan=22605~
10	1	1::tr|Q4WLL3|Q4WLL3_ASPFU	Filament-forming protein (Tpr/p270), putative OS=Neosartorya fumigata (strain ATCC MYA-4609 / Af293 / CBS 101355 / FGSC A1100) OX=330879 GN=AFUA_6G13120 PE=4 SV=2	567	224303	157	30	114	27	51.7	24288	1	1	1	894.918	1787.82	2	1787.81	0.0074	2	6.38	0.75	R	AREDGGEAGNEAGASGGKR	M					5	ERG10-CNH.36355.36355.2 File:~ERG10-CNH.raw~, NativeID:~controllerType=0 controllerNumber=1 scan=36355~
10	1	1::tr|Q4WLL3|Q4WLL3_ASPFU	Filament-forming protein (Tpr/p270), putative OS=Neosartorya fumigata (strain ATCC MYA-4609 / Af293 / CBS 101355 / FGSC A1100) OX=330879 GN=AFUA_6G13120 PE=4 SV=2	567	224303	157	30	114	27	51.7	24902	2	1	1	915.474	1828.93	2	1826.93	2.0057	1	0.84	1.1	K	WQGQVEGLAREGDILR	Q	Deamidated (NQ)	0.0200000000000000.0			7	ERG10-CNH.29933.29933.2 File:~ERG10-CNH.raw~, NativeID:~controllerType=0 controllerNumber=1 scan=29933~
10	1	1::tr|Q4WLL3|Q4WLL3_ASPFU	Filament-forming protein (Tpr/p270), putative OS=Neosartorya fumigata (strain ATCC MYA-4609 / Af293 / CBS 101355 / FGSC A1100) OX=330879 GN=AFUA_6G13120 PE=4 SV=2	567	224303	157	30	114	27	51.7	24961	6	1	1	917.471	1832.93	2	1832.92	0.0077	0	2.64	2.6	R	LENAVVEMSNILETAGK	E	Oxidation (M)	0.00000004000000000.0			4	ERG10-CNH.36148.36148.2 File:~ERG10-CNH.raw~, NativeID:~controllerType=0 controllerNumber=1 scan=36148~
10	1	1::tr|Q4WLL3|Q4WLL3_ASPFU	Filament-forming protein (Tpr/p270), putative OS=Neosartorya fumigata (strain ATCC MYA-4609 / Af293 / CBS 101355 / FGSC A1100) OX=330879 GN=AFUA_6G13120 PE=4 SV=2	567	224303	157	30	114	27	51.7	25172	2	1	1	617.969	1850.89	3	1849.9	0.9882	0	0.93	1	R	LENAVVEMSNILETAGK	E	Deamidated (NQ); Dioxidation (M)	0.00200003000000000.0			4	ERG10-CNH.19650.19650.3 File:~ERG10-CNH.raw~, NativeID:~controllerType=0 controllerNumber=1 scan=19650~
10	1	1::tr|Q4WLL3|Q4WLL3_ASPFU	Filament-forming protein (Tpr/p270), putative OS=Neosartorya fumigata (strain ATCC MYA-4609 / Af293 / CBS 101355 / FGSC A1100) OX=330879 GN=AFUA_6G13120 PE=4 SV=2	567	224303	157	30	114	27	51.7	25729	1	1	1	947.47	1892.93	2	1892.92	0.0046	0	91.25	2.8e-08	R	IEEISSELSTTNNELSK	L					10	ERG10-CNH.19251.19251.2 File:~ERG10-CNH.raw~, NativeID:~controllerType=0 controllerNumber=1 scan=19251~
10	1	1::tr|Q4WLL3|Q4WLL3_ASPFU	Filament-forming protein (Tpr/p270), putative OS=Neosartorya fumigata (strain ATCC MYA-4609 / Af293 / CBS 101355 / FGSC A1100) OX=330879 GN=AFUA_6G13120 PE=4 SV=2	567	224303	157	30	114	27	51.7	26452	1	1	1	651.351	1951.03	3	1951.04	-0.0113	1	21.9	0.0088	K	AAAETPQKPVVEVWEVAK	T					14	ERG10-CNH.19383.19383.3 File:~ERG10-CNH.raw~, NativeID:~controllerType=0 controllerNumber=1 scan=19383~
10	1	1::tr|Q4WLL3|Q4WLL3_ASPFU	Filament-forming protein (Tpr/p270), putative OS=Neosartorya fumigata (strain ATCC MYA-4609 / Af293 / CBS 101355 / FGSC A1100) OX=330879 GN=AFUA_6G13120 PE=4 SV=2	567	224303	157	30	114	27	51.7	26562	1	1	1	981.019	1960.02	2	1958.01	2.0168	1	3.34	0.49	R	SRLDSLNANLQTILNER	E	2 Deamidated (NQ)	0.00000000202000000.0			5	ERG10-CNH.36522.36522.2 File:~ERG10-CNH.raw~, NativeID:~controllerType=0 controllerNumber=1 scan=36522~
10	1	1::tr|Q4WLL3|Q4WLL3_ASPFU	Filament-forming protein (Tpr/p270), putative OS=Neosartorya fumigata (strain ATCC MYA-4609 / Af293 / CBS 101355 / FGSC A1100) OX=330879 GN=AFUA_6G13120 PE=4 SV=2	567	224303	157	30	114	27	51.7	27386	2	1	1	677.689	2030.05	3	2028.04	2.0008	2	0.64	1	R	VDPAEMEGLKEKLASLEK	E	Acetyl (N-term)	1.000000000000000000.0			7	ERG10-CNH.26154.26154.3 File:~ERG10-CNH.raw~, NativeID:~controllerType=0 controllerNumber=1 scan=26154~
10	1	1::tr|Q4WLL3|Q4WLL3_ASPFU	Filament-forming protein (Tpr/p270), putative OS=Neosartorya fumigata (strain ATCC MYA-4609 / Af293 / CBS 101355 / FGSC A1100) OX=330879 GN=AFUA_6G13120 PE=4 SV=2	567	224303	157	30	114	27	51.7	28395	1	1	1	709.338	2124.99	3	2124.99	-0.0003	1	14.58	0.067	R	LQSVTETQEQYREETER	L					6	ERG10-CNH.10827.10827.3 File:~ERG10-CNH.raw~, NativeID:~controllerType=0 controllerNumber=1 scan=10827~
10	1	1::tr|Q4WLL3|Q4WLL3_ASPFU	Filament-forming protein (Tpr/p270), putative OS=Neosartorya fumigata (strain ATCC MYA-4609 / Af293 / CBS 101355 / FGSC A1100) OX=330879 GN=AFUA_6G13120 PE=4 SV=2	567	224303	157	30	114	27	51.7	28979	3	1	1	732.023	2193.05	3	2192.06	0.9861	1	1.21	1	K	AQAEIAQRAQQNYESELLK	H	3 Deamidated (NQ)	0.0200000000220000000.0			4	ERG10-CNH.12148.12148.3 File:~ERG10-CNH.raw~, NativeID:~controllerType=0 controllerNumber=1 scan=12148~
10	1	1::tr|Q4WLL3|Q4WLL3_ASPFU	Filament-forming protein (Tpr/p270), putative OS=Neosartorya fumigata (strain ATCC MYA-4609 / Af293 / CBS 101355 / FGSC A1100) OX=330879 GN=AFUA_6G13120 PE=4 SV=2	567	224303	157	30	114	27	51.7	29069	7	1	1	552.29	2205.13	4	2205.14	-0.0059	2	0.34	1.6	R	LRQQLDYTQSQLDEARLK	L	Deamidated (NQ)	0.000000000020000000.0			4	ERG10-CNH.23558.23558.4 File:~ERG10-CNH.raw~, NativeID:~controllerType=0 controllerNumber=1 scan=23558~
10	1	1::tr|Q4WLL3|Q4WLL3_ASPFU	Filament-forming protein (Tpr/p270), putative OS=Neosartorya fumigata (strain ATCC MYA-4609 / Af293 / CBS 101355 / FGSC A1100) OX=330879 GN=AFUA_6G13120 PE=4 SV=2	567	224303	157	30	114	27	51.7	29100	1	1	1	737.385	2209.13	3	2209.12	0.0077	1	27.11	0.0045	R	GLNGTGPSTPVRPGTPSGAFSPR	T					9	ERG10-CNH.14778.14778.3 File:~ERG10-CNH.raw~, NativeID:~controllerType=0 controllerNumber=1 scan=14778~
10	1	1::tr|Q4WLL3|Q4WLL3_ASPFU	Filament-forming protein (Tpr/p270), putative OS=Neosartorya fumigata (strain ATCC MYA-4609 / Af293 / CBS 101355 / FGSC A1100) OX=330879 GN=AFUA_6G13120 PE=4 SV=2	567	224303	157	30	114	27	51.7	29118	1	1	1	738.05	2211.13	3	2210.11	1.0194	1	8.19	0.52	R	GLNGTGPSTPVRPGTPSGAFSPR	T	Deamidated (NQ)	0.00200000000000000000000.0			7	ERG10-CNH.15904.15904.3 File:~ERG10-CNH.raw~, NativeID:~controllerType=0 controllerNumber=1 scan=15904~
10	1	1::tr|Q4WLL3|Q4WLL3_ASPFU	Filament-forming protein (Tpr/p270), putative OS=Neosartorya fumigata (strain ATCC MYA-4609 / Af293 / CBS 101355 / FGSC A1100) OX=330879 GN=AFUA_6G13120 PE=4 SV=2	567	224303	157	30	114	27	51.7	30477	1	1	1	806.067	2415.18	3	2415.18	-0.0032	1	86.67	2.7e-08	K	ATLDEMVQELEASKPEIDELR	A					14	ERG10-CNH.33171.33171.3 File:~ERG10-CNH.raw~, NativeID:~controllerType=0 controllerNumber=1 scan=33171~
10	1	1::tr|Q4WLL3|Q4WLL3_ASPFU	Filament-forming protein (Tpr/p270), putative OS=Neosartorya fumigata (strain ATCC MYA-4609 / Af293 / CBS 101355 / FGSC A1100) OX=330879 GN=AFUA_6G13120 PE=4 SV=2	567	224303	157	30	114	27	51.7	30481	1	1	1	806.405	2416.19	3	2415.18	1.0094	1	66.65	1.2e-06	K	ATLDEMVQELEASKPEIDELR	A					13	ERG10-CNH.33152.33152.3 File:~ERG10-CNH.raw~, NativeID:~controllerType=0 controllerNumber=1 scan=33152~
10	1	1::tr|Q4WLL3|Q4WLL3_ASPFU	Filament-forming protein (Tpr/p270), putative OS=Neosartorya fumigata (strain ATCC MYA-4609 / Af293 / CBS 101355 / FGSC A1100) OX=330879 GN=AFUA_6G13120 PE=4 SV=2	567	224303	157	30	114	27	51.7	30599	10	1	1	814.085	2439.23	3	2437.22	2.0128	2	0.06	1.5	R	DHLQTRVDELTVELRSAEER	L	Acetyl (N-term)	1.00000000000000000000.0			3	ERG10-CNH.28933.28933.3 File:~ERG10-CNH.raw~, NativeID:~controllerType=0 controllerNumber=1 scan=28933~
10	1	1::tr|Q4WLL3|Q4WLL3_ASPFU	Filament-forming protein (Tpr/p270), putative OS=Neosartorya fumigata (strain ATCC MYA-4609 / Af293 / CBS 101355 / FGSC A1100) OX=330879 GN=AFUA_6G13120 PE=4 SV=2	567	224303	157	30	114	27	51.7	31226	7	1	1	858.749	2573.22	3	2571.2	2.0228	1	0.13	1.3	R	SSSQLGAATQRAELLQSNFNMLK	N	Acetyl (N-term); 4 Deamidated (NQ); Dioxidation (M)	1.00000000020000020202300.0			6	ERG10-CNH.23862.23862.3 File:~ERG10-CNH.raw~, NativeID:~controllerType=0 controllerNumber=1 scan=23862~
10	1	1::tr|Q4WLL3|Q4WLL3_ASPFU	Filament-forming protein (Tpr/p270), putative OS=Neosartorya fumigata (strain ATCC MYA-4609 / Af293 / CBS 101355 / FGSC A1100) OX=330879 GN=AFUA_6G13120 PE=4 SV=2	567	224303	157	30	114	27	51.7	31781	8	1	1	538.061	2685.27	5	2683.27	1.9992	0	0.74	2.3	R	ANIPESEQDEGTTAPNLEGLQEVIK	F	2 Deamidated (NQ)	0.0000000000000002000020000.0			4	ERG10-CNH.4056.4056.5 File:~ERG10-CNH.raw~, NativeID:~controllerType=0 controllerNumber=1 scan=4056~
10	1	1::tr|Q4WLL3|Q4WLL3_ASPFU	Filament-forming protein (Tpr/p270), putative OS=Neosartorya fumigata (strain ATCC MYA-4609 / Af293 / CBS 101355 / FGSC A1100) OX=330879 GN=AFUA_6G13120 PE=4 SV=2	567	224303	157	30	114	27	51.7	31785	6	1	1	538.26	2686.26	5	2684.26	2.0097	0	1.67	2.1	R	ANIPESEQDEGTTAPNLEGLQEVIK	F	3 Deamidated (NQ)	0.0000000200000002000020000.0			4	ERG10-CNH.4079.4079.5 File:~ERG10-CNH.raw~, NativeID:~controllerType=0 controllerNumber=1 scan=4079~
10	1	1::tr|Q4WLL3|Q4WLL3_ASPFU	Filament-forming protein (Tpr/p270), putative OS=Neosartorya fumigata (strain ATCC MYA-4609 / Af293 / CBS 101355 / FGSC A1100) OX=330879 GN=AFUA_6G13120 PE=4 SV=2	567	224303	157	30	114	27	51.7	32259	1	1	1	935.126	2802.36	3	2800.35	2.0054	2	2.37	0.93	K	AQAEIAQRAQQNYESELLKHAEAAK	N	4 Deamidated (NQ)	0.0000002002220000000000000.0			4	ERG10-CNH.26477.26477.3 File:~ERG10-CNH.raw~, NativeID:~controllerType=0 controllerNumber=1 scan=26477~
10	1	1::tr|Q4WLL3|Q4WLL3_ASPFU	Filament-forming protein (Tpr/p270), putative OS=Neosartorya fumigata (strain ATCC MYA-4609 / Af293 / CBS 101355 / FGSC A1100) OX=330879 GN=AFUA_6G13120 PE=4 SV=2	567	224303	157	30	114	27	51.7	34047	7	1	1	990.233	3956.9	4	3955.89	1.0118	2	3.35	1.1	R	GGHQNVQASNAPQGQNPSSPGGRGGLNVQARQFVPQGSK	R	Acetyl (N-term); 3 Deamidated (NQ)	1.000000000000002200000000002000000000000.0			9	ERG10-CNH.25454.25454.4 File:~ERG10-CNH.raw~, NativeID:~controllerType=0 controllerNumber=1 scan=25454~
10	1	1::tr|Q4WLL3|Q4WLL3_ASPFU	Filament-forming protein (Tpr/p270), putative OS=Neosartorya fumigata (strain ATCC MYA-4609 / Af293 / CBS 101355 / FGSC A1100) OX=330879 GN=AFUA_6G13120 PE=4 SV=2	567	224303	157	30	114	27	51.7	34247	1	1	1	1107.05	4424.18	4	4424.17	0.0077	1	27.35	0.0039	R	LSANQQVAPQEPGTPVSKPEQTPATPSQQDGDLPELTDVQAR	A					27	ERG10-CNH.22184.22184.4 File:~ERG10-CNH.raw~, NativeID:~controllerType=0 controllerNumber=1 scan=22184~
10	1	1::tr|Q4WLL3|Q4WLL3_ASPFU	Filament-forming protein (Tpr/p270), putative OS=Neosartorya fumigata (strain ATCC MYA-4609 / Af293 / CBS 101355 / FGSC A1100) OX=330879 GN=AFUA_6G13120 PE=4 SV=2	567	224303	157	30	114	27	51.7	34249	1	1	1	1107.3	4425.18	4	4425.16	0.0202	1	38.34	0.012	R	LSANQQVAPQEPGTPVSKPEQTPATPSQQDGDLPELTDVQAR	A	Deamidated (NQ)	0.000000000000000000000000000200000000000000.0			20	ERG10-CNH.22151.22151.4 File:~ERG10-CNH.raw~, NativeID:~controllerType=0 controllerNumber=1 scan=22151~
11	1	1::sp|P40292|HSP90_ASPFU	Heat shock protein 90 OS=Neosartorya fumigata (strain ATCC MYA-4609 / Af293 / CBS 101355 / FGSC A1100) OX=330879 GN=hsp90 PE=1 SV=3	549	80647	49	21	37	18	45.3	165	1	1	1	344.715	687.416	2	687.417	-0.0006	0	13.2	0.55	K	LVDITK	D					5	ERG10-CNH.7608.7608.2 File:~ERG10-CNH.raw~, NativeID:~controllerType=0 controllerNumber=1 scan=7608~
11	1	1::sp|P40292|HSP90_ASPFU	Heat shock protein 90 OS=Neosartorya fumigata (strain ATCC MYA-4609 / Af293 / CBS 101355 / FGSC A1100) OX=330879 GN=hsp90 PE=1 SV=3	549	80647	49	21	37	18	45.3	332	2	1	1	352.187	702.36	2	701.36	1.0006	0	8.65	1.2	K	NILGDK	V	Acetyl (N-term); Deamidated (NQ)	1.200000.0			6	ERG10-CNH.9797.9797.2 File:~ERG10-CNH.raw~, NativeID:~controllerType=0 controllerNumber=1 scan=9797~
11	1	1::sp|P40292|HSP90_ASPFU	Heat shock protein 90 OS=Neosartorya fumigata (strain ATCC MYA-4609 / Af293 / CBS 101355 / FGSC A1100) OX=330879 GN=hsp90 PE=1 SV=3	549	80647	49	21	37	18	45.3	636	3	1	1	366.219	730.423	2	729.427	0.9961	0	3.24	1.1	K	LVDITK	D	Acetyl (N-term)	1.000000.0			2	ERG10-CNH.6900.6900.2 File:~ERG10-CNH.raw~, NativeID:~controllerType=0 controllerNumber=1 scan=6900~
11	1	1::sp|P40292|HSP90_ASPFU	Heat shock protein 90 OS=Neosartorya fumigata (strain ATCC MYA-4609 / Af293 / CBS 101355 / FGSC A1100) OX=330879 GN=hsp90 PE=1 SV=3	549	80647	49	21	37	18	45.3	1936	1	1	1	411.224	820.433	2	820.433	0.0003	0	38.78	0.0056	K	TFEISPK	S					5	ERG10-CNH.10555.10555.2 File:~ERG10-CNH.raw~, NativeID:~controllerType=0 controllerNumber=1 scan=10555~
11	1	1::sp|P40292|HSP90_ASPFU	Heat shock protein 90 OS=Neosartorya fumigata (strain ATCC MYA-4609 / Af293 / CBS 101355 / FGSC A1100) OX=330879 GN=hsp90 PE=1 SV=3	549	80647	49	21	37	18	45.3	1937	1	1	1	411.224	820.434	2	820.433	0.0008	0	14.35	0.64	K	TFEISPK	S					6	ERG10-CNH.10908.10908.2 File:~ERG10-CNH.raw~, NativeID:~controllerType=0 controllerNumber=1 scan=10908~
11	1	1::sp|P40292|HSP90_ASPFU	Heat shock protein 90 OS=Neosartorya fumigata (strain ATCC MYA-4609 / Af293 / CBS 101355 / FGSC A1100) OX=330879 GN=hsp90 PE=1 SV=3	549	80647	49	21	37	18	45.3	2270	1	1	1	419.703	837.392	2	837.39	0.0017	0	17.96	0.031	R	DTGIGMTK	A	Oxidation (M)	0.00000400.0			4	ERG10-CNH.2466.2466.2 File:~ERG10-CNH.raw~, NativeID:~controllerType=0 controllerNumber=1 scan=2466~
11	1	1::sp|P40292|HSP90_ASPFU	Heat shock protein 90 OS=Neosartorya fumigata (strain ATCC MYA-4609 / Af293 / CBS 101355 / FGSC A1100) OX=330879 GN=hsp90 PE=1 SV=3	549	80647	49	21	37	18	45.3	2438	3	1	1	423.261	844.507	2	844.506	0.0008	0	5.77	1.4	R	AILYVPK	R	Acetyl (N-term)	1.0000000.0			4	ERG10-CNH.21176.21176.2 File:~ERG10-CNH.raw~, NativeID:~controllerType=0 controllerNumber=1 scan=21176~
11	1	1::sp|P40292|HSP90_ASPFU	Heat shock protein 90 OS=Neosartorya fumigata (strain ATCC MYA-4609 / Af293 / CBS 101355 / FGSC A1100) OX=330879 GN=hsp90 PE=1 SV=3	549	80647	49	21	37	18	45.3	2680	8	1	1	432.227	862.439	2	860.424	2.0146	0	0.45	3.6	R	ETLQQNK	I	Deamidated (NQ)	0.0000020.0			4	ERG10-CNH.9273.9273.2 File:~ERG10-CNH.raw~, NativeID:~controllerType=0 controllerNumber=1 scan=9273~
11	1	1::sp|P40292|HSP90_ASPFU	Heat shock protein 90 OS=Neosartorya fumigata (strain ATCC MYA-4609 / Af293 / CBS 101355 / FGSC A1100) OX=330879 GN=hsp90 PE=1 SV=3	549	80647	49	21	37	18	45.3	2717	3	1	1	433.716	865.417	2	865.418	-0.0016	0	14	1.4	K	EYENLAK	S					5	ERG10-CNH.5253.5253.2 File:~ERG10-CNH.raw~, NativeID:~controllerType=0 controllerNumber=1 scan=5253~
11	1	1::sp|P40292|HSP90_ASPFU	Heat shock protein 90 OS=Neosartorya fumigata (strain ATCC MYA-4609 / Af293 / CBS 101355 / FGSC A1100) OX=330879 GN=hsp90 PE=1 SV=3	549	80647	49	21	37	18	45.3	3442	1	1	1	453.75	905.486	2	905.486	0.0004	0	43.19	0.00032	K	SPFLDSLK	Q					6	ERG10-CNH.18567.18567.2 File:~ERG10-CNH.raw~, NativeID:~controllerType=0 controllerNumber=1 scan=18567~
11	1	1::sp|P40292|HSP90_ASPFU	Heat shock protein 90 OS=Neosartorya fumigata (strain ATCC MYA-4609 / Af293 / CBS 101355 / FGSC A1100) OX=330879 GN=hsp90 PE=1 SV=3	549	80647	49	21	37	18	45.3	4408	1	1	1	475.277	948.54	2	946.527	2.0134	1	1.87	0.78	R	IMKAQALR	D	Deamidated (NQ); Oxidation (M)	0.04002000.0			2	ERG10-CNH.15198.15198.2 File:~ERG10-CNH.raw~, NativeID:~controllerType=0 controllerNumber=1 scan=15198~
11	1	1::sp|P40292|HSP90_ASPFU	Heat shock protein 90 OS=Neosartorya fumigata (strain ATCC MYA-4609 / Af293 / CBS 101355 / FGSC A1100) OX=330879 GN=hsp90 PE=1 SV=3	549	80647	49	21	37	18	45.3	5372	6	1	1	494.787	987.559	2	987.56	-0.001	1	0.42	4.9	K	SLKNILGDK	V	Deamidated (NQ)	0.000200000.0			5	ERG10-CNH.13231.13231.2 File:~ERG10-CNH.raw~, NativeID:~controllerType=0 controllerNumber=1 scan=13231~
11	1	1::sp|P40292|HSP90_ASPFU	Heat shock protein 90 OS=Neosartorya fumigata (strain ATCC MYA-4609 / Af293 / CBS 101355 / FGSC A1100) OX=330879 GN=hsp90 PE=1 SV=3	549	80647	49	21	37	18	45.3	5726	1	1	1	502.25	1002.48	2	1002.49	-0.0023	0	23.65	0.1	K	IEEEELNK	T					4	ERG10-CNH.5438.5438.2 File:~ERG10-CNH.raw~, NativeID:~controllerType=0 controllerNumber=1 scan=5438~
11	1	1::sp|P40292|HSP90_ASPFU	Heat shock protein 90 OS=Neosartorya fumigata (strain ATCC MYA-4609 / Af293 / CBS 101355 / FGSC A1100) OX=330879 GN=hsp90 PE=1 SV=3	549	80647	49	21	37	18	45.3	6047	3	1	1	508.288	1014.56	2	1014.57	-0.0093	1	0.03	1	K	NILGDKVEK	V					2	ERG10-CNH.12995.12995.2 File:~ERG10-CNH.raw~, NativeID:~controllerType=0 controllerNumber=1 scan=12995~
11	1	1::sp|P40292|HSP90_ASPFU	Heat shock protein 90 OS=Neosartorya fumigata (strain ATCC MYA-4609 / Af293 / CBS 101355 / FGSC A1100) OX=330879 GN=hsp90 PE=1 SV=3	549	80647	49	21	37	18	45.3	6123	6	1	1	509.283	1016.55	2	1016.55	0.0017	1	5.38	4.7	K	ENKTLTIR	D	Acetyl (N-term); Deamidated (NQ)	1.02000000.0			5	ERG10-CNH.6207.6207.2 File:~ERG10-CNH.raw~, NativeID:~controllerType=0 controllerNumber=1 scan=6207~
11	1	1::sp|P40292|HSP90_ASPFU	Heat shock protein 90 OS=Neosartorya fumigata (strain ATCC MYA-4609 / Af293 / CBS 101355 / FGSC A1100) OX=330879 GN=hsp90 PE=1 SV=3	549	80647	49	21	37	18	45.3	6451	7	1	1	515.301	1028.59	2	1028.59	0.0017	1	6	2.8	K	SLKNILGDK	V	Acetyl (N-term)	1.000000000.0			5	ERG10-CNH.14020.14020.2 File:~ERG10-CNH.raw~, NativeID:~controllerType=0 controllerNumber=1 scan=14020~
11	1	1::sp|P40292|HSP90_ASPFU	Heat shock protein 90 OS=Neosartorya fumigata (strain ATCC MYA-4609 / Af293 / CBS 101355 / FGSC A1100) OX=330879 GN=hsp90 PE=1 SV=3	549	80647	49	21	37	18	45.3	6526	6	1	1	516.796	1031.58	2	1029.57	2.0063	1	5.28	3.9	K	SLKNILGDK	V	Acetyl (N-term); Deamidated (NQ)	1.000200000.0			4	ERG10-CNH.18025.18025.2 File:~ERG10-CNH.raw~, NativeID:~controllerType=0 controllerNumber=1 scan=18025~
11	1	1::sp|P40292|HSP90_ASPFU	Heat shock protein 90 OS=Neosartorya fumigata (strain ATCC MYA-4609 / Af293 / CBS 101355 / FGSC A1100) OX=330879 GN=hsp90 PE=1 SV=3	549	80647	49	21	37	18	45.3	6613	1	1	1	519.756	1037.5	2	1037.5	-0.005	0	7.61	0.35	R	YQSLSDPTK	L					5	ERG10-CNH.6750.6750.2 File:~ERG10-CNH.raw~, NativeID:~controllerType=0 controllerNumber=1 scan=6750~
11	1	1::sp|P40292|HSP90_ASPFU	Heat shock protein 90 OS=Neosartorya fumigata (strain ATCC MYA-4609 / Af293 / CBS 101355 / FGSC A1100) OX=330879 GN=hsp90 PE=1 SV=3	549	80647	49	21	37	18	45.3	7422	1	1	1	534.274	1066.53	2	1066.53	0.0008	0	41.82	0.00018	R	APFDLFETK	K					5	ERG10-CNH.25205.25205.2 File:~ERG10-CNH.raw~, NativeID:~controllerType=0 controllerNumber=1 scan=25205~
11	1	1::sp|P40292|HSP90_ASPFU	Heat shock protein 90 OS=Neosartorya fumigata (strain ATCC MYA-4609 / Af293 / CBS 101355 / FGSC A1100) OX=330879 GN=hsp90 PE=1 SV=3	549	80647	49	21	37	18	45.3	9899	1	1	1	384.863	1151.57	3	1151.57	-0.0014	0	24.37	0.02	K	LGIHEDAQNR	Q					11	ERG10-CNH.3808.3808.3 File:~ERG10-CNH.raw~, NativeID:~controllerType=0 controllerNumber=1 scan=3808~
11	1	1::sp|P40292|HSP90_ASPFU	Heat shock protein 90 OS=Neosartorya fumigata (strain ATCC MYA-4609 / Af293 / CBS 101355 / FGSC A1100) OX=330879 GN=hsp90 PE=1 SV=3	549	80647	49	21	37	18	45.3	9900	1	1	1	576.791	1151.57	2	1151.57	-0.0006	0	16.78	0.1	K	LGIHEDAQNR	Q					4	ERG10-CNH.3829.3829.2 File:~ERG10-CNH.raw~, NativeID:~controllerType=0 controllerNumber=1 scan=3829~
11	1	1::sp|P40292|HSP90_ASPFU	Heat shock protein 90 OS=Neosartorya fumigata (strain ATCC MYA-4609 / Af293 / CBS 101355 / FGSC A1100) OX=330879 GN=hsp90 PE=1 SV=3	549	80647	49	21	37	18	45.3	10788	1	1	1	592.827	1183.64	2	1183.64	-0.0054	1	20.39	0.045	R	IDIIPDKENK	T					7	ERG10-CNH.10408.10408.2 File:~ERG10-CNH.raw~, NativeID:~controllerType=0 controllerNumber=1 scan=10408~
11	1	1::sp|P40292|HSP90_ASPFU	Heat shock protein 90 OS=Neosartorya fumigata (strain ATCC MYA-4609 / Af293 / CBS 101355 / FGSC A1100) OX=330879 GN=hsp90 PE=1 SV=3	549	80647	49	21	37	18	45.3	10790	1	1	1	395.555	1183.64	3	1183.64	-0.0007	1	16.75	0.64	R	IDIIPDKENK	T					5	ERG10-CNH.10384.10384.3 File:~ERG10-CNH.raw~, NativeID:~controllerType=0 controllerNumber=1 scan=10384~
11	1	1::sp|P40292|HSP90_ASPFU	Heat shock protein 90 OS=Neosartorya fumigata (strain ATCC MYA-4609 / Af293 / CBS 101355 / FGSC A1100) OX=330879 GN=hsp90 PE=1 SV=3	549	80647	49	21	37	18	45.3	12772	6	1	1	625.831	1249.65	2	1248.64	1.0088	1	0.58	1.5	R	ETLQQNKIMK	V	Deamidated (NQ); Oxidation (M)	0.0000020040.0			4	ERG10-CNH.31447.31447.2 File:~ERG10-CNH.raw~, NativeID:~controllerType=0 controllerNumber=1 scan=31447~
11	1	1::sp|P40292|HSP90_ASPFU	Heat shock protein 90 OS=Neosartorya fumigata (strain ATCC MYA-4609 / Af293 / CBS 101355 / FGSC A1100) OX=330879 GN=hsp90 PE=1 SV=3	549	80647	49	21	37	18	45.3	13083	5	1	1	631.809	1261.6	2	1260.59	1.0082	2	1.25	3.5	K	KKVEADGENDR	T	Deamidated (NQ)	0.00000000200.0			4	ERG10-CNH.2411.2411.2 File:~ERG10-CNH.raw~, NativeID:~controllerType=0 controllerNumber=1 scan=2411~
11	1	1::sp|P40292|HSP90_ASPFU	Heat shock protein 90 OS=Neosartorya fumigata (strain ATCC MYA-4609 / Af293 / CBS 101355 / FGSC A1100) OX=330879 GN=hsp90 PE=1 SV=3	549	80647	49	21	37	18	45.3	13330	1	1	1	635.861	1269.71	2	1269.7	0.004	0	41.6	0.00065	K	ADLINNLGTIAR	S					8	ERG10-CNH.22966.22966.2 File:~ERG10-CNH.raw~, NativeID:~controllerType=0 controllerNumber=1 scan=22966~
11	1	1::sp|P40292|HSP90_ASPFU	Heat shock protein 90 OS=Neosartorya fumigata (strain ATCC MYA-4609 / Af293 / CBS 101355 / FGSC A1100) OX=330879 GN=hsp90 PE=1 SV=3	549	80647	49	21	37	18	45.3	13453	1	1	1	638.325	1274.63	2	1274.64	-0.0006	0	64.23	1.3e-05	R	ELISNASDALDK	I					9	ERG10-CNH.15539.15539.2 File:~ERG10-CNH.raw~, NativeID:~controllerType=0 controllerNumber=1 scan=15539~
11	1	1::sp|P40292|HSP90_ASPFU	Heat shock protein 90 OS=Neosartorya fumigata (strain ATCC MYA-4609 / Af293 / CBS 101355 / FGSC A1100) OX=330879 GN=hsp90 PE=1 SV=3	549	80647	49	21	37	18	45.3	13474	2	1	1	638.832	1275.65	2	1274.64	1.0151	0	5.17	1.1	R	ELISNASDALDK	I					5	ERG10-CNH.30543.30543.2 File:~ERG10-CNH.raw~, NativeID:~controllerType=0 controllerNumber=1 scan=30543~
11	1	1::sp|P40292|HSP90_ASPFU	Heat shock protein 90 OS=Neosartorya fumigata (strain ATCC MYA-4609 / Af293 / CBS 101355 / FGSC A1100) OX=330879 GN=hsp90 PE=1 SV=3	549	80647	49	21	37	18	45.3	14484	1	1	1	656.87	1311.73	2	1311.71	0.0106	0	4.37	0.78	K	ADLINNLGTIAR	S	Acetyl (N-term)	1.000000000000.0			10	ERG10-CNH.23010.23010.2 File:~ERG10-CNH.raw~, NativeID:~controllerType=0 controllerNumber=1 scan=23010~
11	1	1::sp|P40292|HSP90_ASPFU	Heat shock protein 90 OS=Neosartorya fumigata (strain ATCC MYA-4609 / Af293 / CBS 101355 / FGSC A1100) OX=330879 GN=hsp90 PE=1 SV=3	549	80647	49	21	37	18	45.3	15965	1	1	1	685.297	1368.58	2	1368.58	-0.0003	0	61.02	5.4e-06	K	DEQTDYLNESR	I					8	ERG10-CNH.11359.11359.2 File:~ERG10-CNH.raw~, NativeID:~controllerType=0 controllerNumber=1 scan=11359~
11	1	1::sp|P40292|HSP90_ASPFU	Heat shock protein 90 OS=Neosartorya fumigata (strain ATCC MYA-4609 / Af293 / CBS 101355 / FGSC A1100) OX=330879 GN=hsp90 PE=1 SV=3	549	80647	49	21	37	18	45.3	16681	1	1	1	699.301	1396.59	2	1396.59	0	0	47.87	0.00029	K	DFELEETEEEK	A					6	ERG10-CNH.16771.16771.2 File:~ERG10-CNH.raw~, NativeID:~controllerType=0 controllerNumber=1 scan=16771~
11	1	1::sp|P40292|HSP90_ASPFU	Heat shock protein 90 OS=Neosartorya fumigata (strain ATCC MYA-4609 / Af293 / CBS 101355 / FGSC A1100) OX=330879 GN=hsp90 PE=1 SV=3	549	80647	49	21	37	18	45.3	18702	1	1	1	742.846	1483.68	2	1483.68	-0.0012	0	67.15	2.2e-06	K	SGDEATSLADYVTR	M					8	ERG10-CNH.20664.20664.2 File:~ERG10-CNH.raw~, NativeID:~controllerType=0 controllerNumber=1 scan=20664~
11	1	1::sp|P40292|HSP90_ASPFU	Heat shock protein 90 OS=Neosartorya fumigata (strain ATCC MYA-4609 / Af293 / CBS 101355 / FGSC A1100) OX=330879 GN=hsp90 PE=1 SV=3	549	80647	49	21	37	18	45.3	18872	1	1	1	746.813	1491.61	2	1491.61	0.0012	0	71.44	2e-07	K	IEEVDDEEEEEK	K					8	ERG10-CNH.7002.7002.2 File:~ERG10-CNH.raw~, NativeID:~controllerType=0 controllerNumber=1 scan=7002~
11	1	1::sp|P40292|HSP90_ASPFU	Heat shock protein 90 OS=Neosartorya fumigata (strain ATCC MYA-4609 / Af293 / CBS 101355 / FGSC A1100) OX=330879 GN=hsp90 PE=1 SV=3	549	80647	49	21	37	18	45.3	19026	1	1	1	749.865	1497.72	2	1495.7	2.0175	1	3.69	0.45	R	EQFDKFYSAFSK	N					7	ERG10-CNH.35906.35906.2 File:~ERG10-CNH.raw~, NativeID:~controllerType=0 controllerNumber=1 scan=35906~
11	1	1::sp|P40292|HSP90_ASPFU	Heat shock protein 90 OS=Neosartorya fumigata (strain ATCC MYA-4609 / Af293 / CBS 101355 / FGSC A1100) OX=330879 GN=hsp90 PE=1 SV=3	549	80647	49	21	37	18	45.3	19348	1	1	1	757.369	1512.72	2	1512.72	0.0019	0	24.81	0.022	K	SLSNDWEDHLAVK	H					10	ERG10-CNH.18321.18321.2 File:~ERG10-CNH.raw~, NativeID:~controllerType=0 controllerNumber=1 scan=18321~
11	1	1::sp|P40292|HSP90_ASPFU	Heat shock protein 90 OS=Neosartorya fumigata (strain ATCC MYA-4609 / Af293 / CBS 101355 / FGSC A1100) OX=330879 GN=hsp90 PE=1 SV=3	549	80647	49	21	37	18	45.3	19355	1	1	1	757.396	1512.78	2	1512.78	-0.0006	0	79.44	6.4e-07	K	GVVDSEDLPLNLSR	E					9	ERG10-CNH.24677.24677.2 File:~ERG10-CNH.raw~, NativeID:~controllerType=0 controllerNumber=1 scan=24677~
11	1	1::sp|P40292|HSP90_ASPFU	Heat shock protein 90 OS=Neosartorya fumigata (strain ATCC MYA-4609 / Af293 / CBS 101355 / FGSC A1100) OX=330879 GN=hsp90 PE=1 SV=3	549	80647	49	21	37	18	45.3	19377	1	1	1	757.898	1513.78	2	1512.78	1.0038	0	41.24	0.0029	K	GVVDSEDLPLNLSR	E					10	ERG10-CNH.24709.24709.2 File:~ERG10-CNH.raw~, NativeID:~controllerType=0 controllerNumber=1 scan=24709~
11	1	1::sp|P40292|HSP90_ASPFU	Heat shock protein 90 OS=Neosartorya fumigata (strain ATCC MYA-4609 / Af293 / CBS 101355 / FGSC A1100) OX=330879 GN=hsp90 PE=1 SV=3	549	80647	49	21	37	18	45.3	20954	4	1	1	531.638	1591.89	3	1591.89	-0.0006	2	1.16	1.2	R	QTLAKLLRYQSTK	S	Acetyl (N-term); Deamidated (NQ)	1.2000000000000.0			2	ERG10-CNH.20630.20630.3 File:~ERG10-CNH.raw~, NativeID:~controllerType=0 controllerNumber=1 scan=20630~
11	1	1::sp|P40292|HSP90_ASPFU	Heat shock protein 90 OS=Neosartorya fumigata (strain ATCC MYA-4609 / Af293 / CBS 101355 / FGSC A1100) OX=330879 GN=hsp90 PE=1 SV=3	549	80647	49	21	37	18	45.3	21452	7	1	1	810.396	1618.78	2	1618.79	-0.0158	2	0.22	1.6	K	ESKIEEEELNKTK	P	Acetyl (N-term); Deamidated (NQ)	1.0000000002000.0			4	ERG10-CNH.22087.22087.2 File:~ERG10-CNH.raw~, NativeID:~controllerType=0 controllerNumber=1 scan=22087~
11	1	1::sp|P40292|HSP90_ASPFU	Heat shock protein 90 OS=Neosartorya fumigata (strain ATCC MYA-4609 / Af293 / CBS 101355 / FGSC A1100) OX=330879 GN=hsp90 PE=1 SV=3	549	80647	49	21	37	18	45.3	21467	1	1	1	540.909	1619.7	3	1619.7	-0.0005	1	23.13	0.0079	K	IEEVDDEEEEEKK	K					12	ERG10-CNH.4762.4762.3 File:~ERG10-CNH.raw~, NativeID:~controllerType=0 controllerNumber=1 scan=4762~
11	1	1::sp|P40292|HSP90_ASPFU	Heat shock protein 90 OS=Neosartorya fumigata (strain ATCC MYA-4609 / Af293 / CBS 101355 / FGSC A1100) OX=330879 GN=hsp90 PE=1 SV=3	549	80647	49	21	37	18	45.3	22322	3	1	1	556.32	1665.94	3	1664.95	0.9934	2	2.11	2.3	K	NILGDKVEKVVVSHK	L	Deamidated (NQ)	0.200000000000000.0			3	ERG10-CNH.24280.24280.3 File:~ERG10-CNH.raw~, NativeID:~controllerType=0 controllerNumber=1 scan=24280~
11	1	1::sp|P40292|HSP90_ASPFU	Heat shock protein 90 OS=Neosartorya fumigata (strain ATCC MYA-4609 / Af293 / CBS 101355 / FGSC A1100) OX=330879 GN=hsp90 PE=1 SV=3	549	80647	49	21	37	18	45.3	23724	1	1	1	583.607	1747.8	3	1747.8	0.0002	2	3.11	0.98	K	IEEVDDEEEEEKKK	K					3	ERG10-CNH.3402.3402.3 File:~ERG10-CNH.raw~, NativeID:~controllerType=0 controllerNumber=1 scan=3402~
11	1	1::sp|P40292|HSP90_ASPFU	Heat shock protein 90 OS=Neosartorya fumigata (strain ATCC MYA-4609 / Af293 / CBS 101355 / FGSC A1100) OX=330879 GN=hsp90 PE=1 SV=3	549	80647	49	21	37	18	45.3	23815	1	1	1	585.262	1752.76	3	1752.77	-0.0043	1	14.77	0.52	K	DFELEETEEEKAER	E					14	ERG10-CNH.14237.14237.3 File:~ERG10-CNH.raw~, NativeID:~controllerType=0 controllerNumber=1 scan=14237~
11	1	1::sp|P40292|HSP90_ASPFU	Heat shock protein 90 OS=Neosartorya fumigata (strain ATCC MYA-4609 / Af293 / CBS 101355 / FGSC A1100) OX=330879 GN=hsp90 PE=1 SV=3	549	80647	49	21	37	18	45.3	23816	1	1	1	877.39	1752.77	2	1752.77	-0.0031	1	68.25	6.6e-07	K	DFELEETEEEKAER	E					11	ERG10-CNH.14283.14283.2 File:~ERG10-CNH.raw~, NativeID:~controllerType=0 controllerNumber=1 scan=14283~
11	1	1::sp|P40292|HSP90_ASPFU	Heat shock protein 90 OS=Neosartorya fumigata (strain ATCC MYA-4609 / Af293 / CBS 101355 / FGSC A1100) OX=330879 GN=hsp90 PE=1 SV=3	549	80647	49	21	37	18	45.3	26166	2	1	1	643.667	1927.98	3	1927.99	-0.0088	2	4.78	1.4	K	IEEEELNKTKPIWTR	N	Acetyl (N-term); Deamidated (NQ)	1.000000200000000.0			4	ERG10-CNH.25911.25911.3 File:~ERG10-CNH.raw~, NativeID:~controllerType=0 controllerNumber=1 scan=25911~
11	1	1::sp|P40292|HSP90_ASPFU	Heat shock protein 90 OS=Neosartorya fumigata (strain ATCC MYA-4609 / Af293 / CBS 101355 / FGSC A1100) OX=330879 GN=hsp90 PE=1 SV=3	549	80647	49	21	37	18	45.3	26894	1	1	1	995.497	1988.98	2	1988.98	0.0004	0	70.98	2.5e-07	K	LVSLGLNIDEEAETTEEK	A					10	ERG10-CNH.25258.25258.2 File:~ERG10-CNH.raw~, NativeID:~controllerType=0 controllerNumber=1 scan=25258~
11	1	1::sp|P40292|HSP90_ASPFU	Heat shock protein 90 OS=Neosartorya fumigata (strain ATCC MYA-4609 / Af293 / CBS 101355 / FGSC A1100) OX=330879 GN=hsp90 PE=1 SV=3	549	80647	49	21	37	18	45.3	31613	1	1	1	884.378	2650.11	3	2650.11	-0.0012	2	47.91	3.2e-05	K	ETEKEVPDEEAEETKEEEDEEK	K					21	ERG10-CNH.7338.7338.3 File:~ERG10-CNH.raw~, NativeID:~controllerType=0 controllerNumber=1 scan=7338~
11	1	1::sp|P40292|HSP90_ASPFU	Heat shock protein 90 OS=Neosartorya fumigata (strain ATCC MYA-4609 / Af293 / CBS 101355 / FGSC A1100) OX=330879 GN=hsp90 PE=1 SV=3	549	80647	49	21	37	18	45.3	31614	1	1	1	663.536	2650.12	4	2650.11	0.0014	2	19.17	0.016	K	ETEKEVPDEEAEETKEEEDEEK	K					9	ERG10-CNH.7294.7294.4 File:~ERG10-CNH.raw~, NativeID:~controllerType=0 controllerNumber=1 scan=7294~
11	1	1::sp|P40292|HSP90_ASPFU	Heat shock protein 90 OS=Neosartorya fumigata (strain ATCC MYA-4609 / Af293 / CBS 101355 / FGSC A1100) OX=330879 GN=hsp90 PE=1 SV=3	549	80647	49	21	37	18	45.3	31622	1	1	1	884.712	2651.12	3	2650.11	1.0015	2	44.27	7.1e-05	K	ETEKEVPDEEAEETKEEEDEEK	K					15	ERG10-CNH.7396.7396.3 File:~ERG10-CNH.raw~, NativeID:~controllerType=0 controllerNumber=1 scan=7396~
12	1	1::sp|Q4WHG0|CEF1_ASPFU	Pre-mRNA-splicing factor cef1 OS=Neosartorya fumigata (strain ATCC MYA-4609 / Af293 / CBS 101355 / FGSC A1100) OX=330879 GN=cef1 PE=3 SV=1	524	88648	58	16	42	9	58.5	635	5	1	1	366.21	730.406	2	729.402	1.004	0	6.97	1.9	K	NAGINIK	V	Deamidated (NQ)	0.2000000.0			5	ERG10-CNH.13138.13138.2 File:~ERG10-CNH.raw~, NativeID:~controllerType=0 controllerNumber=1 scan=13138~
12	1	1::sp|Q4WHG0|CEF1_ASPFU	Pre-mRNA-splicing factor cef1 OS=Neosartorya fumigata (strain ATCC MYA-4609 / Af293 / CBS 101355 / FGSC A1100) OX=330879 GN=cef1 PE=3 SV=1	524	88648	58	16	42	9	58.5	750	9	1	1	373.214	744.413	2	744.413	0.0006	0	12.34	1.3	K	AVSQAIR	S	Deamidated (NQ)	0.0002000.0			3	ERG10-CNH.3838.3838.2 File:~ERG10-CNH.raw~, NativeID:~controllerType=0 controllerNumber=1 scan=3838~
12	1	1::sp|Q4WHG0|CEF1_ASPFU	Pre-mRNA-splicing factor cef1 OS=Neosartorya fumigata (strain ATCC MYA-4609 / Af293 / CBS 101355 / FGSC A1100) OX=330879 GN=cef1 PE=3 SV=1	524	88648	58	16	42	9	58.5	1167	2	1	1	387.206	772.398	2	772.397	0.0013	0	3.65	1.1	R	AAQAELK	R	Acetyl (N-term); Deamidated (NQ)	1.0020000.0			3	ERG10-CNH.5970.5970.2 File:~ERG10-CNH.raw~, NativeID:~controllerType=0 controllerNumber=1 scan=5970~
12	1	1::sp|Q4WHG0|CEF1_ASPFU	Pre-mRNA-splicing factor cef1 OS=Neosartorya fumigata (strain ATCC MYA-4609 / Af293 / CBS 101355 / FGSC A1100) OX=330879 GN=cef1 PE=3 SV=1	524	88648	58	16	42	9	58.5	1169	2	1	1	387.207	772.399	2	772.397	0.0026	0	5.72	1.1	R	AAQAELK	R	Acetyl (N-term); Deamidated (NQ)	1.0020000.0			6	ERG10-CNH.7330.7330.2 File:~ERG10-CNH.raw~, NativeID:~controllerType=0 controllerNumber=1 scan=7330~
12	1	1::sp|Q4WHG0|CEF1_ASPFU	Pre-mRNA-splicing factor cef1 OS=Neosartorya fumigata (strain ATCC MYA-4609 / Af293 / CBS 101355 / FGSC A1100) OX=330879 GN=cef1 PE=3 SV=1	524	88648	58	16	42	9	58.5	1171	9	1	1	387.211	772.407	2	772.408	-0.0005	0	0.62	13	R	LANTQGK	K	Acetyl (N-term)	1.0000000.0			3	ERG10-CNH.7544.7544.2 File:~ERG10-CNH.raw~, NativeID:~controllerType=0 controllerNumber=1 scan=7544~
12	1	1::sp|Q4WHG0|CEF1_ASPFU	Pre-mRNA-splicing factor cef1 OS=Neosartorya fumigata (strain ATCC MYA-4609 / Af293 / CBS 101355 / FGSC A1100) OX=330879 GN=cef1 PE=3 SV=1	524	88648	58	16	42	9	58.5	1190	8	1	1	387.709	773.404	2	772.397	1.0073	0	2.14	18	R	AAQAELK	R	Acetyl (N-term); Deamidated (NQ)	1.0020000.0			3	ERG10-CNH.4525.4525.2 File:~ERG10-CNH.raw~, NativeID:~controllerType=0 controllerNumber=1 scan=4525~
12	1	1::sp|Q4WHG0|CEF1_ASPFU	Pre-mRNA-splicing factor cef1 OS=Neosartorya fumigata (strain ATCC MYA-4609 / Af293 / CBS 101355 / FGSC A1100) OX=330879 GN=cef1 PE=3 SV=1	524	88648	58	16	42	9	58.5	1343	4	1	1	393.727	785.44	2	785.439	0.0001	0	13.7	1.1	K	AVSQAIR	S	Acetyl (N-term)	1.0000000.0			4	ERG10-CNH.6211.6211.2 File:~ERG10-CNH.raw~, NativeID:~controllerType=0 controllerNumber=1 scan=6211~
12	1	1::sp|Q4WHG0|CEF1_ASPFU	Pre-mRNA-splicing factor cef1 OS=Neosartorya fumigata (strain ATCC MYA-4609 / Af293 / CBS 101355 / FGSC A1100) OX=330879 GN=cef1 PE=3 SV=1	524	88648	58	16	42	9	58.5	2646	1	1	1	430.758	859.502	2	858.492	1.0099	1	2.68	0.63	R	LANTQGKK	A					4	ERG10-CNH.10644.10644.2 File:~ERG10-CNH.raw~, NativeID:~controllerType=0 controllerNumber=1 scan=10644~
12	1	1::sp|Q4WHG0|CEF1_ASPFU	Pre-mRNA-splicing factor cef1 OS=Neosartorya fumigata (strain ATCC MYA-4609 / Af293 / CBS 101355 / FGSC A1100) OX=330879 GN=cef1 PE=3 SV=1	524	88648	58	16	42	9	58.5	2853	2	1	1	437.239	872.463	2	872.46	0.0032	1	1.29	1	R	KQQLANK	R	Acetyl (N-term); 2 Deamidated (NQ)	1.0220000.0			2	ERG10-CNH.9005.9005.2 File:~ERG10-CNH.raw~, NativeID:~controllerType=0 controllerNumber=1 scan=9005~
12	1	1::sp|Q4WHG0|CEF1_ASPFU	Pre-mRNA-splicing factor cef1 OS=Neosartorya fumigata (strain ATCC MYA-4609 / Af293 / CBS 101355 / FGSC A1100) OX=330879 GN=cef1 PE=3 SV=1	524	88648	58	16	42	9	58.5	3383	1	1	1	452.24	902.465	2	900.466	1.9986	1	9.69	0.92	K	QQLANKR	K	Acetyl (N-term); 2 Deamidated (NQ)	1.2200000.0			3	ERG10-CNH.15613.15613.2 File:~ERG10-CNH.raw~, NativeID:~controllerType=0 controllerNumber=1 scan=15613~
12	1	1::sp|Q4WHG0|CEF1_ASPFU	Pre-mRNA-splicing factor cef1 OS=Neosartorya fumigata (strain ATCC MYA-4609 / Af293 / CBS 101355 / FGSC A1100) OX=330879 GN=cef1 PE=3 SV=1	524	88648	58	16	42	9	58.5	3457	6	1	1	454.247	906.48	2	905.486	0.9945	0	9.99	2.7	R	DDVAFVLK	R					5	ERG10-CNH.10749.10749.2 File:~ERG10-CNH.raw~, NativeID:~controllerType=0 controllerNumber=1 scan=10749~
12	1	1::sp|Q4WHG0|CEF1_ASPFU	Pre-mRNA-splicing factor cef1 OS=Neosartorya fumigata (strain ATCC MYA-4609 / Af293 / CBS 101355 / FGSC A1100) OX=330879 GN=cef1 PE=3 SV=1	524	88648	58	16	42	9	58.5	3480	1	1	1	454.749	907.484	2	905.486	1.9977	0	0.75	0.85	R	DDVAFVLK	R					2	ERG10-CNH.13339.13339.2 File:~ERG10-CNH.raw~, NativeID:~controllerType=0 controllerNumber=1 scan=13339~
12	1	1::sp|Q4WHG0|CEF1_ASPFU	Pre-mRNA-splicing factor cef1 OS=Neosartorya fumigata (strain ATCC MYA-4609 / Af293 / CBS 101355 / FGSC A1100) OX=330879 GN=cef1 PE=3 SV=1	524	88648	58	16	42	9	58.5	4761	1	1	1	483.239	964.463	2	964.461	0.0015	0	6.83	0.76	R	QTQVYQR	G	Acetyl (N-term); Deamidated (NQ)	1.0000020.0			3	ERG10-CNH.32177.32177.2 File:~ERG10-CNH.raw~, NativeID:~controllerType=0 controllerNumber=1 scan=32177~
12	1	1::sp|Q4WHG0|CEF1_ASPFU	Pre-mRNA-splicing factor cef1 OS=Neosartorya fumigata (strain ATCC MYA-4609 / Af293 / CBS 101355 / FGSC A1100) OX=330879 GN=cef1 PE=3 SV=1	524	88648	58	16	42	9	58.5	5052	6	1	1	488.76	975.504	2	973.501	2.0029	1	1.24	1.9	R	AGQMQKIR	E	Acetyl (N-term); Deamidated (NQ)	1.00200000.0			5	ERG10-CNH.7467.7467.2 File:~ERG10-CNH.raw~, NativeID:~controllerType=0 controllerNumber=1 scan=7467~
12	1	1::sp|Q4WHG0|CEF1_ASPFU	Pre-mRNA-splicing factor cef1 OS=Neosartorya fumigata (strain ATCC MYA-4609 / Af293 / CBS 101355 / FGSC A1100) OX=330879 GN=cef1 PE=3 SV=1	524	88648	58	16	42	9	58.5	5706	6	1	1	501.759	1001.5	2	1001.51	-0.0099	1	0.69	3	R	ARLANTQGK	K	Acetyl (N-term); 2 Deamidated (NQ)	1.000020200.0			6	ERG10-CNH.6072.6072.2 File:~ERG10-CNH.raw~, NativeID:~controllerType=0 controllerNumber=1 scan=6072~
12	1	1::sp|Q4WHG0|CEF1_ASPFU	Pre-mRNA-splicing factor cef1 OS=Neosartorya fumigata (strain ATCC MYA-4609 / Af293 / CBS 101355 / FGSC A1100) OX=330879 GN=cef1 PE=3 SV=1	524	88648	58	16	42	9	58.5	6274	3	1	1	512.26	1022.51	2	1021.49	1.0121	0	7.01	1.1	K	NGSSAFAAAAR	A					6	ERG10-CNH.27825.27825.2 File:~ERG10-CNH.raw~, NativeID:~controllerType=0 controllerNumber=1 scan=27825~
12	1	1::sp|Q4WHG0|CEF1_ASPFU	Pre-mRNA-splicing factor cef1 OS=Neosartorya fumigata (strain ATCC MYA-4609 / Af293 / CBS 101355 / FGSC A1100) OX=330879 GN=cef1 PE=3 SV=1	524	88648	58	16	42	9	58.5	6441	3	1	1	515.283	1028.55	2	1028.56	-0.0097	2	5	1.3	R	KQQLANKR	K	Acetyl (N-term); 2 Deamidated (NQ)	1.02200000.0			3	ERG10-CNH.16076.16076.2 File:~ERG10-CNH.raw~, NativeID:~controllerType=0 controllerNumber=1 scan=16076~
12	1	1::sp|Q4WHG0|CEF1_ASPFU	Pre-mRNA-splicing factor cef1 OS=Neosartorya fumigata (strain ATCC MYA-4609 / Af293 / CBS 101355 / FGSC A1100) OX=330879 GN=cef1 PE=3 SV=1	524	88648	58	16	42	9	58.5	6875	6	1	1	524.277	1046.54	2	1046.54	0.0034	1	3.82	4.5	K	IREAEQSSK	R					7	ERG10-CNH.8380.8380.2 File:~ERG10-CNH.raw~, NativeID:~controllerType=0 controllerNumber=1 scan=8380~
12	1	1::sp|Q4WHG0|CEF1_ASPFU	Pre-mRNA-splicing factor cef1 OS=Neosartorya fumigata (strain ATCC MYA-4609 / Af293 / CBS 101355 / FGSC A1100) OX=330879 GN=cef1 PE=3 SV=1	524	88648	58	16	42	9	58.5	7204	10	1	1	353.546	1057.62	3	1057.62	-0.0074	2	0.57	12	R	LANTQGKKAK	R					2	ERG10-CNH.11219.11219.3 File:~ERG10-CNH.raw~, NativeID:~controllerType=0 controllerNumber=1 scan=11219~
12	1	1::sp|Q4WHG0|CEF1_ASPFU	Pre-mRNA-splicing factor cef1 OS=Neosartorya fumigata (strain ATCC MYA-4609 / Af293 / CBS 101355 / FGSC A1100) OX=330879 GN=cef1 PE=3 SV=1	524	88648	58	16	42	9	58.5	7415	4	1	1	534.253	1066.49	2	1064.49	2.0033	0	4.57	1.2	K	NGSSAFAAAAR	A	Acetyl (N-term); Deamidated (NQ)	1.20000000000.0			3	ERG10-CNH.8339.8339.2 File:~ERG10-CNH.raw~, NativeID:~controllerType=0 controllerNumber=1 scan=8339~
12	1	1::sp|Q4WHG0|CEF1_ASPFU	Pre-mRNA-splicing factor cef1 OS=Neosartorya fumigata (strain ATCC MYA-4609 / Af293 / CBS 101355 / FGSC A1100) OX=330879 GN=cef1 PE=3 SV=1	524	88648	58	16	42	9	58.5	7833	1	1	1	541.239	1080.46	2	1080.47	-0.0066	1	7.1	0.22	K	MGMAGDRASK	M	Acetyl (N-term); Oxidation (M)	1.0040000000.0			3	ERG10-CNH.26642.26642.2 File:~ERG10-CNH.raw~, NativeID:~controllerType=0 controllerNumber=1 scan=26642~
[truncated: 49,013 more rows]

[truncated: 6 more sheets: Identified proteins CHZ-GFP, F269736, Identified proteins GFP Ctrl, goTermMapperResult.12793, goTermMapperResult.13546, goTermMapperResult.13925]
